# Supplementary material for: Mapping a Toxoplasma gondii interactome by crosslinking mass spectrometry and machine learning
Source: mBio. 2025 Aug 28;16(10):e02159-25. doi: 10.1128/mbio.02159-25 (PMC12505969; doi:10.1128/mbio.02159-25)
Supplement: File S1A — R with the tidyverse package scripts utilized for crosslink processing and visualization. [file mbio.02159-25-s0001.txt]

---
title: "XLMS scripts"
output: html_notebook
---

```{r}
library(tidyverse)
```

#Load the clean full XLMS dataframe 
```{r}
#read the "crosslinks" (= peptide pairs level) results from the Annika 2.0 results
rawdf <- read.table("TachyAll_XL_publication_20240916_Crosslinks.txt", header = TRUE, sep = "\t")

#removes suffix on protein names and isoform designation
rawdf <- rawdf %>%
  mutate(across(where(is.character), ~str_replace_all(., "-t26_1-p1", ""))) %>%
  mutate(across(where(is.character), ~str_replace_all(., "\\.P\\d{2,4}", "")))%>% #remove isoform
  #remove unnecessary columns
  #select(-c(Crosslinks., Checked, Crosslinker, Number.of.Proteins,)) %>%
  mutate(MS = "cleaved") #add MS method as cleaved

#make the descriptions easy to read
# Define a function to clean specified columns with specific patterns, prefix removal, and custom string removals
clean_gene_product <- function(data, columns) {
  # Apply multiple transformations within mutate across the specified columns
  data %>% 
    mutate(across(all_of(columns), ~if_else(
      str_starts(., "transcript"),  # Check if starts with "transcript"
      str_split(., "\\|", simplify = TRUE)[, 4],  # Split and select the 4th element if condition is met
      .  # Keep the original value if condition is not met
    ))) %>%
    mutate(across(all_of(columns), ~str_remove(., "^\\s*gene_product="))) %>%  # Remove the "gene_product=" prefix
    mutate(across(all_of(columns), ~str_remove(., "dense granule protein "))) %>%  # Remove "dense granule protein " prefix
    mutate(across(all_of(columns), ~str_remove(., "ribosomal protein "))) %>%  # Remove "ribosomal protein " prefix
    mutate(across(all_of(columns), ~str_remove(., "SAG-related sequence "))) %>%  # Remove "SAG-related sequence
    mutate(across(all_of(columns), ~str_remove(., "heat shock protein ")))  # Remove "heat shock protein " prefix
}

# apply that funciton to df
rawdf <- clean_gene_product(rawdf, c("Protein.Descriptions.A", "Protein.Descriptions.B"))
```
#ambiguous spectral hits that mapped multiple proteins ->
1. Remove ambiguous hits
2. Only keep the most abundant one based on the tachyzoite transcriptome

#1. Remove them.
```{r}
#  #remove ambiguous peptides matching multiple proteins
rawdf2 <- rawdf %>% filter(!str_detect(Accession.A, ";") & !str_detect(Accession.B, ";"))
```

#2. Only keep the most abundant one based on the tachyzoite transcriptome
```{r}
#load feature data frame (see later section for how it was made)
RnaSeqDF <- read.table(file = "ToxoDB67_AllFeature_woSTRING.txt", sep = "\t", header = TRUE) %>%
  select(Gene_ID, RnaSeq)

rawdf2 <- rawdf %>%
  #label the ambiguous hits. A for peptide A, B for peptide B, False for non-ambiguous
  mutate(
    Ambiguous = case_when(
      str_detect(Accession.A, ";") ~ "A",  # Label A if Accession.A contains ";"
      str_detect(Accession.B, ";") ~ "B",  # Label B if Accession.B contains ";"
      TRUE ~ "False"  # All other cases
    )) %>%
  separate_rows(Accession.A, In.protein.A, sep = ";") %>% #split multiple observations in peptide A
  mutate(Accession.A = str_trim(Accession.A)) %>% #remove the white space
  left_join(RnaSeqDF, by = c("Accession.A" = "Gene_ID")) %>%
  group_by(Crosslinks.Peptide.Group.ID) %>% #Group by the original identifier
  arrange(desc(RnaSeq), In.protein.A) %>%  # Sort by RnaSeq first and then In.protein.A as a tiebreaker
  slice_head(n = 1) %>% # Keep only the first row per group after sorting
  select(-RnaSeq) %>% #remove the RnaSeq column
  ungroup() %>%
  #perform the same with peptide B
  separate_rows(Accession.B, In.protein.B, sep = ";") %>% #split multiple observations in peptide B
  mutate(Accession.B = str_trim(Accession.B)) %>% #remove the white space
  left_join(RnaSeqDF, by = c("Accession.B" = "Gene_ID")) %>%
  group_by(Crosslinks.Peptide.Group.ID) %>% #Group by the original identifier
  arrange(desc(RnaSeq), In.protein.B) %>%  # Sort by RnaSeq first and then In.protein.A as a tiebreaker
  slice_head(n = 1) %>%  # Keep only the first row per group after sorting
  select(-RnaSeq) %>% #remove the RnaSeq column
  ungroup()
```

# RRI condensation
#Aggregate peptide-peptide level into residue-residue level interactions (RRI)
```{r}
RRIdf <- rawdf2 %>%
  #add Decoy.Pair column with TT/TD/DD for FDR calculation 
  rowwise() %>%
  mutate(
    Decoy.Pair = case_when(
      # both Accession.A and Accession.B are empty or NA
      (is.na(Accession.A) | Accession.A == "") &
      (is.na(Accession.B) | Accession.B == "") ~ "DD",
      
      # exactly one of them is empty/NA → “TD”
      (is.na(Accession.A) | Accession.A == "") &
      !(is.na(Accession.B) | Accession.B == "") ~ "TD",
      
      !(is.na(Accession.A) | Accession.A == "") &
      (is.na(Accession.B) | Accession.B == "") ~ "TD",
      
      # if neither is empty/NA → “TT”
      TRUE ~ "TT"
    )
  ) %>%
  ungroup() %>%
  #Give unique decoy ID so that they don't collapse into one DD
  # 1) Tag every row/column for “is empty?”
  mutate(
    is_empty_A = is.na(Accession.A) | Accession.A == "",
    is_empty_B = is.na(Accession.B) | Accession.B == ""
  ) %>%
   # 2) Compute total number of empty cells across A+B (same for every row)
  mutate(total_empty = sum(is_empty_A) + sum(is_empty_B)) %>%
  
  # 3) Generate exactly `total_empty` unique 6-digit random numbers, 
  #    zero-pad them, and prepend “DECOY_”; store as a list-column `all_decoys`
  mutate(all_decoys = list(
    str_c(
      "DECOY_",
      str_pad(
        sample(0:999999, size = total_empty[1], replace = FALSE),
        width = 6,
        pad = "0"
      )
    )
  )) %>%
  
  # 4) Assign a row-wise index for each empty spot in A and B:
  #    - “index_A” runs 1, 2, … across all rows where is_empty_A == TRUE
  #    - “index_B” runs (1 + #empty_A), (2 + #empty_A), … across rows where is_empty_B == TRUE
  mutate(
    # Within all rows, do a running count of TRUEs in is_empty_A
    index_A = if_else(is_empty_A, cumsum(is_empty_A), NA_integer_),
    # For B, offset its cumsum by sum(is_empty_A) so IDs don’t collide
    index_B = if_else(is_empty_B, cumsum(is_empty_B) + sum(is_empty_A), NA_integer_)
  ) %>%
  
  # 5) Now pull from the “all_decoys” vector to fill each empty cell:
  mutate(
    Accession.A = if_else(
      is_empty_A,
      # pick the index-th decoy from all_decoys[[1]]
      all_decoys[[1]][index_A],
      Accession.A
    ),
    Accession.B = if_else(
      is_empty_B,
      all_decoys[[1]][index_B],
      Accession.B
    )
  ) %>%
  
  # 6) Drop all helper columns
  select(-is_empty_A, -is_empty_B, -total_empty, -all_decoys, -index_A, -index_B) %>%
  
  #Add 0 to the decoy's residue number  
    mutate(across(
    c(In.protein.A, In.protein.B),
    ~ if_else(is.na(.) | . == "", "0", .)
  )) %>%
  mutate(across(c(In.protein.A, In.protein.B), as.numeric)) %>%

  # --- (a) Create Residue‐to‐Residue Interaction (RRI) label --- #
  rowwise() %>%
  mutate(
    RRI = {
      # build the two “protein:position” strings on the fly
      R1 <- str_c(Accession.A, In.protein.A, sep = ":")
      R2 <- str_c(Accession.B, In.protein.B, sep = ":")
      # sort them and paste with “-”
      paste(sort(c(R1, R2)), collapse = "-")
    }
  ) %>%
  ungroup() %>%
  
  # --- (b) Aggregate all peptide‐level entries sharing the same RRI --- #
  group_by(RRI) %>%
  mutate(
    Number.of.CSMs = sum(Number.of.CSMs),  # replace by group sum
    RRI.Score = sqrt(sum(Best.CSM.Score^2)) #Euclidean-norm of Best.CSM.Score
  ) %>%
  slice_max(order_by = Best.CSM.Score, n = 1, with_ties = FALSE) %>%
  ungroup() %>%
  
  # --- (c) Create Protein‐to‐Protein Interaction (PPI) label --- #
  rowwise() %>%
  mutate(
    PPI = paste(sort(c(Accession.A, Accession.B)), collapse = "-")
  ) %>%
  ungroup()
```
#PPI condensation
#Aggregate RRI to PPI
```{r}
PPIdf <- RRIdf %>%
  # --- Aggregate all peptide‐level entries sharing the same PPI --- #
  group_by(PPI) %>%
  mutate(
    number_unique_RR  = n(),                              # count how many RRI rows are in this PPI group
    Number.of.CSMs  = sum(Number.of.CSMs),               # sum CSMs over all RRIs in the group
    PPI.Score       = sqrt(sum(RRI.Score^2))             # Euclidean‐norm of all RRI.Score in this PPI
  ) %>%
  slice_max(order_by = RRI.Score, n = 1, with_ties = FALSE) %>%
  ungroup()
```


#Calculate FDR at RRI level
```{r}
RRIfdrcalc <- RRIdf %>%
  filter(Crosslink.Type == "Inter") %>%
  #1) arrange so that highest score to lowest score
  arrange(desc(RRI.Score)) %>%
  #2) add cumulative counts
  mutate(
    CumTD = cumsum(Decoy.Pair == "TD"),
    CumDD = cumsum(Decoy.Pair == "DD"),
    CumTT = cumsum(Decoy.Pair == "TT"),
    RRI_FDR = (CumTD - CumDD)/CumTT)

desired_FDRs <- c(0.01, 0.05, 0.10, 0.30, 0.50)

cutoff_table_RRI <- tibble(FDR_target = desired_FDRs) %>%
  mutate(
    cutoff_score = map_dbl(FDR_target, ~ {
      tmp <- RRIfdrcalc %>%
        filter(RRI_FDR <= .x)
      if (nrow(tmp) == 0) {
        # no row ever achieves FDR <= .x → return NA
        NA_real_
      } else {
        # take the bottommost (lowest‐score) row among those that pass
        tmp %>%
          slice_tail(n = 1) %>%
          pull(RRI.Score)
      }
    })
  )

cutoff_table_RRI

```


#Calculate FDR at PPI level after separating Interlinks from Intralinks.
```{r}
PPIfdrcalc <- PPIdf %>%
  filter(Crosslink.Type == "Inter") %>%
  #1) arrange so that highest score to lowest score
  arrange(desc(PPI.Score)) %>%
  #2) add cumulative counts
  mutate(
    CumTD = cumsum(Decoy.Pair == "TD"),
    CumDD = cumsum(Decoy.Pair == "DD"),
    CumTT = cumsum(Decoy.Pair == "TT"),
    PPI_FDR = (CumTD - CumDD)/CumTT)

desired_FDRs <- c(0.01, 0.05, 0.10, 0.30, 0.50)

cutoff_table_PPI <- tibble(FDR_target = desired_FDRs) %>%
  mutate(
    cutoff_score = map_dbl(FDR_target, ~ {
      tmp <- PPIfdrcalc %>%
        filter(PPI_FDR <= .x)
      if (nrow(tmp) == 0) {
        # no row ever achieves FDR <= .x → return NA
        NA_real_
      } else {
        # take the bottommost (lowest‐score) row among those that pass
        tmp %>%
          slice_tail(n = 1) %>%
          pull(PPI.Score)
      }
    })
  )

cutoff_table_PPI
```

#Check the FDR at residue-residue level and score
%FDR 1, 5, 10, 30, 50
235 183 161 126 108 Tachy all 2024-09-16
284 253 230 180 159 recalculated at RRI
284 261 238 189 164 recalculated at PPI
270 208 183 147 130 Toxo+Human all 2024-09-16


```{r}

```


#relabel the Confidence levels with Confidence.Q, make PPI and RRI
```{r}
#------------------RRI
# get rid of decoy
RRI_clean <- RRIdf %>% filter(Decoy == "False") %>%
# Modify 'Confidence' based on new conditions
  arrange(desc(RRI.Score)) %>%
  mutate(Confidence_RRI = case_when(
    Crosslink.Type == "Intra" ~ Confidence, # Keep original values from the column Confidence for intralinks
    RRI.Score > cutoff_table_RRI %>% filter(FDR_target == 0.01) %>% pull(cutoff_score) ~ "High", # FDR <1%
    RRI.Score > cutoff_table_RRI %>% filter(FDR_target == 0.05) %>% pull(cutoff_score) ~ "Medium", # FDR <5%
    RRI.Score > cutoff_table_RRI %>% filter(FDR_target == 0.10) %>% pull(cutoff_score) ~ "Low", # FDR <10%
    RRI.Score > cutoff_table_RRI %>% filter(FDR_target == 0.30) %>% pull(cutoff_score) ~ "Purgatory", # FDR <30%
    RRI.Score <= cutoff_table_RRI %>% filter(FDR_target == 0.30) %>% pull(cutoff_score) ~ "Hell", # FDR >30%
    TRUE ~ Confidence # Default to keep original in all other cases
  ))

#add quantitative confidence
# Define a named vector for the mapping
confidence_map <- c("High" = 5, "Medium" = 4, "Low" = 3, "Purgatory" = 2, "Hell" = 1)
# Apply the mapping to the Confidence.Q column
RRI_clean <- RRI_clean %>%
  mutate(Confidence.Q = confidence_map[Confidence_RRI])

#------------------PPI
# get rid of decoy
PPI_clean <- PPIdf %>% filter(Decoy == "False") %>%
# Modify 'Confidence' based on new conditions
  arrange(desc(PPI.Score)) %>%
  mutate(Confidence_PPI = case_when(
    Crosslink.Type == "Intra" ~ Confidence, # Keep original values from the column Confidence for intralinks
    PPI.Score > cutoff_table_PPI %>% filter(FDR_target == 0.01) %>% pull(cutoff_score) ~ "High", # FDR <1%
    PPI.Score > cutoff_table_PPI %>% filter(FDR_target == 0.05) %>% pull(cutoff_score) ~ "Medium", # FDR <5%
    PPI.Score > cutoff_table_PPI %>% filter(FDR_target == 0.10) %>% pull(cutoff_score) ~ "Low", # FDR <10%
    PPI.Score > cutoff_table_PPI %>% filter(FDR_target == 0.30) %>% pull(cutoff_score) ~ "Purgatory", # FDR <30%
    PPI.Score <= cutoff_table_PPI %>% filter(FDR_target == 0.30) %>% pull(cutoff_score) ~ "Hell", # FDR >30%
    TRUE ~ Confidence # Default to keep original in all other cases
  ))

#add quantitative confidence
# Define a named vector for the mapping
confidence_map <- c("High" = 5, "Medium" = 4, "Low" = 3, "Purgatory" = 2, "Hell" = 1)
# Apply the mapping to the Confidence.Q column
PPI_clean <- PPI_clean %>%
  mutate(Confidence.Q = confidence_map[Confidence_PPI])

```
###get the summary of the counts in the confidence intervals at RRI level
```{r}
# 1. Count per Crosslink.Type × Confidence.Q
counts_RRI <- RRI_clean %>% 
  count(Crosslink.Type, Confidence.Q) %>% 
  # 2. Pivot so each Confidence.Q becomes its own column
  pivot_wider(
    names_from   = Confidence.Q,
    values_from  = n,
    names_prefix = "Q",
    values_fill  = 0
  )

counts_RRI
```


###get the summary of the counts in the confidence intervals at PPI level

```{r}
# 1. Count per Crosslink.Type × Confidence.Q
counts_PPI <- PPI_clean %>% 
  count(Crosslink.Type, Confidence.Q) %>% 
  # 2. Pivot so each Confidence.Q becomes its own column
  pivot_wider(
    names_from   = Confidence.Q,
    values_from  = n,
    names_prefix = "Q",
    values_fill  = 0
  )

counts_PPI
```

```{r}
# RRI.Score
ggplot(PPI_clean, aes(RRI.Score)) +
  geom_histogram(bins = 100, color = "black", fill = "steelblue") +
  theme_minimal() +
  labs(title = "RRI.Score Distribution", x = "RRI.Score", y = "Count")

# PPI.Score
ggplot(PPI_clean, aes(PPI.Score)) +
  geom_histogram(bins = 100, color = "black", fill = "steelblue") +
  theme_minimal() +
  labs(title = "PPI.Score Distribution", x = "PPI.Score", y = "Count")

# Best.CSM.Score
ggplot(PPI_clean, aes(Best.CSM.Score)) +
  geom_histogram(bins = 100, color = "black", fill = "steelblue") +
  theme_minimal() +
  labs(title = "Best.CSM.Score Distribution", x = "Best.CSM.Score", y = "Count")


```
#for PPI, calculate number of unique intra link for each protein and append
```{r}
#calculate number of unique intralinks for each protein at FDR <10% to use for feature
intracalc <- RRI_clean %>%
    filter(Decoy == "False") %>%
    filter(Confidence.Q >= 1) %>% # include all #This is FDR of <10%
    filter(Crosslink.Type == "Intra") %>%
  group_by(Accession.A) %>%
  mutate(number_unique_intra = n()) %>%
  ungroup()%>%  # Optionally, remove the grouping information
  group_by(Accession.A) %>%
    # Select the row with the highest 'Best.CSM.Score' for each 'PPI'
    filter(Confidence.Q == max(Confidence.Q)) %>%
    ungroup() %>%
    distinct(Accession.A, .keep_all = TRUE)%>% #remove redundancy
    select(Accession.A, number_unique_intra) #select ID and interlink number

#append unique intralinks (keep the smaller of two to represent the uncertinity of the peptide)
PPI_clean <- PPI_clean %>% 
  left_join(intracalc, by = "Accession.A") %>%
  left_join(intracalc, by = c("Accession.B" = "Accession.A")) %>%
  # Replace NA with 0 and compute the minimum of 'number_unique_intra.x' and 'number_unique_intra.y'
  mutate(number_unique_intra.min = pmin(replace_na(number_unique_intra.x, 0), replace_na(number_unique_intra.y, 0), na.rm = TRUE)) %>%
  # Remove the old columns 'number_unique_intra.x' and 'number_unique_intra.y'
  select(-number_unique_intra.x, -number_unique_intra.y)
```

#write PPI and RRI into files
```{r}
#Write the uncondensed data into a text file #Excel can't hold too many characters per cell. Use text insted.
write.table(RRI_clean, file = "RRI_Cleaved_woFeatures_20250610.txt", sep = "\t", row.names = FALSE, col.names = TRUE, quote = FALSE) 
write.table(PPI_clean, file = "PPI_Cleaved_woFeatures_20250610.txt", sep = "\t", row.names = FALSE, col.names = TRUE, quote = FALSE) #for Cytoscape, remove quote 
```
# write a gene list for GO term analysis
```{r}
PPI.go <- PPI_clean %>%
            filter(Confidence.Q == 5,
                   Crosslink.Type == "Inter") %>%
            select(Accession.A, Accession.B) %>%
            pivot_longer(everything(), values_to = "accession") %>%
            distinct(accession) %>%
            pull(accession) %>%
            paste(collapse = ",")

writeLines(PPI.go, "PPI_genelist_GOterm_20250610.txt") 
```


##################################################################################################
#Constructing Features for Machine Learning (skip if using the FeaturesDF from a backup file)
```{r}
#Features from ToxoDB and ToxoNET
featureDF <- read_excel("ToxoDB67_GO_TGME49.xlsx") %>%
  rename_with(~ gsub(" ", "_", .x))%>% #excel has space in the column name. replace with "_"
  rename_with(~ gsub("/", "_", .x)) #also remove "/" from the column name
  # Function to concatenate unique values of a vector
concat_unique <- function(x) {
  unique_x <- unique(x)
  str_c(unique_x[!is.na(unique_x)], collapse = ";")
}

featureDF <- featureDF %>%
  group_by(Gene_ID) %>%
  summarise(across(everything(), ~concat_unique(.x), .names = "{.col}_c"), .groups = 'drop')

# Function to remove redundancy within each cell and concatenate back
clean_values <- function(x) {
  # Ensure that x is a character vector
  x <- as.character(x)
  # Apply the cleaning process
  str_split(x, pattern = ";") %>% 
    map(~.x[.x != "N/A"]) %>%  # Remove "N/A" values
    map(~.x[.x != "GO:0016020"]) %>%  # Remove the specific element "GO:0016020"
    map(unique) %>%  # Remove duplicate values
    map_chr(~str_c(.x, collapse = ";"))
}

# Apply the function across all columns of the dataframe
featureDF <- featureDF %>%
  mutate(across(everything(), clean_values))

#combine CRISPR data to featureDF
CRISPRdf <- read_excel("ToxoDB67_CRISPR.xlsx")%>%
  rename_with(~ gsub(" ", "_", .x))%>% #replace space with "_"
  mutate(Gene_ID = str_replace_all(Gene_ID, "TGGT1_", "TGME49_"))
featureDF <- left_join(featureDF, CRISPRdf, by = "Gene_ID")

#load ToxoNET data and combine to featureDF
ToxoNETdf <- read_excel("ToxoNETclusters.xlsx")%>%
  separate_rows(Components, sep = ",")%>%
  select(Components, Cluster)%>%
  group_by(Components) %>% summarise(Cluster = paste(unique(Cluster), collapse = ";")) %>% 
  ungroup()%>%
  rename(Gene_ID = Components, ToxoNET = Cluster) #rename column names

#append ToxoNET feature to the main feature data frame
featureDF <- left_join(featureDF, ToxoNETdf, by = "Gene_ID")

featureDF <- featureDF %>% 
  select(-source_id_c, -Product_Description_c)%>%
  rename(RnaSeq = "Stage-specific_RNA-sequencing_in_Toxoplasma_gondii_-_24h_tachyzoites_-_unique_(Toxoplasma_gondii)_c")

#load hyperLOPIT data and add to featureDF
LOPITdf <- read_excel("ToxoDB67_LOPIT_TGME49.xlsx")%>%
  rename_with(~ gsub(" ", "_", .x))%>% #replace space with "_"
  select(Gene_ID, Location)%>%
  filter(Location != "outlier")%>% #remove outliers
  group_by(Gene_ID) %>% summarise(Location = paste(unique(Location), collapse = ";")) %>% ungroup()
featureDF <- left_join(featureDF, LOPITdf, by = "Gene_ID")
featureDF <- featureDF %>% mutate(across(everything(), ~na_if(.x, ""))) #add na to empty cells

#STRING!!!!!!!!!!!!!!!!!!!!!!!!!!!!!!!!!!!!!!!!!!!!!!!!!!!!!!!!!!!!!!!!!!!!!!!!!!!!!!!!!!!!!!!!!!!
###############perform only once to get all STRING names and search with UniProt ID Mapping#########
# STRINGdf <- read.table("432359.protein.links.detailed.v12.0.txt", header = TRUE, sep = " ")
# STRINGnames <- STRINGdf %>%
#   # Extract the part after the "." in both columns
#   mutate(across(c(protein1, protein2), ~str_extract(., "(?<=\\.).+"))) %>%
#   # Transform the data to a long format
#   pivot_longer(cols = c(protein1, protein2), values_to = "STRINGnames") %>%
#   # Select only the STRINGnames column
#   select(STRINGnames) %>%
#   # Remove duplicate entries
#   distinct() %>%
#   # Optionally, you might want to remove NA values if any extraction failed
#   drop_na()
# # Combine all values in the "STRINGnames" column, separated by a space
# combined_string <- paste(STRINGnames$STRINGnames, collapse = " ")
# # Save the combined string to a text file -> use UniProt ID Mapping to get VEG names
# writeLines(combined_string, "STRINGnames.txt")

#read UniProt ID Mapped gene names for STRING
aliasdf <- read.table("STRINGnames_idmapping_2024_04_11.tsv", header = TRUE, sep = "\t") %>%
  mutate(To = str_extract(To, "(?<=:).*")) %>% # Modify the "To" column to keep only the part after the ":"
  mutate(To = str_replace_all(To, "TGVEG_", "TGME49_")) %>% #replace the VEG to ME49 gene name
  mutate(To = str_replace(To, "[A-Z]$", ""))%>% #remove the last alphabet in the gene names
  rename(UPname = From, MEname = To) #change name to Uniprot name and ME49 name

#read STRING network data and shape it for processing
STRINGdf <- read.table("432359.protein.links.detailed.v12.0.txt", header = TRUE, sep = " ")%>%
  mutate(across(c(protein1, protein2), ~str_extract(., "(?<=\\.).+")))%>% # keep the part after the "."
  left_join(aliasdf, by = c("protein1" = "UPname")) %>% #add TG name for protein1
  rename(Accession.A= MEname) %>%
  left_join(aliasdf, by = c("protein2" = "UPname")) %>% #add TG name for protein2
  rename(Accession.B= MEname)  %>%
  filter(!is.na(Accession.A) & !is.na(Accession.B)) %>% #remove na containing rows
  rowwise() %>%
    mutate(PPI = paste(sort(c(Accession.A, Accession.B)), collapse = "-")) %>% #join two proteins to make PPI ID
    ungroup() %>%   
  select(PPI, combined_score)%>% #just get the PPI and score
  distinct(PPI, .keep_all = TRUE)%>% #just keep the unique (remove 2x redundancy)
  rename(STRING.score = combined_score) #rename the column name score to reflect STRING
#load STRING data to Feature DF
write.table(STRINGdf, file = "ToxoDB67_AllSTRING.txt", sep = "\t", row.names = FALSE, col.names = TRUE) 

#Write the features into a text file
write.table(featureDF, file = "ToxoDB67_AllFeature_woSTRING.txt", sep = "\t", row.names = FALSE, col.names = TRUE)
```


##### pLink search reports processing ####
perform pLink3 search with FDR at 10, 5, 1% at PPI level
#pLink report table has incovenitent shape to read and use for downstream. Use "Peptide_Order" as identifyer, separate summary from observation, find the max scores, calculate total PSM, and append to summary.
```{r}
# Define the column names
column_names <- c("Peptide_Order", "Protein", "Unique_Peptide_Number", "Number.of.CSMs", "Precursor_Mass", "Peptide", "Peptide_Mass",                   "Modifications", "Evalue", "Score", "Da", "ppm", "Alpha_Evalue", "Beta_Evalue")
#read the pLink full data (largest one)
pLinkrawdf <- read.table(
  "pLink_cross-linked_sitesFDR10.csv", 
  #"pLink_cross-linked_sitesFDR05.csv", 
  #"pLink_cross-linked_sitesFDR01.csv", 
                  col.names = column_names, 
                  header = FALSE, 
                  sep = ",", 
                  fill = TRUE, 
                  stringsAsFactors = FALSE,
                  na = c("", "NA"),
                  skip = 2) %>%
#removes suffix on protein names
  mutate(across(where(is.character), ~str_replace_all(., "-t26_1-p1", "")))%>%
  mutate(Protein = str_remove_all(Protein, "\\.P\\d{2,4}"))%>%
#convert probablity score to -log10
  mutate(Score = -log10(Score))%>%
#from the summary rows, add the Peptide_Order to the individual observations below
# Fill NA values in "Peptide_Order" with the previous non-NA value. This will be the key ID for two data frames
  mutate(Peptide_Order = str_replace_all(Peptide_Order, "[^0-9\\.]", "") %>% as.numeric())%>% #remove "SameSet" characters
  fill(Peptide_Order, .direction = "down")

#create summary data frame by "Protein" column is character
summarydf <- pLinkrawdf %>% filter(str_detect(Protein, "^[A-Z]"))%>%
                        select(-c(Precursor_Mass,Peptide,Peptide_Mass, Da, ppm, Alpha_Evalue, Beta_Evalue, Modifications, Peptide_Mass, Evalue, Score))
#Create observationdf: All other rows. keep entire observations with the highest Score per Peptide_Order
observationdf <- pLinkrawdf %>%
  filter(!str_detect(Protein, "^[A-Z]")) %>%                # Exclude rows where Protein starts with a capital letter
  group_by(Peptide_Order) %>%                               # Group by Peptide_Order
  slice_max(order_by = Score, n = 1, with_ties = FALSE) %>% # Keep the row with the highest Score per group
  ungroup() %>%
  select(c(Peptide_Order, Peptide, Score ))
#combine the best CSM score's observation to the summary
merged_summary <- summarydf %>% left_join(observationdf, by = "Peptide_Order") %>%
#split the Protein into Accession.A and B
  separate_rows(Protein, sep = "/")%>%
  filter(!is.na(Protein) & Protein != "")%>%
  separate(Protein, into = c("Accession.A", "Accession.B"), sep = "-", remove = FALSE)%>%
  # Separate Accession.A into Accession.A and In.protein.A
  separate(
    Accession.A,
    into = c("Accession.A", "In.protein.A"),
    sep = " ",                # Split at the first space
    extra = "merge",          # Merge any additional splits into the second column
    fill = "right"            # If there's no second part, fill with NA
  ) %>%
  # Clean In.protein.A by removing parentheses and any remaining whitespace
  mutate(
    In.protein.A = str_remove_all(In.protein.A, "[\\(\\)]")
  ) %>%
  # Repeat the separation for Accession.B
  separate(
    Accession.B,
    into = c("Accession.B", "In.protein.B"),
    sep = " ",                # Split at the first space
    extra = "merge",          # Merge any additional splits into the second column
    fill = "right"            # If there's no second part, fill with NA
  ) %>%
  # Clean In.protein.B by removing parentheses and any remaining whitespace
  mutate(
    In.protein.B = str_remove_all(In.protein.B, "[\\(\\)]")
  ) %>%
  # Check if they are Intra or Inter crosslinks
  mutate(Crosslink.Type = if_else(
    Accession.A == Accession.B,   # Condition
    "Intra",                       # Value if TRUE
    "Inter"                        # Value if FALSE
  )) %>%
  #Create PPI by %>%
  rowwise() %>%  # Apply operations row-wise
  mutate(
    # Combine accessions into a vector, sort them, and paste with "-"
    PPI = (paste(sort(c(Accession.A, Accession.B)), collapse = "-")
  )) %>%
  ungroup() %>%  # Remove row-wise grouping
  
  # remove the redundant PPI due to the non-unique peptide (one sequence hits multiple proteins)
  group_by(Peptide_Order) %>%                   # Group by Peptide_Order
  slice_min(order_by = PPI, n = 1, with_ties = FALSE) %>%  # Select the first aplhanumerical PPI per group
  ungroup() %>%
  
  #create peptide sequence "Sequence.A" position in peptide "Position.A" and B to be compatible with Annika 2.0
  separate(Peptide, into = c("Accession1", "Accession2"), sep = "-") %>%
  mutate(
    Sequence.A = str_extract(Accession1, "^[A-Za-z]+"),
    Position.A = as.integer(str_extract(Accession1, "[0-9]+")),
    Sequence.B = str_extract(Accession2, "^[A-Za-z]+"),
    Position.B = as.integer(str_extract(Accession2, "[0-9]+"))
    )%>%
   #convert pLink format of the peptide to Annika 2.0 format with the target residue in []
   mutate(
    Sequence.A = paste0(
      str_sub(Sequence.A, 1, Position.A - 1),
      "[", 
      str_sub(Sequence.A, Position.A, Position.A),
      "]",
      str_sub(Sequence.A, Position.A + 1)
    ),
      Sequence.B = paste0(
      str_sub(Sequence.B, 1, Position.B - 1),
      "[", 
      str_sub(Sequence.B, Position.B, Position.B),
      "]",
      str_sub(Sequence.B, Position.B + 1)
    )
  ) %>%
  # Create Residue to Residue Interaction (RRI)
  rowwise() %>%  # Apply operations row-wise
  mutate(
  RRA = paste(Accession.A, In.protein.A, sep = ":"),
  RRB = paste(Accession.B, In.protein.B, sep = ":")
  ) %>%
  ungroup() %>%
  rowwise() %>%
  mutate(RRI = paste(sort(c(RRA, RRB)), collapse = "-"))%>% #sort alphanumerical then combine to make RRI
  ungroup() %>% # Remove row-wise grouping
  select(-c(Accession1, Accession2, RRA, RRB)) #remove non-relevent columns
```
Perform above script for FDR 10, 5, 1
save the data frame. Combine them by checking with unique RRI and give them the Confidence.Q

```{r}
#RRI_noncleaved_FDR10 <- merged_summary
#RRI_noncleaved_FDR05 <- merged_summary
#RRI_noncleaved_FDR01 <- merged_summary
#merge PPI with FDR 1, 5, 10 %. before processing, create the PPI_condensed_FDR01, 05, 10
RRI_noncleaved_full <- RRI_noncleaved_FDR10 %>%
  mutate(Confidence.Q = 3) %>%
  mutate(Confidence.Q = if_else(RRI %in% RRI_noncleaved_FDR05$RRI, 4, Confidence.Q)) %>%
  mutate(Confidence.Q = if_else(RRI %in% RRI_noncleaved_FDR01$RRI, 5, Confidence.Q)) %>%
  mutate(MS = "noncleaved") %>%
  #convert numbers to numeric (need this to do donstream calculations)
    mutate(across(
    where(is.character),
    ~ {
      # test non-NA entries
      vals <- .x[!is.na(.x)]
      if (all(str_detect(vals, "^\\d+(\\.\\d+)?$"))) {
        as.numeric(.x)
      } else {
        .x
      }
    }
  ))
#export for merging with cleavable data
write.table(RRI_noncleaved_full, "RRI_noncleaved_woFeatures_20250610.txt", sep = "\t", row.names = FALSE, quote = FALSE)
```

#Calculate the number of RRI for aggregated pLink data
```{r}
# Compute counts for Total
total_counts <- RRI_noncleaved_full %>%
  summarise(
    FDR10 = sum(Confidence.Q >= 3),
    FDR05 = sum(Confidence.Q >= 4),
    FDR01 = sum(Confidence.Q == 5)
  ) %>%
  mutate(Category = "Total")

# Compute counts for Intra
intra_counts <- RRI_noncleaved_full %>%
  filter(Crosslink.Type == "Intra") %>%
  summarise(
    FDR10 = sum(Confidence.Q >= 3),
    FDR05 = sum(Confidence.Q >= 4),
    FDR01 = sum(Confidence.Q == 5)
  ) %>%
  mutate(Category = "Intra")

# Compute counts for Inter
inter_counts <- RRI_noncleaved_full %>%
  filter(Crosslink.Type == "Inter") %>%
  summarise(
    FDR10 = sum(Confidence.Q >= 3),
    FDR05 = sum(Confidence.Q >= 4),
    FDR01 = sum(Confidence.Q == 5)
  ) %>%
  mutate(Category = "Inter")

# Combine all counts into one table
summary_table <- bind_rows(total_counts, intra_counts, inter_counts) %>%
  select(Category, FDR10, FDR05, FDR01)  # Arrange columns in desired order

# Print the table
print(summary_table)


```


#Merge the cleaved and noncleaved RRI together for Cytoscape and structural mapping
```{r}
#merge cleaved/noncleaved for cytoscape
RRI_noncleaved_full <- RRI_noncleaved_full %>% mutate(MS = "noncleaved") %>%
  #convert pLink format of the peptide to Annika 2.0 format with the target residue
   mutate(
    Sequence.A = paste0(
      str_sub(Sequence.A, 1, Position.A - 1),
      "[", 
      str_sub(Sequence.A, Position.A, Position.A),
      "]",
      str_sub(Sequence.A, Position.A + 1)
    ),
      Sequence.B = paste0(
      str_sub(Sequence.B, 1, Position.B - 1),
      "[", 
      str_sub(Sequence.B, Position.B, Position.B),
      "]",
      str_sub(Sequence.B, Position.B + 1)
    )
  )

#make sure RRI_clean from the cleavable Annika data is loaded
RRI_full <- full_join(RRI_clean, RRI_noncleaved_full, join_by(RRI))%>%
    #convert numbers to numeric (need this to do downstream calculations)
    mutate(across(
      where(is.character),
      ~ {
        # test non-NA entries
        vals <- .x[!is.na(.x)]
        if (all(str_detect(vals, "^\\d+(\\.\\d+)?$"))) {
        as.numeric(.x)
        } else {
          .x
        }
      }
    ))%>%
  mutate(
    MS = case_when( #MS is the MS detection methods
      !is.na(MS.x) & !is.na(MS.y) ~ "both",  # Both values exist
      !is.na(MS.x) & (is.na(MS.y)) ~ MS.x, # Only MS.x exists
      is.na(MS.x) & !is.na(MS.y) ~ MS.y,                   # Only MS.y exists
      TRUE ~ NA_character_))%>%
  #select larger of Confidence Q between cleaved and uncleaved
  mutate(Confidence.Q = pmax(Confidence.Q.x, Confidence.Q.y, na.rm = TRUE)) %>%
  #Add Number of CSMs
  mutate(Number.of.CSMs = rowSums(select(., Number.of.CSMs.x, Number.of.CSMs.y), na.rm = TRUE)) %>%
  #get rid of non-relevant columns
  select(-c(Confidence, Confidence.Q.x, Confidence.Q.y, Crosslinks.Peptide.Group.ID, 
            Peptide_Order, Number.of.CSMs.x, Number.of.CSMs.y, MS.x, MS.y, 
            Protein.Descriptions.A, Protein.Descriptions.B)) %>%
  # Replace NA in all .x columns with corresponding .y columns
  mutate(across(ends_with(".x"), ~ coalesce(.x, get(sub("\\.x$", ".y", cur_column()))))) %>%
  # rename all columns that end with .x and remove the .x from the name 
  rename_with(
    .fn = ~ str_replace(., "\\.x$", ""),  # Function to remove '.x' at the end
    .cols = ends_with(".x")                # Select columns that end with '.x'
              ) %>%
  #select usable columns and clean up
  select(c(RRI, PPI, Accession.A, Accession.B, Confidence.Q, Number.of.CSMs, MS, Sequence.A, Position.A, Sequence.B, Position.B, In.protein.A, In.protein.B, Crosslink.Type, RRI.Score))

name.df <- read.table("GeneNameLookupTableTxHu.tsv", header = TRUE, sep = "\t", quote   = "") %>%
          select(c(gene, gene_product)) %>%
          distinct(gene, .keep_all = TRUE) #remove duplicate Toxo genes
RRI_table <- RRI_full %>% 
  filter(Confidence.Q != 1) %>%
  left_join(name.df, by = c("Accession.A" = "gene")) %>%
  left_join(name.df, by = c("Accession.B" = "gene")) %>%
  rename(gene_product.A = gene_product.x,
         gene_product.B = gene_product.y)

#export RRI table for publication for supplementary file
write.table(RRI_table, "RRI_SupplementaryFile.tsv", sep = "\t", row.names = FALSE, quote = FALSE)

#export for downstream analysis
write.table(RRI_full, "RRI.full.csv", sep = "\t", row.names = FALSE, quote = FALSE)
```

#####XMAS formatting for structural mapping################################
```{r}
#rearrange the columns for Xlinkx format for XMAS export
XMASdf <- RRI_full %>% filter(Confidence.Q >= 3) %>% #just get FDR<10% 
                      mutate(Crosslinks.Peptide.Group.ID = sample(100000:999999, n(), replace = FALSE),
                              "Modifications A" = "DSBSO",
                              "Modifications B" = "DSBSO",
                              "Protein Descriptions A" = "Protein.Descriptions.A", 
                              "Protein Descriptions B" = "Protein.Descriptions.B",
                              "Is Decoy" = FALSE
                              )%>%
                      select(
                      Crosslinks.Peptide.Group.ID, 
                      Crosslinks = 1,
                      Checked = 1,
                      `Crosslink Sequence` = 1, 
                      `Max. XlinkX Score` = 0, 
                      Crosslinker = 1, 
                      `Crosslink Type` = Crosslink.Type, 
                      "# CSMs" = Number.of.CSMs, 
                      "# Proteins" = 2,
                      "Sequence A" = Sequence.A, 
                      "Modifications A", 
                      "Accession A" = Accession.A, 
                      "Position A" = Position.A, 
                      "Sequence B" = Sequence.B, 
                      "Modifications B", 
                      "Accession B" = Accession.B, 
                      "Position B" = Position.B, 
                      "Protein Descriptions A", 
                      "Protein Descriptions B", 
                      "Is Decoy",
                      "Q-value" = 0,
                      "# CSMs_1" = Number.of.CSMs)
#write csv file without using "," because it is in the gene description column
write.table(XMASdf, "RRI_XMAS.csv", sep = "\t", row.names = FALSE, quote = FALSE)

#select inter and intra
inter_df <- XMASdf %>% filter(str_detect(`Crosslink Type`, "Inter"))
intra_df <- XMASdf %>% filter(str_detect(`Crosslink Type`, "Intra"))
#write csv file without using "," because it is in the gene description column
write.table(inter_df, "RRI_XMAS_inter.csv", sep = "\t", row.names = FALSE, quote = FALSE)
write.table(intra_df, "RRI_XMAS_intra.csv", sep = "\t", row.names = FALSE, quote = FALSE)
```

#Intra and Inter links distance mapping graphs
#Analyzing the distance map of intra links
```{r}
#import the tsv file that contains distance measurements.
intra_tsvdf <- read.table("TachyAll_XL_publication_20240916_XMAS_intra_LRibosome.tsv",
                      header = TRUE, 
                      fill = TRUE, 
                      sep = "\t", 
                      comment.char = "") %>% 
                  na.omit() %>%
                  mutate(Crosslink.Type = "intra")
#Small subunit
intra_tsvdf2 <- read.table("TachyAll_XL_publication_20240916_XMAS_intra_SRibosome.tsv",
                      header = TRUE, 
                      fill = TRUE, 
                      sep = "\t", 
                      comment.char = "") %>% 
                  na.omit() %>%
                  mutate(Crosslink.Type = "intra")
#combine both intralinks
intra_tsvdf <- rbind(intra_tsvdf, intra_tsvdf2)

#import the tsv file that contains distance measurements.
inter_tsvdf <- read.table("TachyAll_XL_publication_20240916_XMAS_inter_LRibosome.tsv",
                      header = TRUE, 
                      fill = TRUE, 
                      sep = "\t", 
                      comment.char = "") %>% 
                  na.omit() %>%
                  mutate(Crosslink.Type = "inter")
                  
#import the tsv file that contains distance measurements.
inter_tsvdf2 <- read.table("TachyAll_XL_publication_20240916_XMAS_inter_SRibosome.tsv",
                      header = TRUE, 
                      fill = TRUE, 
                      sep = "\t", 
                      comment.char = "") %>% 
                  na.omit() %>%
                  mutate(Crosslink.Type = "inter")

#combine both intralinks
inter_tsvdf <- rbind(inter_tsvdf, inter_tsvdf2)

# Combine "inter_tsvdf" and "intra_tsvdf" by rows
distance_df <- rbind(inter_tsvdf, intra_tsvdf)%>%
  select(Distance..A., Crosslink.Type)

#import the txt file that contains distance measurement of all possible combination of KSTY measured by Pymol
# Load all possible INTER links
inter_possible <- read.table(
  "XMAS_interprotein_ca_distancesKSTY.txt",
  header = TRUE,
  sep = "\t",
  fill = TRUE,
  fileEncoding = "Windows-1252",  # Pymol script spits out this encode!!!! Otherwise fail to load up.
  stringsAsFactors = FALSE
  )%>%
  mutate(Crosslink.Type = "possible")%>%
  rename(Distance..A. = Distance..Å.)%>%
  select(Distance..A., Crosslink.Type)

# Load all possible INTRA links
intra_possible <- read.table(
  "XMAS_intra_ca_distancesKSTY.txt",
  header = TRUE,
  sep = "\t",
  fill = TRUE,
  fileEncoding = "Windows-1252",  # Pymol script spits out this encode!!!! Otherwise fail to load up.
  stringsAsFactors = FALSE
  )%>%
  mutate(Crosslink.Type = "possible")%>%
  rename(Distance..A. = Distance..Å.)%>%
  select(Distance..A., Crosslink.Type)

# Load possible inter and intra to the 
distance_df <- bind_rows(distance_df, inter_possible, intra_possible)

# Calculate statistics for each Crosslink.Type group
grouped_summary <- distance_df %>%
  group_by(Crosslink.Type) %>%
  summarise(
    Observations = n(),
    Mean = mean(`Distance..A.`, na.rm = TRUE),
    Median = median(`Distance..A.`, na.rm = TRUE),
    SD = sd(`Distance..A.`, na.rm = TRUE)
  ) %>%
  ungroup() # Ungroup to prevent grouping affecting further operations

# Calculate overall statistics
overall_summary <- distance_df %>%
  summarise(
    Crosslink.Type = "Overall",
    Observations = n(),
    Mean = mean(`Distance..A.`, na.rm = TRUE),
    Median = median(`Distance..A.`, na.rm = TRUE),
    SD = sd(`Distance..A.`, na.rm = TRUE)
  )

# Combine the overall and grouped summaries
df_summary <- bind_rows(overall_summary, grouped_summary)
df_summary
```


#ggplot to inter and intra histogram
```{r}
library(ggplot2)
p <- ggplot(distance_df, aes(x = `Distance..A.`, fill = Crosslink.Type)) +
  geom_density(binwidth = 100, alpha = 0.6, position = "identity") + # Adjust binwidth as necessary
  scale_fill_manual(
    values = c(
      "inter" = "red", 
      "intra" = "blue", 
      "possible" = "green"
    )
  ) +
  labs(title = "Frequency Distribution of Distance by Crosslink Type",
       x = "Distance (A)", 
       y = "Frequency")
p
```
# Export the graph as an SVG file
```{r}
ggsave("XMAS_frequency_distribution_distance_by_crosslink_type.svg", plot = p, device = "svg", width = 6, height = 4)
```
#calculate the overlap between cleaved and noncleaved RRI
```{r}
# Define FDR levels and their corresponding filter conditions
fdr_levels <- list(
  FDR05 = "Confidence.Q >= 4",
  FDR01 = "Confidence.Q == 5"
)

# Function to compute counts for a given filter condition
compute_counts <- function(df_noncleaved, df_cleaved, filter_condition) {
  
  # Filter the data based on the provided condition
  RRI_noncleaved_filtered <- df_noncleaved %>% filter(eval(parse(text = filter_condition)))
  RRI_cleaved_filtered <- df_cleaved %>% filter(eval(parse(text = filter_condition)))
  
  # Total number of observations
  total_noncleaved <- RRI_noncleaved_filtered %>% summarise(count = n()) %>% pull(count)
  total_cleaved <- RRI_cleaved_filtered %>% summarise(count = n()) %>% pull(count)
  
  # Total unique RRIs
  unique_noncleaved <- RRI_noncleaved_filtered %>% distinct(RRI) %>% summarise(count = n()) %>% pull(count)
  unique_cleaved <- RRI_cleaved_filtered %>% distinct(RRI) %>% summarise(count = n()) %>% pull(count)
  
  # Shared RRIs
  shared_rris <- RRI_noncleaved_filtered %>% inner_join(RRI_cleaved_filtered, by = "RRI") %>% distinct(RRI)
  count_shared <- shared_rris %>% summarise(count = n()) %>% pull(count)
  
  # Unique RRIs only in each data frame
  unique_only_noncleaved <- unique_noncleaved - count_shared
  unique_only_cleaved <- unique_cleaved - count_shared
  
  # Count Crosslink Types within Shared RRIs
  # Assuming "Crosslink.Type" is present in both data frames and is consistent between them
  # We'll retrieve it from the noncleaved data frame; alternatively, you can choose one
  shared_with_type <- shared_rris %>%
    inner_join(RRI_noncleaved_filtered, by = "RRI") %>%
    select(RRI, Crosslink.Type)
  
  # Count the number of Intra and Inter types
  count_intra <- shared_with_type %>%
    filter(Crosslink.Type == "Intra") %>%
    summarise(count = n()) %>%
    pull(count)
  
  count_inter <- shared_with_type %>%
    filter(Crosslink.Type == "Inter") %>%
    summarise(count = n()) %>% 
    pull(count)
  
  # Handle cases where there might be no Intra or Inter types
  count_intra <- ifelse(length(count_intra) == 0, 0, count_intra)
  count_inter <- ifelse(length(count_inter) == 0, 0, count_inter)
  
  # Return a named vector of counts, including the new metrics
  c(
    Total_Observations_RRI_noncleaved = total_noncleaved,
    Total_Observations_RRI_cleaved = total_cleaved,
    Unique_RRIs_RRI_noncleaved = unique_noncleaved,
    Unique_RRIs_RRI_cleaved = unique_cleaved,
    Shared_RRIs = count_shared,
    Shared_RRIs_Intra = count_intra,
    Shared_RRIs_Inter = count_inter,
    Unique_RRIs_only_RRI_noncleaved = unique_only_noncleaved,
    Unique_RRIs_only_RRI_cleaved = unique_only_cleaved
  )
}

# Initialize an empty list to store results for each FDR level
results_list <- list()

# Iterate over each FDR level and compute counts
for (fdr in names(fdr_levels)) {
  counts <- compute_counts(RRI_noncleaved_full, RRI_clean, fdr_levels[[fdr]])
  results_list[[fdr]] <- counts
}

# Convert the list to a data frame
summary_df <- bind_rows(results_list, .id = "FDR") %>%
  pivot_longer(
    cols = -FDR,
    names_to = "Metric",
    values_to = "Count"
  ) %>%
  pivot_wider(
    names_from = FDR,
    values_from = Count
  )

# Optional: Arrange the metrics in a specific order
metric_order <- c(
  "Total_Observations_RRI_noncleaved",
  "Total_Observations_RRI_cleaved",
  "Unique_RRIs_RRI_noncleaved",
  "Unique_RRIs_RRI_cleaved",
  "Shared_RRIs",
  "Shared_RRIs_Intra",
  "Shared_RRIs_Inter",
  "Unique_RRIs_only_RRI_noncleaved",
  "Unique_RRIs_only_RRI_cleaved"
)

summary_df <- summary_df %>%
  mutate(Metric = factor(Metric, levels = metric_order)) %>%
  arrange(Metric)

# Replace underscores with spaces for better readability
summary_df$Metric <- gsub("_", " ", summary_df$Metric)

# (Optional) Rename Metrics for Clarity
summary_df$Metric <- case_when(
  summary_df$Metric == "Total Observations RRI noncleaved" ~ "Total Observations (noncleaved)",
  summary_df$Metric == "Total Observations RRI cleaved" ~ "Total Observations (Cleaved)",
  summary_df$Metric == "Unique RRIs RRI noncleaved" ~ "Unique RRIs (noncleaved)",
  summary_df$Metric == "Unique RRIs RRI cleaved" ~ "Unique RRIs (Cleaved)",
  summary_df$Metric == "Shared RRIs" ~ "Shared RRIs",
  summary_df$Metric == "Shared RRIs Intra" ~ "Shared RRIs (Intra)",
  summary_df$Metric == "Shared RRIs Inter" ~ "Shared RRIs (Inter)",
  summary_df$Metric == "Unique RRIs only RRI noncleaved" ~ "Unique RRIs Only (noncleaved)",
  summary_df$Metric == "Unique RRIs only RRI cleaved" ~ "Unique RRIs Only (Cleaved)",
  TRUE ~ summary_df$Metric
)

# Display the summary table
summary_df
```

#condense pLink RRI into PPI by grouping by PPI, count the unique R-R, then count the total spectrum
#calculate number of unique intralinks before condensing for nural network
```{r}
#before condensing, 
#calculate number of unique intralinks for each protein at FDR <10% to use for feature
intracalc <- RRI_noncleaved_FDR10 %>%
    filter(Crosslink.Type == "Intra") %>%
    mutate(Accession.A = str_remove_all(Accession.A, "\\s*\\([^)]*\\)"))%>% #remove residue info in ()
  group_by(Accession.A) %>%
  mutate(number_unique_intra = n()) %>%
  ungroup()%>%  # Optionally, remove the grouping information
  group_by(Accession.A) %>%
    # Select the row with the highest 'Best.CSM.Score' for each 'PPI'
    filter(Score == max(Score)) %>%
    ungroup() %>%
    distinct(Accession.A, .keep_all = TRUE)%>% #remove redundancy
    select(Accession.A, number_unique_intra) #select ID and interlink number

#Create a function process_PPI that encapsulates the data manipulation steps.
#This function takes two arguments:
#data: The input data frame (e.g., RRI_noncleaved_FDR10)
#confidence_q: The desired Confidence.Q value (e.g., 3)
process_PPI <- function(data, confidence_q) {
  data %>%
    group_by(PPI) %>%
    mutate(
      number_unique_RR = n(), # Count the unique Residue to Residue interactions
      Number.of.CSMs = sum(Number.of.CSMs, na.rm = TRUE), # Sum all CSMs within the group
      #create crosslinks for XlinkCyNET
      crosslinks_ab = paste(Accession.A, In.protein.A, Accession.B, In.protein.B, sep = "-", collapse = "#"),
      score_ab = paste(Score, collapse = "#")
    ) %>%
    filter(Score == max(Score, na.rm = TRUE)) %>% # Keep only the highest Score per PPI
    ungroup() %>%
    mutate(PPI.Score = Score) %>% # Rename Score to Best.CSM.Score
    select(-c(
      Unique_Peptide_Number,
      Protein,
      In.protein.A,
      In.protein.B,
      Sequence.A,
      Sequence.B,
      Position.A,
      Position.B,
      Score
    )) %>%
    # Format for Cytoscape
    mutate(
      Accession.A = str_remove_all(Accession.A, "\\s*\\([^)]*\\)"), # Remove parenthetical content from Accession.A
      Accession.B = str_remove_all(Accession.B, "\\s*\\([^)]*\\)"), # Remove parenthetical content from Accession.B
      Confidence.Q = confidence_q # Assign the specified Confidence.Q value
    )
}

#Apply the Function to Each Dataset
#Use the process_PPI function to process each of your datasets (FDR10, FDR05, and FRD01) with their respective Confidence.Q values.

# Process FDR10 with Confidence.Q = 3
PPI_condensed_FDR10 <- process_PPI(RRI_noncleaved_FDR10, 3)
# Process FDR05 with Confidence.Q = 4
PPI_condensed_FDR05 <- process_PPI(RRI_noncleaved_FDR05, 4)
# Process FRD01 with Confidence.Q = 5
PPI_condensed_FDR01 <- process_PPI(RRI_noncleaved_FDR01, 5)

#After making PPI_condensed_FDR10, 05, 01, merge them
#merge PPI with FDR 1, 5, 10 %.
PPI_noncleaved_full <- PPI_condensed_FDR10 %>%
  mutate(Confidence.Q = if_else(PPI %in% PPI_condensed_FDR05$PPI, 4, Confidence.Q)) %>%
  mutate(Confidence.Q = if_else(PPI %in% PPI_condensed_FDR01$PPI, 5, Confidence.Q)) %>%
  mutate(MS = "noncleaved") %>% #add MS designation
  filter(Crosslink.Type == "Inter") #get rid of intralinks

#append unique intralinks (keep the smaller of two to represent the uncertinity of the peptide)
PPI_noncleaved_full <- PPI_noncleaved_full %>%
  left_join(intracalc, by = "Accession.A") %>%
  left_join(intracalc, by = c("Accession.B" = "Accession.A"))%>%
  # Replace NA with 0 and compute the minimum of 'number_unique_intra.x' and 'number_unique_intra.y'
  mutate(number_unique_intra.min = pmin(replace_na(number_unique_intra.x, 0), replace_na(number_unique_intra.y, 0), na.rm = TRUE)) %>%
  mutate(number_unique_intra.hm = 2 * (number_unique_intra.x * number_unique_intra.y)/(number_unique_intra.x + number_unique_intra.y)) %>%
  # Remove the old columns 'number_unique_intra.x' and 'number_unique_intra.y'
  select(-number_unique_intra.x, -number_unique_intra.y)
```

#compare non-cleaved and cleaved PPIs
```{r}
#this is the cleaved PPI table
PPI_cleaved_full <- PPI_clean #read.table("PPI_Cleaved_woFeatures_20250610.txt", sep = "\t", header = TRUE, quote = "")

#set the FDR 
PPI_cleaved <- PPI_cleaved_full %>% filter(Crosslink.Type == "Inter") %>% filter(Confidence.Q >= 4)
PPI_noncleaved <- PPI_noncleaved_full %>% filter(Crosslink.Type == "Inter")  %>% filter(Confidence.Q >=4) 

# Total number of observations
total_noncleaved <- PPI_noncleaved %>% summarise(count = n()) %>% pull(count)
total_cleaved <- PPI_cleaved %>% summarise(count = n()) %>% pull(count)

# Total unique PPIs
unique_noncleaved <- PPI_noncleaved %>% distinct(PPI) %>% summarise(count = n()) %>% pull(count)
unique_cleaved <- PPI_cleaved %>% distinct(PPI) %>% summarise(count = n()) %>% pull(count)

# Shared PPIs
shared_ppis <- PPI_noncleaved %>% inner_join(PPI_cleaved, by = "PPI") %>% distinct(PPI)
count_shared <- shared_ppis %>% summarise(count = n()) %>% pull(count)

# Unique PPIs only in each data frame
unique_only_noncleaved <- unique_noncleaved - count_shared
unique_only_cleaved <- unique_cleaved - count_shared

# Create summary data frame
summary_df <- tibble(
  Metric = c(
    "Total Observations in PPI_noncleaved",
    "Total Observations in PPI_cleaved",
    "Unique PPIs in PPI_noncleaved",
    "Unique PPIs in PPI_cleaved",
    "Shared PPIs between PPI_noncleaved and PPI_cleaved",
    "Unique PPIs only in PPI_noncleaved",
    "Unique PPIs only in PPI_cleaved"
  ),
  Count = c(
    total_noncleaved,
    total_cleaved,
    unique_noncleaved,
    unique_cleaved,
    count_shared,
    unique_only_noncleaved,
    unique_only_cleaved
  )
)

# View the summary data frame
print(summary_df)
```
#Export Cleaved/noncleaved PPI to Cytoscape visualization
```{r}
#export for Cytoscape
write.table(PPI_noncleaved_full, "PPI_Cytoscape.noncleaved.tsv", sep = "\t", row.names = FALSE, quote = FALSE)
write.table(PPI_cleaved_full %>% 
              filter(Crosslink.Type == "Inter") %>%
              select(Accession.A, Accession.B, Number.of.CSMs, Confidence.Q) %>%
              filter(Confidence.Q != (1 | 2)), "PPI_Cytoscape.cleaved.tsv", sep = "\t", row.names = FALSE, quote = FALSE)
```
###############################################################
#this is true merged data for Machine Learning / Cytoscape!
#Combine PPI cleaved and noncleaved at PPI level for ML
```{r}
PPI_full <- full_join(PPI_cleaved_full %>% filter(Crosslink.Type == "Inter"), 
                      PPI_noncleaved_full %>% filter(Crosslink.Type == "Inter"), 
                      join_by(PPI)) %>%
    mutate(
      MS = case_when( #MS is the MS detection methods
      !is.na(MS.x) & !is.na(MS.y) ~ "both",  # Both values exist
      !is.na(MS.x) & (is.na(MS.y)) ~ MS.x, # Only MS.x exists
      is.na(MS.x) & !is.na(MS.y) ~ MS.y,                   # Only MS.y exists
      TRUE ~ NA_character_),) %>%
    #select larger of Confidence Q between cleaved and uncleaved
    mutate(Confidence.Q = pmax(Confidence.Q.x, Confidence.Q.y, na.rm = TRUE)) %>%
 #Add Number of CSMs
    mutate(Number.of.CSMs = rowSums(select(., Number.of.CSMs.x, Number.of.CSMs.y), na.rm = TRUE)) %>%
    mutate(number_unique_RR = rowSums(select(., number_unique_RR.x, number_unique_RR.y), na.rm = TRUE)) %>%
   #get rid of non-relevant columns
    select(c(
      Confidence.Q, Accession.A.x, Accession.B.x, PPI, Accession.A.y, Accession.B.y, MS, 
      Number.of.CSMs, number_unique_RR, number_unique_intra.min.x, number_unique_intra.min.y, PPI.Score.x, PPI.Score.y)
      ) %>%
  # Replace NA in all .x columns with corresponding .y columns
  mutate(across(ends_with(".x"), ~ coalesce(.x, get(sub("\\.x$", ".y", cur_column()))))) %>%
  # rename all columns that end with .x and remove the .x from the name 
  rename_with(
    .fn = ~ str_replace(., "\\.x$", ""),  # Function to remove '.x' at the end
    .cols = ends_with(".x")                # Select columns that end with '.x'
              ) %>%
  #select usable columns and clean up
  select(-c(Accession.A.y, Accession.B.y, PPI.Score.y, number_unique_intra.min.y))
```
######################################################################################
#from here use the NeuralNetwork PPI script to get the prediction
#load the features and STRING, append it, then engineer it for prediction
```{r}
#Read the features into a text file if skipping the feature set creation
featureDF <- read.table(file = "ToxoDB67_AllFeature_woSTRING.txt", sep = "\t", header = TRUE)
STRINGdf <- read.table(file = "ToxoDB67_AllSTRING.txt", sep = "\t", header = TRUE)
#append featureDF to the main XLMS data frame
df <- PPI_full %>%
  left_join(featureDF, by = c("Accession.A" = "Gene_ID"))%>%
  left_join(featureDF, by = c("Accession.B" = "Gene_ID"))%>%
  left_join(STRINGdf, by = "PPI") %>%
  rename(STRING.score = combined_score) #rename the column name score to reflect STRING
#Checking if there is any match in GO term, hyperLOPIT, etc.
#Define the Matching Function: We'll start with the matching function. It checks for any common elements between two semicolon-separated strings.

find_matches_boolean <- function(x, y) {
  # Convert inputs to character, in case they are not
  x <- as.character(x)
  y <- as.character(y)
  
  # Pre-calculate NA or "0" check
  na_or_zero_check <- is.na(x) || is.na(y) || (x == "0" && y == "0")
  
  # Split the strings into vectors based on the ";" delimiter, if not NA or "0"
  if (!na_or_zero_check) {
    items_x <- unlist(strsplit(x, split = ";", fixed = TRUE))
    items_y <- unlist(strsplit(y, split = ";", fixed = TRUE))
    
    # Return TRUE if there are any matches, taking into account the NA or "0" check
    return(length(intersect(items_x, items_y)) > 0)
  } else {
    # Return NA if either input is NA or both are "0"
    return(NA)
  }
}

#Identify and Process Column Pairs: We'll identify the pairs of columns that need to be compared and then iterate over these pairs, applying the matching function to each pair and storing the result in a new column.
# Extract column names
col_names <- names(df)

# Identify unique prefixes by removing the trailing .x and .y
prefixes <- unique(sub("\\.(x|y)$", "", col_names))

# Filter out prefixes to ensure both .x and .y versions exist
valid_prefixes <- prefixes[sapply(prefixes, function(prefix) {
  all(c(paste0(prefix, ".x"), paste0(prefix, ".y")) %in% col_names)
})]

# Iterate over each valid prefix and compare the .x and .y columns
for (prefix in valid_prefixes) {
  x_col <- paste0(prefix, ".x")
  y_col <- paste0(prefix, ".y")
  match_col <- paste0(prefix, "_matches") # New column for match results
  
  # Apply the matching function to each row for the current pair of columns
  df[[match_col]] <- mapply(find_matches_boolean, df[[x_col]], df[[y_col]], SIMPLIFY = TRUE)
}


# Define the function Q(x, y) for calculating absolute difference, 2x if they are + and -
Q <- function(x, y) {
  D <- abs(x - y)
  delta <- ifelse(sign(x) != sign(y), 1, 0)
  Q_value <- D * (1 + delta)
  return(Q_value)
}

#calculate absolute difference between CRISPR score, 2X if they are + and -
df <- df %>%
  mutate(CRISPR.x = as.numeric(CRISPR.x),
         CRISPR.y = as.numeric(CRISPR.y),
         CRISPR.dif = Q(CRISPR.x, CRISPR.y))
#calculate absolute difference between Non synonimous synonimous SNP ratio, 2X if they are + and -
df <- df %>%
  mutate(NonSyn_Syn_SNP_Ratio_All_Strains_c.x = as.numeric(NonSyn_Syn_SNP_Ratio_All_Strains_c.x),
         NonSyn_Syn_SNP_Ratio_All_Strains_c.y = as.numeric(NonSyn_Syn_SNP_Ratio_All_Strains_c.y),
        NonSyn_Syn_SNP_Ratio_All_Strains.dif = Q(NonSyn_Syn_SNP_Ratio_All_Strains_c.x, NonSyn_Syn_SNP_Ratio_All_Strains_c.y))

#calculate minimum for RNAseq # Calculate the minimum of RnaSeq.x and RnaSeq.y
df <- df %>%
  rowwise() %>%
  mutate(RnaSeq.min = min(c(RnaSeq.x, RnaSeq.y), na.rm = TRUE)) %>%
  ungroup()

#get rid of unnecessary columns
df <- df %>% select(
  PPI,
  Accession.A,
  Accession.B,
  Confidence.Q,
  MS,
  number_unique_RR,
  Number.of.CSMs,
  number_unique_intra.min,
  #number_unique_intra.hm,
  Computed_GO_Component_IDs_c_matches,
  Computed_GO_Function_IDs_c_matches,
  Computed_GO_Process_IDs_c_matches,
  EC_numbers_from_OrthoMCL_c_matches,
  PFam_ID_c_matches,
  ToxoNET_matches,
  Location_matches,
  CRISPR.dif,
  NonSyn_Syn_SNP_Ratio_All_Strains.dif,
  RnaSeq.min,
  STRING.score,
  PPI.Score
)

#Write the data frame into a text file
write.table(df, file = "PPI_full_wFeatures.txt", sep = "\t", row.names = FALSE, col.names = TRUE, quote = FALSE)
```

###After lightGBM Predicted###################################
#Use the cleaved model to predict combined data frame
```{r}
raw_pred <- read.table("PPI_full_wFeatures_with_lightGBM_probabilities.tsv", header = TRUE, sep = "\t") 
name.df <- read.table("GeneNameLookupTableTxHu.tsv", header = TRUE, sep = "\t", quote   = "") %>%
          select(c(gene, gene_product)) %>%
          distinct(gene, .keep_all = TRUE) #remove duplicate Toxo genes
PPI_pred <- raw_pred %>% 
  select(Accession.A, Accession.B, Confidence.Q, number_unique_RR, Number.of.CSMs, PPI, MS, lightGBM_prob) %>%
  filter(Confidence.Q != 1) %>%
  left_join(name.df, by = c("Accession.A" = "gene")) %>%
  left_join(name.df, by = c("Accession.B" = "gene"))

#Salvage the low score hits with high probability

# define your filter condition once
PPI_pred_filtered <- PPI_pred %>% filter(Confidence.Q == 5 & lightGBM_prob > 0 | #high FDR < 1 (Q=5)
                                   (Confidence.Q == 4 & lightGBM_prob > 0.1) | #medium FDR < 5 (Q=4)
                                   (Confidence.Q == 3 & lightGBM_prob > 0.8)| #low FDR <10 (Q=3)
                                    (Confidence.Q == 2 & lightGBM_prob > 0.98) #purgatory FDR <30 (Q=2)
                              )
PPI_pred_out <- PPI_pred %>% filter(
  !(
    (Confidence.Q == 5 & lightGBM_prob > 0 | #high FDR < 1 (Q=5)
                                   (Confidence.Q == 4 & lightGBM_prob > 0.1) | #medium FDR < 5 (Q=4)
                                   (Confidence.Q == 3 & lightGBM_prob > 0.8)| #low FDR <10 (Q=3)
                                    (Confidence.Q == 2 & lightGBM_prob > 0.98) #purgatory FDR <30 (Q=2)
                              )
  ))

# Count observations grouped by Confidence.Q for both data frames
filtered_counts <- PPI_pred_filtered %>% count(Confidence.Q, name = "Count") %>% mutate(Source = "filtered")
filtered_non_counts <- PPI_pred_filtered %>% 
  filter(MS == "noncleaved") %>%
  count(Confidence.Q, name = "Count") %>% mutate(Source = "filtered_non_pred")
raw_pred_counts <- raw_pred %>% count(Confidence.Q, name = "Count") %>% mutate(Source = "raw_pred")
raw_non_counts <- raw_pred %>% 
  filter(MS == "noncleaved") %>%
  count(Confidence.Q, name = "Count") %>% mutate(Source = "raw_non_pred")

# Combine into one table
combined_counts <- bind_rows(filtered_counts, raw_pred_counts, filtered_non_counts, raw_non_counts)

combined_counts %>%
  pivot_wider(names_from = Source, values_from = Count, values_fill = 0)%>%
  arrange(Confidence.Q)  # Sorting based on Confidence.Q

# Save PPI table with LightGBM probabilities for publication
write.table(PPI_pred, file = "PPI_PRED_SupplimentaryTable.tsv", sep = "\t", row.names = FALSE, col.names = TRUE, quote = FALSE)

# Save file for Interactome Cytoscape
write.table(PPI_pred_filtered, file = "PPI_PRED_Cytoscape_0.98.tsv", sep = "\t", row.names = FALSE, col.names = TRUE, quote = FALSE)
```
#### Calculation of Agreement

```{r}
#Read the file that has PPI and features that include feature matches
ag.df <- read.table(file = "PPI_full_wFeatures.txt", header = TRUE) %>%
  # make STRING score matches based on the cutoff. probabilit 0.5 is the score 500
  mutate(
    STRING_matches = case_when(
      is.na(STRING.score)       ~ NA,          # keep NA
      STRING.score >  500       ~ TRUE,        # high‐confidence
      TRUE                      ~ FALSE        # everything else (≤500)
    )
  )


# get the counts of agreement
ag.counts <-  ag.df %>% group_by(Confidence.Q) %>%
  summarise(
    across(
      ends_with("_matches"),
      list(
        TRUE_count  = ~ sum(. == TRUE,  na.rm = TRUE),
        FALSE_count = ~ sum(. == FALSE, na.rm = TRUE),
        NA_count    = ~ sum(is.na(.))
      ),
      .names = "{.col}_{.fn}"
    ),
    .groups = "drop"
  )
# get the percentage TRUE/(TRUE+FALSE)*100 of agreement wihout NA
ag.percent <-  ag.df %>%
  group_by(Confidence.Q) %>%
  summarise(
    across(
      ends_with("_matches"),
      ~ {
        n_true  <- sum(. == TRUE,  na.rm = TRUE)
        n_false <- sum(. == FALSE, na.rm = TRUE)
        100 * n_true / (n_true + n_false)
      },
      .names = "{.col}_pct_true"
    ),
    .groups = "drop"
  ) %>%
  arrange(desc(Confidence.Q))
```


#### Dimer detection
#Prerequisit: need RRI_full that has all the residue-to-residue interaction
```{r}
#revive RRI_full from a file
RRI_full <- read.table("RRI.full.csv", header = TRUE, sep = "\t", quote   = "")

dimer_df <- RRI_full %>%
  filter(Confidence.Q >= 3)%>% #FDR <5%
  filter(Accession.A == Accession.B) %>%
    #there are multiple positions due to the multiple protein mapping to a peptide sequence
  mutate(
    # Extract the first number before ";" and convert to numeric
    In.protein.A = as.numeric(str_split(In.protein.A, ";", simplify = TRUE)[,1]),
    In.protein.B = as.numeric(str_split(In.protein.B, ";", simplify = TRUE)[,1]),

    # Calculate Peptide.A.Start and Peptide.B.Start
    Peptide.A.Start = In.protein.A - Position.A + 1,
    Peptide.B.Start = In.protein.B - Position.B + 1,
    
    # Extract substring after ']' in Sequence.A and Sequence.B
    # and calculate Peptide.A.End and Peptide.B.End
    Peptide.A.End = In.protein.A + str_length(str_remove(Sequence.A, "^.*\\]")),
    Peptide.B.End = In.protein.B + str_length(str_remove(Sequence.B, "^.*\\]")),
    
    # Determine if there is any overlap between the peptide ranges
    Dimer = (Peptide.A.Start <= Peptide.B.End) & (Peptide.B.Start <= Peptide.A.End)
  ) %>%
    filter(Dimer == TRUE)

#concatenate the dimer and create number of RRI per dimerized gene
dimer_detect <- dimer_df %>%
  group_by(Accession.A) %>%
  summarise(dimer_RRI = n(),
            crosslinks_ab = paste(Accession.A, In.protein.A, Accession.B, In.protein.B, sep = "-", collapse = "#"),
            score_ab = paste(Confidence.Q, collapse = "#")
            ) %>%
  ungroup() 

gene.name <- read.table(file = "GeneNameLookupTableTxHu.csv", sep = "\t", header = TRUE, quote = "") %>%
    distinct(gene, .keep_all = TRUE)

#add gene description to the summary
dimer_detect <- dimer_detect %>%
  left_join(gene.name, by = c("Accession.A" = "gene")) %>%
  #XlinkCyNET format
  mutate(
  gene_a = Accession.A,
  gene_b = Accession.A,
  ppi_score = as.numeric(score_ab) * as.numeric(dimer_RRI),
  crosslinks_ba = crosslinks_ab,
  score_ba = score_ab,
  protein_a = gene_a,
  protein_b = gene_b
)

#add gene description to the dimer data frame
dimer_df <- dimer_df %>%
  left_join(gene.name, by = c("Accession.A" = "gene"))

#write the summary of dimer
write.table(dimer_detect,
  file = "dimer_detect.tsv",    # summary of dimers
  sep = "\t", quote = FALSE, row.names = FALSE, col.names = TRUE)

#write actual dimer RRI
write.table(dimer_df,
  file = "dimer_df.tsv",    # this is detailed RRI for dimers
  sep = "\t", quote = FALSE, row.names = FALSE, col.names = TRUE)
```

select any dimers that are GRA7 
```{r}
GRA7.dimer <- dimer_df %>% filter(Accession.A == "TGME49_203310")
```
GRA2
```{r}
GRA2.dimer <- dimer_df %>% filter(Accession.A == "TGME49_227620")
```
GRA3
```{r}
GRA3.dimer <- dimer_df %>% filter(Accession.A == "TGME49_227280")
```

#Toxofilin/Actin cytoplasmic 1 ACTB (P63261)
actins have many isoforms so just focus on one gene ACTB which has most hits
```{r}
toxofilin.df <- read.table("20240908_All_for_publication-TxHu_Crosslinks.txt", header = TRUE, sep = "\t") %>%
  filter(Decoy != "True",
         Crosslink.Type == "Inter",
         str_detect(Accession.A, "TGME49_214080")|str_detect(Accession.B, "TGME49_214080")) %>%
  #separate multiple hits into separate observations
  separate_rows(Accession.A, In.protein.A, sep = ";") %>% #split multiple observations in peptide A
  mutate(Accession.A = str_trim(Accession.A)) %>% #remove the white space
  separate_rows(Accession.B, In.protein.B, sep = ";") %>% #split multiple observations in peptide B
  mutate(Accession.B = str_trim(Accession.B)) %>% #remove the white space
  filter(str_detect(Accession.A, "P63261") | str_detect(Accession.B, "P63261")) %>% #filter actins
  #collaps to RRI
  rowwise() %>%
  mutate(
    RRI = {
      # build the two “protein:position” strings on the fly
      R1 <- str_c(Accession.A, In.protein.A, sep = ":")
      R2 <- str_c(Accession.B, In.protein.B, sep = ":")
      # sort them and paste with “-”
      paste(sort(c(R1, R2)), collapse = "-")
    }
  ) %>%
  ungroup() %>%
  # --- (b) Aggregate all peptide‐level entries sharing the same RRI --- #
  group_by(RRI) %>%
  mutate(Number.of.CSMs = sum(Number.of.CSMs)) %>%
  slice_max(order_by = Best.CSM.Score, n = 1, with_ties = FALSE) %>%
  ungroup()

#write the table for tosofilin/actin RRI
write.table(toxofilin.df,
  file = "toxofilin-actin-RRI.tsv",    # this is detailed RRI for dimers
  sep = "\t", quote = FALSE, row.names = FALSE, col.names = TRUE)
```


####
#xiView Export for GRA network
```{r}
#read the gene list that is generated by Cytoscape GRA1 network
gra.list <- read.csv(file = "GRA network default node.csv")
# read RRI data from a file
xiview.df <- read.csv("RRI.full.csv", header = TRUE, sep = "\t", quote = "") %>%
  filter(Confidence.Q >= 2) %>% #just get medium + high confidence (FDR < 5%)
  # keep only rows where Accession.A or Accession.B appears in gra.list$name
  filter(Accession.A %in% gra.list$name &
         Accession.B %in% gra.list$name) %>%
#Convert RRI to xiView format
  # remove [] from the peptide sequences
  mutate(across(c(Sequence.A, Sequence.B), ~ stringr::str_remove_all(., "\\[|\\]"))) %>%
  #calculate Peptide position by In.protein.A - Position.A + 1
    mutate(
    PepPos1 = as.numeric(In.protein.A) - as.numeric(Position.A) + 1,
    PepPos2 = as.numeric(In.protein.B) - as.numeric(Position.B) + 1
  ) %>%
  #rename Sequence.A and Sequence.B to PepSeq1 and PepSeq2, Position.A and Position.B to PepPos1 and PepPos2
  rename(PepSeq1 = Sequence.A,
         PepSeq2 = Sequence.B,
         LinkPos1 = Position.A,
         LinkPos2 = Position.B,
         Protein1 = Accession.A,
         Protein2 = Accession.B,
         Score = Confidence.Q)

#save the file for xiVIEW
write.csv(xiview.df, "xiVIEW_GRA_exclusive.csv", row.names = FALSE, quote = FALSE)
```
