# Supplementary material for: Mapping a Toxoplasma gondii interactome by crosslinking mass spectrometry and machine learning
Source: mBio. 2025 Aug 28;16(10):e02159-25. doi: 10.1128/mbio.02159-25 (PMC12505969; doi:10.1128/mbio.02159-25)
Supplement: File S1B — Python with LightGBM scripts utilized for crosslink processing and visualization. [file mbio.02159-25-s0002.txt]

#XLMS_ToxoGB_2025_v10_publication
import lightgbm as lgb
import pandas as pd
import numpy as np
import optuna # Import Optuna for hyperparameter optimization
import logging
from sklearn.model_selection import StratifiedKFold, train_test_split
from sklearn.metrics import (
    accuracy_score,
    roc_auc_score,
    confusion_matrix,
    classification_report,
)
import matplotlib.pyplot as plt
import seaborn as sns
import shap
from datetime import datetime
import os
import re  # Ensure regex module is imported for sanitize_filename

# -----------------------------------------------
# Minimal Logging Setup
# -----------------------------------------------
def setup_logging(log_file='lightgbm_workflow.log'):
    logger = logging.getLogger()
    logger.setLevel(logging.INFO)

    # Clear existing handlers to prevent duplication
    if logger.hasHandlers():
        logger.handlers.clear()

    # Create handlers
    file_handler = logging.FileHandler(log_file)
    console_handler = logging.StreamHandler()

    # Set levels
    file_handler.setLevel(logging.INFO)
    console_handler.setLevel(logging.INFO)

    # Create formatters and add to handlers
    formatter = logging.Formatter("%(asctime)s [%(levelname)s] %(message)s")
    file_handler.setFormatter(formatter)
    console_handler.setFormatter(formatter)

    # Add handlers to the logger
    logger.addHandler(file_handler)
    logger.addHandler(console_handler)

    return logger

# Initialize logger
logger = setup_logging()

# Example log messages
logger.info("Logging has been set up successfully.")

# -----------------------------------------------
# Define the sanitize_filename Function
# -----------------------------------------------
def sanitize_filename(name):
    """
    Sanitize the feature name to create a safe filename by replacing
    non-alphanumeric characters with underscores.

    Parameters:
    - name (str): The original feature name.

    Returns:
    - str: The sanitized feature name.
    """
    # Replace any character that is not alphanumeric or underscore with an underscore
    return re.sub(r'[^A-Za-z0-9_]+', '_', name)

# -----------------------------------------------
# 4. Load the Dataset
# -----------------------------------------------
# If using Google Colab, mount Google Drive
try:
    from google.colab import drive
    drive.mount('/content/drive')  # This mounts your Google Drive
    data_path = '/content/drive/MyDrive/Programming/Colab_XLMS_MachineLearning/PPI_full_wFeatures.txt'
except:
    # If not using Colab, specify the local path
    data_path = 'path_to_your_local_data/PPI_full_wFeatures.txt'

# Extract data directory and filename
data_dir = os.path.dirname(data_path)
data_filename = os.path.basename(data_path)
data_name, data_ext = os.path.splitext(data_filename)

# Load the dataset
df = pd.read_csv(data_path, delimiter='\t')
logger.info("Dataset loaded successfully.")

# Display dataset information
logger.info(f"Dataset shape: {df.shape}")
logger.info(f"Dataset columns: {df.columns.tolist()}")

# -----------------------------------------------
# Define the Labeling Function and Apply It
# -----------------------------------------------
def label_csm_row(row):
    if row['MS'] == 'noncleaved':
        return np.nan
    c = row['PPI.Score']
    if c < 10:
        return 0
    elif c >= 284:
        return 1
    else:
        return np.nan

df['label'] = df.apply(label_csm_row, axis=1)

logger.info("Labeling function applied.")

# Filter out rows with NaN labels (all mediocre hits)
data_filtered = df[df['label'].notnull()].copy()
logger.info(f"Filtered dataset shape (after labeling): {data_filtered.shape}")

# -----------------------------------------------
# 6. Feature Selection
# -----------------------------------------------
features = [
    'Location_matches',
    'STRING.score',
    'RnaSeq.min',
    'ToxoNET_matches',
    'Computed_GO_Component_IDs_c_matches',
    'Computed_GO_Function_IDs_c_matches',
    'Computed_GO_Process_IDs_c_matches',
    'EC_numbers_from_OrthoMCL_c_matches',
    'PFam_ID_c_matches',
    'CRISPR.dif',
    'NonSyn_Syn_SNP_Ratio_All_Strains.dif',
    'Number.of.CSMs',
    'number_unique_RR',
    'number_unique_intra.min'
]

# Ensure selected features exist in the dataset
missing_features = set(features) - set(data_filtered.columns)
if missing_features:
    logger.error(f"Missing features in the dataset: {missing_features}")
    raise ValueError(f"Missing features: {missing_features}")

X = data_filtered[features]
y = data_filtered['label'].astype(int)
logger.info("Features and labels extracted.")

# -----------------------------------------------
# Data Preprocessing: Convert Boolean Features
# -----------------------------------------------
# List of features with TRUE, FALSE, NA values
boolean_features = [
    'Location_matches',
    'ToxoNET_matches',
    'Computed_GO_Component_IDs_c_matches',
    'Computed_GO_Function_IDs_c_matches',
    'Computed_GO_Process_IDs_c_matches',
    'EC_numbers_from_OrthoMCL_c_matches',
    'PFam_ID_c_matches'
]

# Replace 'NA' strings with np.nan in the entire dataset
X.replace('NA', np.nan, inplace=True)

# Diagnose: Check unique values before conversion
logger.info("Checking unique values in boolean features before conversion:")
for col in boolean_features:
    unique_values = X[col].unique()
    logger.info(f"Unique values in '{col}': {unique_values}")

# Convert boolean features to numeric
for col in boolean_features:
    # Strip whitespace and convert to uppercase
    X[col] = X[col].astype(str).str.strip().str.upper()

    # Map actual unique values to 1/0
    mapping_dict = {'TRUE': 1, 'FALSE': 0}
    X[col] = X[col].map(mapping_dict)

    # Ensure the column is of float dtype to accommodate np.nan
    X[col] = X[col].astype(float)

logger.info("Boolean features converted to numeric.")

# Display a summary to check the conversion
logger.info("Summary of boolean features after conversion:")
print(X[boolean_features].describe())

# Display counts of unique values after conversion
for col in boolean_features:
    value_counts = X[col].value_counts(dropna=False)
    logger.info(f"Value counts for '{col}' after conversion:\n{value_counts}")


# -----------------------------------------------
# Split the Data into Training and Test Sets
# -----------------------------------------------
# Split data with stratification to maintain class proportions
X_train, X_test, y_train, y_test = train_test_split(
    X, y,
    test_size=0.1,  # Set aside 10% for testing
    stratify=y,
    random_state=42
)
logger.info(f"Training set shape: {X_train.shape}")
logger.info(f"Test set shape: {X_test.shape}")

# -----------------------------------------------
# Verify Data Types After Conversion
# -----------------------------------------------
logger.info("Data types in training set after conversion:")
logger.info(X_train.dtypes)

# -----------------------------------------------
# 8. Prepare LightGBM Dataset for Cross-Validation
# -----------------------------------------------
lgb_dataset = lgb.Dataset(
    X_train,
    label=y_train,
    free_raw_data=False
)

# -----------------------------------------------
# 9. Define Model Parameters
# -----------------------------------------------
params = {
    'objective': 'binary',
    'metric': ['auc', 'binary_logloss'],  # 'auc' first for early stopping
    'boosting_type': 'gbdt',
    #'num_leaves': 31, it will be tuned by optuna
    #'learning_rate': 0.05, it will be tuned by optuna
    'feature_fraction': 0.9,
    'bagging_fraction': 0.8,
    'bagging_freq': 5,
    'verbosity': -1,
    'random_state': 42,
    'is_unbalance': True  # Set to True for class imbalance handling
}

# -----------------------------------------------
# 10. Hyperparameter Tuning with Optuna
# -----------------------------------------------
logger.info("Starting hyperparameter tuning with Optuna.")

def objective(trial):
    # Define the hyperparameter search space
    param = {
        'objective': 'binary',
        'metric': 'auc',
        'boosting_type': 'gbdt',
        'is_unbalance': True,
        'random_state': 42,
        'num_leaves': trial.suggest_int('num_leaves', 15, 127),
        'learning_rate': trial.suggest_float('learning_rate', 0.005, 0.3, log=True),
        'max_depth': trial.suggest_int('max_depth', 5, 50),
        'min_child_samples': trial.suggest_int('min_child_samples', 5, 100),
        'subsample': trial.suggest_float('subsample', 0.5, 1.0),
        'colsample_bytree': trial.suggest_float('colsample_bytree', 0.5, 1.0),
        'reg_alpha': trial.suggest_float('reg_alpha', 0.0, 10.0),
        'reg_lambda': trial.suggest_float('reg_lambda', 0.0, 10.0),
    }


# -----------------------------------------------
# 11. Set Up Cross-Validation with Callbacks
# -----------------------------------------------
    n_splits = 3
    skf = StratifiedKFold(n_splits=n_splits, shuffle=True, random_state=49)

    logger.info(f"Starting {n_splits}-Fold Stratified Cross-Validation.")

# Define callbacks for cross-validation
# you need this for Early Stopping.
    callbacks_cv = [
    lgb.log_evaluation(period=10),  # Logs every 10 rounds
    lgb.early_stopping(stopping_rounds=100, verbose=True)
    ]

# Perform cross-validation with callbacks
    cv_results = lgb.cv(
      param, #changed to param from the params !!!
      lgb_dataset,
      num_boost_round=1000,
      folds=skf.split(X_train, y_train),
      seed=49,
      stratified=True, #do we need this?
      callbacks=callbacks_cv
    )

    # Extract the best score
    best_score = max(cv_results['valid auc-mean']) #auc-mean is valid auc-mean
    return best_score

# Create a study object and optimize the objective function
study = optuna.create_study(direction='maximize', study_name='lightgbm_hyperparameter_tuning')
study.optimize(objective, n_trials=100)

# Log the best hyperparameters
logger.info(f"Best hyperparameters found by Optuna: {study.best_params}")
logger.info(f"Best AUC from Optuna: {study.best_value:.4f}")

# Update the parameters with the best hyperparameters
params.update(study.best_params)

# Since 'metric' might be overwritten, ensure it's included
params['metric'] = ['auc', 'binary_logloss']


# -----------------------------------------------
# 12. Train Final Model on Full Training Set with Early Stopping
# -----------------------------------------------
logger.info("Training final model with early stopping on validation set using best hyperparameters.")

# Split X_train into final training and validation sets
X_train_final, X_val, y_train_final, y_val = train_test_split(
    X_train,
    y_train,
    test_size=0.1,  # Allocate 10% for validation
    stratify=y_train,
    random_state=49
)
logger.info(f"Final Training set shape: {X_train_final.shape}")
logger.info(f"Validation set shape: {X_val.shape}")

# Create LightGBM Datasets
lgb_train_final = lgb.Dataset(
    X_train_final,
    label=y_train_final,
    free_raw_data=False
)

lgb_val = lgb.Dataset(
    X_val,
    label=y_val,
    reference=lgb_train_final,
    free_raw_data=False
)

# Define callbacks for final training
callbacks_train = [
    lgb.log_evaluation(period=50),  # Logs every 50 rounds
    lgb.early_stopping(stopping_rounds=100, verbose=True)
]

# Train the final model with early stopping
final_model = lgb.train(
    params,
    lgb_train_final,
    num_boost_round=1000,
    valid_sets=[lgb_val],
    valid_names=['validation'],
    callbacks=callbacks_train
)

logger.info("Final model trained successfully.")
logger.info(f"Final model best iteration: {final_model.best_iteration}")

# -----------------------------------------------
# Evaluate the Model on the Test Set
# -----------------------------------------------
logger.info("Evaluating the model on the test set.")

# Predict probabilities on the test set
y_pred_proba = final_model.predict(X_test, num_iteration=final_model.best_iteration)

# For binary classification, set a threshold of 0.5
y_pred = (y_pred_proba >= 0.5).astype(int)

# Compute performance metrics
accuracy = accuracy_score(y_test, y_pred)
roc_auc = roc_auc_score(y_test, y_pred_proba)
conf_matrix = confusion_matrix(y_test, y_pred)
classif_report = classification_report(y_test, y_pred)

# Log the performance metrics
logger.info(f"Test Set Accuracy: {accuracy:.4f}")
logger.info(f"Test Set ROC AUC: {roc_auc:.4f}")
logger.info("Confusion Matrix:")
logger.info(f"\n{conf_matrix}")
logger.info("Classification Report:")
logger.info(f"\n{classif_report}")

# Optionally, plot the ROC curve
from sklearn.metrics import roc_curve, auc

fpr, tpr, thresholds = roc_curve(y_test, y_pred_proba)
roc_auc_curve = auc(fpr, tpr)

# Plot ROC curve
plt.figure()
plt.plot(fpr, tpr, color='darkorange', lw=2, label=f'ROC curve (area = {roc_auc_curve:.4f})')
plt.plot([0, 1], [0, 1], color='navy', lw=2, linestyle='--')
plt.xlim([-0.05, 1.0])
plt.ylim([0.0, 1.05])
plt.xlabel('False Positive Rate')
plt.ylabel('True Positive Rate')
plt.title('Receiver Operating Characteristic - Test Set')
plt.legend(loc="lower right")

# Save the ROC curve as SVG
roc_curve_filename = f"{data_name}_ROC_Curve.svg"
roc_curve_path = os.path.join(data_dir, roc_curve_filename)
plt.savefig(roc_curve_path, format='svg')
plt.close()
logger.info(f"ROC curve saved to {roc_curve_path}")

# -----------------------------------------------
# 13. Feature Importance
# -----------------------------------------------
# Get feature importances
importance = final_model.feature_importance(importance_type='split')  # or 'gain'
feature_names = final_model.feature_name()

# Create a DataFrame for visualization
feature_importance_df = pd.DataFrame({
    'feature': feature_names,
    'importance': importance
})

# Sort the DataFrame
feature_importance_df = feature_importance_df.sort_values(by='importance', ascending=False)

# Plot
plt.figure(figsize=(10, 8))
sns.barplot(x='importance', y='feature', data=feature_importance_df.head(20), palette='magma')
plt.title('Top 20 Feature Importances')
plt.xlabel('Importance (split)')
plt.ylabel('Feature')
plt.tight_layout()

# Save the feature importance plot as SVG
feature_importance_filename = f"{data_name}_Feature_Importance.svg"
feature_importance_path = os.path.join(data_dir, feature_importance_filename)
plt.savefig(feature_importance_path, format='svg')
plt.close()
logger.info(f"Feature importance plot saved to {feature_importance_path}")

# -----------------------------------------------
# 14. Explainability by SHAP
# -----------------------------------------------
logger.info("Calculating SHAP values for model explainability.")

# Create a TreeExplainer for LightGBM
explainer = shap.TreeExplainer(final_model)
shap_values = explainer.shap_values(X_train_final)

# Plot SHAP summary
shap.summary_plot(shap_values, X_train_final, show=False)

# Save the SHAP summary plot as SVG
shap_summary_filename = f"{data_name}_SHAP_Summary.svg"
shap_summary_path = os.path.join(data_dir, shap_summary_filename)
plt.savefig(shap_summary_path, format='svg')
plt.close()
logger.info(f"SHAP summary plot saved to {shap_summary_path}")

# -----------------------------------------------
# Calculate Mean Absolute SHAP Values
# -----------------------------------------------
logger.info("Calculating Mean Absolute SHAP values.")

# Compute the mean absolute SHAP value for each feature
mean_abs_shap = np.abs(shap_values).mean(axis=0)
shap_importance_df = pd.DataFrame({
    'feature': X_train_final.columns,
    'mean_abs_shap': mean_abs_shap
}).sort_values(by='mean_abs_shap', ascending=False)

# Log the Mean Absolute SHAP values
logger.info("Mean Absolute SHAP values:")
for index, row in shap_importance_df.iterrows():
    logger.info(f"{row['feature']}: {row['mean_abs_shap']:.4f}")

# Plot Mean Absolute SHAP values
plt.figure(figsize=(10, 8))
sns.barplot(x='mean_abs_shap', y='feature', data=shap_importance_df.head(20), palette='viridis')
plt.title('Top 20 Features by Mean Absolute SHAP Values')
plt.xlabel('Mean |SHAP value|')
plt.ylabel('Feature')
plt.tight_layout()

# Save the Mean Absolute SHAP importance plot as SVG
shap_importance_filename = f"{data_name}_Mean_Absolute_SHAP_Importance.svg"
shap_importance_path = os.path.join(data_dir, shap_importance_filename)
plt.savefig(shap_importance_path, format='svg')
plt.close()
logger.info(f"Mean Absolute SHAP importance plot saved to {shap_importance_path}")

# -----------------------------------------------
# Generate and Save SHAP Dependence Plots
# -----------------------------------------------
logger.info("Generating SHAP dependence plots for each feature.")

# Create a subdirectory for SHAP dependence plots
shap_dependence_dir = os.path.join(data_dir, f"{data_name}_SHAP_Dependence_Plots")
os.makedirs(shap_dependence_dir, exist_ok=True)

for feature in X_train_final.columns:
    plt.figure()
    shap.dependence_plot(
        feature,
        shap_values,
        X_train_final,
        show=False,
        interaction_index=None  # Set to None to not color by any feature
    )

    # Define the filename by appending the sanitized feature name to the data file name
    sanitized_feature = sanitize_filename(feature)
    shap_dependence_filename = f"{data_name}_SHAP_Dependence_{sanitized_feature}.svg"
    shap_dependence_path = os.path.join(shap_dependence_dir, shap_dependence_filename)

    # Save the SHAP dependence plot as SVG
    plt.savefig(shap_dependence_path, format='svg')
    plt.close()
    logger.info(f"SHAP dependence plot for '{feature}' saved to {shap_dependence_path}")

# -----------------------------------------------
# 15. Save the Final Model to a File
# -----------------------------------------------
# Construct the new model filename
model_filename = f"{data_name}_model.txt"  # Using '.txt' as the file extension
model_path = os.path.join(data_dir, model_filename)

# Save the final model to the model_path
final_model.save_model(model_path)
logger.info(f"Final model saved to {model_path}")

# -----------------------------------------------
# Use the Trained Model to Predict on the Full Dataset
# -----------------------------------------------
logger.info("Loading the original dataset for full prediction.")

# Load the original dataset
df_full = pd.read_csv(data_path, delimiter='\t')
logger.info("Original dataset loaded successfully.")

# Extract features
X_full = df_full[features]
# Replace 'NA' strings with np.nan in the entire dataset
X_full.replace('NA', np.nan, inplace=True)
# Convert boolean features to numeric
for col in boolean_features:
    # Strip whitespace and convert to uppercase
    X_full[col] = X_full[col].astype(str).str.strip().str.upper()

    # Map actual unique values to 1/0
    mapping_dict = {'TRUE': 1, 'FALSE': 0}
    X_full[col] = X_full[col].map(mapping_dict)

    # Ensure the column is of float dtype to accommodate np.nan
    X_full[col] = X_full[col].astype(float)

# Display a summary to check the conversion
logger.info("Summary of boolean features after conversion:")
print(X_full[boolean_features].describe())

#use the same model to predict the probability for each observation in X_full and append it to the df_full as a column named "lightGBM_prob"

# Predict probabilities using the trained final_model
y_full_pred_proba = final_model.predict(
    X_full,
    num_iteration=final_model.best_iteration
)

# Append the predicted probabilities to df_full as a new column
df_full['lightGBM_prob'] = y_full_pred_proba
logger.info("Predicted probabilities appended to df_full as 'lightGBM_prob'.")

# Optionally, save the updated df_full to a new file
# Define the output filename
output_filename = f"{data_name}_with_lightGBM_probabilities.tsv"
output_path = os.path.join(data_dir, output_filename)
# Save as a TSV file
df_full.to_csv(output_path, sep='\t', index=False)
logger.info(f"Updated df_full with probabilities saved to {output_path}")
