# Supplementary material for: Mapping a Toxoplasma gondii interactome by crosslinking mass spectrometry and machine learning
Source: mBio. 2025 Aug 28;16(10):e02159-25. doi: 10.1128/mbio.02159-25 (PMC12505969; doi:10.1128/mbio.02159-25)
Supplement: File S2 — GO term analysis of the crosslinked proteins. [file mbio.02159-25-s0003.xlsx]

## Sheet: hiddenGoEnrichmentResult (2)
ID	Name	Bgd count	Result count	Result gene list	Pct of bgd	Fold enrichment	Odds ratio	P-value	Benjamini	Bonferroni
GO:0032991	protein-containing complex	630	99	TGME49_201680,TGME49_203630,TGME49_204020,TGME49_205340,TGME49_205440,TGME49_205558,TGME49_207390,TGME49_207840,TGME49_209910,TGME49_210690,TGME49_213030,TGME49_213350,TGME49_214210,TGME49_216450,TGME49_217820,TGME49_218410,TGME49_218920,TGME49_219140,TGME49_219760,TGME49_222860,TGME49_223590,TGME49_225080,TGME49_226410,TGME49_226960,TGME49_226970,TGME49_227360,TGME49_227600,TGME49_227960,TGME49_…	15.7	4.1	8.91	1.55592e-41	2.14717e-39	2.14717e-39
GO:0005622	intracellular anatomical structure	1301	115	TGME49_201680,TGME49_202370,TGME49_203630,TGME49_204020,TGME49_205340,TGME49_205440,TGME49_205558,TGME49_207390,TGME49_207440,TGME49_207840,TGME49_209910,TGME49_210690,TGME49_212290,TGME49_213030,TGME49_213350,TGME49_216450,TGME49_216900,TGME49_217820,TGME49_218410,TGME49_218920,TGME49_219140,TGME49_219720,TGME49_219760,TGME49_222860,TGME49_223590,TGME49_223710,TGME49_225080,TGME49_226410,TGME49_…	8.8	2.31	4.78	1.42909e-24	9.8607e-23	1.97214e-22
GO:0005840	ribosome	160	41	TGME49_203630,TGME49_204020,TGME49_205340,TGME49_207440,TGME49_207840,TGME49_210690,TGME49_212290,TGME49_213350,TGME49_218410,TGME49_225080,TGME49_226970,TGME49_227360,TGME49_227600,TGME49_232230,TGME49_232300,TGME49_234450,TGME49_238250,TGME49_239100,TGME49_242330,TGME49_245460,TGME49_245620,TGME49_259240,TGME49_261570,TGME49_262670,TGME49_262690,TGME49_263050,TGME49_266060,TGME49_267060,TGME49_…	25.6	6.68	10.82	5.82857e-24	2.68114e-22	8.04342e-22
GO:1990904	ribonucleoprotein complex	216	44	TGME49_203630,TGME49_204020,TGME49_205340,TGME49_207840,TGME49_210690,TGME49_213350,TGME49_214210,TGME49_217820,TGME49_218410,TGME49_222860,TGME49_225080,TGME49_226970,TGME49_227360,TGME49_227600,TGME49_229210,TGME49_231970,TGME49_232230,TGME49_232300,TGME49_238250,TGME49_239100,TGME49_242330,TGME49_245460,TGME49_245620,TGME49_259240,TGME49_261570,TGME49_262040,TGME49_262670,TGME49_262690,TGME49_…	20.4	5.31	8.11	2.3612e-21	8.14612e-20	3.25845e-19
GO:0000502	proteasome complex	39	21	TGME49_216450,TGME49_218920,TGME49_223590,TGME49_227960,TGME49_228210,TGME49_229950,TGME49_238180,TGME49_239500,TGME49_242290,TGME49_258150,TGME49_261010,TGME49_261210,TGME49_263060,TGME49_267080,TGME49_269250,TGME49_269840,TGME49_277500,TGME49_278050,TGME49_287210,TGME49_292220,TGME49_300310,	53.8	14.04	32.88	1.99274e-20	5.49996e-19	2.74998e-18
GO:1905369	endopeptidase complex	44	21	TGME49_216450,TGME49_218920,TGME49_223590,TGME49_227960,TGME49_228210,TGME49_229950,TGME49_238180,TGME49_239500,TGME49_242290,TGME49_258150,TGME49_261010,TGME49_261210,TGME49_263060,TGME49_267080,TGME49_269250,TGME49_269840,TGME49_277500,TGME49_278050,TGME49_287210,TGME49_292220,TGME49_300310,	47.7	12.45	25.7	5.44736e-19	1.25289e-17	7.51736e-17
GO:1905368	peptidase complex	49	21	TGME49_216450,TGME49_218920,TGME49_223590,TGME49_227960,TGME49_228210,TGME49_229950,TGME49_238180,TGME49_239500,TGME49_242290,TGME49_258150,TGME49_261010,TGME49_261210,TGME49_263060,TGME49_267080,TGME49_269250,TGME49_269840,TGME49_277500,TGME49_278050,TGME49_287210,TGME49_292220,TGME49_300310,	42.9	11.18	21.09	8.95106e-18	1.76464e-16	1.23525e-15
GO:0043232	intracellular non-membrane-bounded organelle	347	47	TGME49_203630,TGME49_204020,TGME49_205340,TGME49_207440,TGME49_207840,TGME49_209910,TGME49_210690,TGME49_212290,TGME49_213350,TGME49_218410,TGME49_225080,TGME49_226970,TGME49_227360,TGME49_227600,TGME49_232230,TGME49_232300,TGME49_234450,TGME49_238250,TGME49_239100,TGME49_239260,TGME49_242330,TGME49_245460,TGME49_245620,TGME49_246730,TGME49_259240,TGME49_261240,TGME49_261570,TGME49_262670,TGME49_…	13.5	3.53	4.93	2.90915e-15	4.4607e-14	4.01463e-13
GO:0043228	non-membrane-bounded organelle	347	47	TGME49_203630,TGME49_204020,TGME49_205340,TGME49_207440,TGME49_207840,TGME49_209910,TGME49_210690,TGME49_212290,TGME49_213350,TGME49_218410,TGME49_225080,TGME49_226970,TGME49_227360,TGME49_227600,TGME49_232230,TGME49_232300,TGME49_234450,TGME49_238250,TGME49_239100,TGME49_239260,TGME49_242330,TGME49_245460,TGME49_245620,TGME49_246730,TGME49_259240,TGME49_261240,TGME49_261570,TGME49_262670,TGME49_…	13.5	3.53	4.93	2.90915e-15	4.4607e-14	4.01463e-13
GO:0005737	cytoplasm	597	63	TGME49_201680,TGME49_202370,TGME49_205440,TGME49_205558,TGME49_207390,TGME49_213030,TGME49_216450,TGME49_216900,TGME49_217820,TGME49_218920,TGME49_219140,TGME49_219760,TGME49_222860,TGME49_223710,TGME49_226410,TGME49_226960,TGME49_228190,TGME49_228210,TGME49_229950,TGME49_232230,TGME49_233350,TGME49_234505,TGME49_235020,TGME49_239500,TGME49_240650,TGME49_242290,TGME49_243710,TGME49_244390,TGME49_…	10.6	2.75	3.97	3.8638e-15	5.33204e-14	5.33204e-13
GO:0005852	eukaryotic translation initiation factor 3 complex	13	11	TGME49_201680,TGME49_217820,TGME49_222860,TGME49_228190,TGME49_251500,TGME49_262040,TGME49_273460,TGME49_273520,TGME49_289830,TGME49_294620,TGME49_317720,	84.6	22.07	146.6	1.43408e-14	1.79912e-13	1.97903e-12
GO:0044424	obsolete intracellular part	260	38	TGME49_202370,TGME49_216450,TGME49_216900,TGME49_217820,TGME49_218920,TGME49_223710,TGME49_226960,TGME49_228210,TGME49_229950,TGME49_233350,TGME49_234505,TGME49_239500,TGME49_242290,TGME49_248340,TGME49_251500,TGME49_251680,TGME49_252220,TGME49_258150,TGME49_261010,TGME49_262040,TGME49_266990,TGME49_267080,TGME49_272910,TGME49_273460,TGME49_273520,TGME49_275750,TGME49_277500,TGME49_287500,TGME49_…	14.6	3.81	5.14	1.96829e-13	2.26353e-12	2.71624e-11
GO:0033290	eukaryotic 48S preinitiation complex	8	7	TGME49_217820,TGME49_222860,TGME49_262040,TGME49_273460,TGME49_273520,TGME49_289830,TGME49_294620,	87.5	22.82	182.43	8.44393e-10	7.76842e-09	1.16526e-07
GO:0070993	translation preinitiation complex	8	7	TGME49_217820,TGME49_222860,TGME49_262040,TGME49_273460,TGME49_273520,TGME49_289830,TGME49_294620,	87.5	22.82	182.43	8.44393e-10	7.76842e-09	1.16526e-07
GO:0016282	eukaryotic 43S preinitiation complex	8	7	TGME49_217820,TGME49_222860,TGME49_262040,TGME49_273460,TGME49_273520,TGME49_289830,TGME49_294620,	87.5	22.82	182.43	8.44393e-10	7.76842e-09	1.16526e-07
GO:0005575	cellular component	2717	142	TGME49_201680,TGME49_202370,TGME49_203310,TGME49_203630,TGME49_204020,TGME49_205340,TGME49_205440,TGME49_205558,TGME49_207390,TGME49_207440,TGME49_207840,TGME49_208370,TGME49_209910,TGME49_210690,TGME49_212290,TGME49_213030,TGME49_213350,TGME49_214210,TGME49_216450,TGME49_216900,TGME49_217820,TGME49_218410,TGME49_218920,TGME49_219140,TGME49_219720,TGME49_219760,TGME49_222860,TGME49_223590,TGME49_…	5.2	1.36	2.65	2.87653e-09	2.48101e-08	3.96962e-07
GO:0140535	intracellular protein-containing complex	134	22	TGME49_216450,TGME49_218920,TGME49_219760,TGME49_223590,TGME49_227960,TGME49_228210,TGME49_229950,TGME49_238180,TGME49_239500,TGME49_242290,TGME49_258150,TGME49_261010,TGME49_261210,TGME49_263060,TGME49_267080,TGME49_269250,TGME49_269840,TGME49_277500,TGME49_278050,TGME49_287210,TGME49_292220,TGME49_300310,	16.4	4.28	5.46	4.30029e-09	3.49082e-08	5.9344e-07
GO:0044391	ribosomal subunit	34	11	TGME49_204020,TGME49_213350,TGME49_232230,TGME49_232300,TGME49_242330,TGME49_261570,TGME49_266060,TGME49_292130,TGME49_305520,TGME49_310490,TGME49_314810,	32.4	8.44	12.69	2.59367e-08	1.98848e-07	3.57926e-06
GO:0005839	proteasome core complex	16	8	TGME49_216450,TGME49_218920,TGME49_223590,TGME49_239500,TGME49_242290,TGME49_258150,TGME49_278050,TGME49_287210,	50	13.04	26.17	3.97725e-08	2.88874e-07	5.4886e-06
GO:1902494	catalytic complex	193	25	TGME49_216450,TGME49_218920,TGME49_219760,TGME49_223590,TGME49_226960,TGME49_227960,TGME49_228210,TGME49_229950,TGME49_238180,TGME49_239500,TGME49_242290,TGME49_258150,TGME49_261010,TGME49_261210,TGME49_263060,TGME49_265820,TGME49_267080,TGME49_269250,TGME49_269840,TGME49_277500,TGME49_278050,TGME49_287210,TGME49_292220,TGME49_300310,TGME49_500227,	13	3.38	4.16	5.22403e-08	3.60458e-07	7.20916e-06
GO:0019773	proteasome core complex, alpha-subunit complex	8	6	TGME49_216450,TGME49_239500,TGME49_242290,TGME49_258150,TGME49_278050,TGME49_287210,	75	19.56	77.73	7.7071e-08	5.06466e-07	1.06358e-05
GO:0043226	organelle	997	67	TGME49_203630,TGME49_204020,TGME49_205340,TGME49_207440,TGME49_207840,TGME49_209910,TGME49_210690,TGME49_212290,TGME49_213030,TGME49_213350,TGME49_216450,TGME49_218410,TGME49_218920,TGME49_225080,TGME49_226970,TGME49_227360,TGME49_227600,TGME49_231970,TGME49_232230,TGME49_232300,TGME49_233350,TGME49_234450,TGME49_235020,TGME49_238250,TGME49_239100,TGME49_239260,TGME49_239500,TGME49_240650,TGME49_…	6.7	1.75	2.27	4.53162e-07	2.84256e-06	6.25364e-05
GO:0030660	Golgi-associated vesicle membrane	10	6	TGME49_213030,TGME49_240650,TGME49_244390,TGME49_266990,TGME49_273370,TGME49_290950,	60	15.65	38.85	5.41857e-07	3.25114e-06	7.47762e-05
GO:0043229	intracellular organelle	987	66	TGME49_203630,TGME49_204020,TGME49_205340,TGME49_207440,TGME49_207840,TGME49_209910,TGME49_210690,TGME49_212290,TGME49_213030,TGME49_213350,TGME49_216450,TGME49_218410,TGME49_218920,TGME49_225080,TGME49_226970,TGME49_227360,TGME49_227600,TGME49_231970,TGME49_232230,TGME49_232300,TGME49_233350,TGME49_234450,TGME49_235020,TGME49_238250,TGME49_239100,TGME49_239260,TGME49_239500,TGME49_240650,TGME49_…	6.7	1.74	2.24	7.05995e-07	4.05947e-06	9.74273e-05
GO:0005798	Golgi-associated vesicle	11	6	TGME49_213030,TGME49_240650,TGME49_244390,TGME49_266990,TGME49_273370,TGME49_290950,	54.5	14.23	31.07	1.15421e-06	6.37123e-06	0.000159281
GO:0044464	obsolete cell part	506	41	TGME49_203630,TGME49_204020,TGME49_207840,TGME49_209910,TGME49_210690,TGME49_212290,TGME49_216450,TGME49_218410,TGME49_218920,TGME49_219720,TGME49_225080,TGME49_226970,TGME49_227360,TGME49_227600,TGME49_232300,TGME49_233350,TGME49_234450,TGME49_238250,TGME49_239100,TGME49_239260,TGME49_239500,TGME49_242290,TGME49_244110,TGME49_245620,TGME49_248340,TGME49_258150,TGME49_259240,TGME49_261240,TGME49_…	8.1	2.11	2.56	1.77928e-06	9.44387e-06	0.000245541
GO:0048475	coated membrane	32	9	TGME49_207390,TGME49_213030,TGME49_235020,TGME49_240650,TGME49_244390,TGME49_266990,TGME49_273370,TGME49_290950,TGME49_314418,	28.1	7.34	10.27	1.92738e-06	9.49922e-06	0.000265978
GO:0030117	membrane coat	32	9	TGME49_207390,TGME49_213030,TGME49_235020,TGME49_240650,TGME49_244390,TGME49_266990,TGME49_273370,TGME49_290950,TGME49_314418,	28.1	7.34	10.27	1.92738e-06	9.49922e-06	0.000265978
GO:0030662	coated vesicle membrane	14	6	TGME49_213030,TGME49_240650,TGME49_244390,TGME49_266990,TGME49_273370,TGME49_290950,	42.9	11.18	19.41	6.81042e-06	3.13279e-05	0.000939838
GO:0030120	vesicle coat	14	6	TGME49_213030,TGME49_240650,TGME49_244390,TGME49_266990,TGME49_273370,TGME49_290950,	42.9	11.18	19.41	6.81042e-06	3.13279e-05	0.000939838
GO:0110165	cellular anatomical entity	2654	130	TGME49_201680,TGME49_202370,TGME49_203310,TGME49_203630,TGME49_204020,TGME49_205340,TGME49_205440,TGME49_205558,TGME49_207390,TGME49_207440,TGME49_207840,TGME49_208370,TGME49_209910,TGME49_210690,TGME49_212290,TGME49_213030,TGME49_213350,TGME49_216450,TGME49_216900,TGME49_217820,TGME49_218410,TGME49_218920,TGME49_219140,TGME49_219720,TGME49_219760,TGME49_222860,TGME49_223590,TGME49_223710,TGME49_…	4.9	1.28	1.98	1.06107e-05	4.72347e-05	0.00146428
GO:0030135	coated vesicle	15	6	TGME49_213030,TGME49_240650,TGME49_244390,TGME49_266990,TGME49_273370,TGME49_290950,	40	10.43	17.25	1.09908e-05	4.73979e-05	0.00151673
GO:0005829	cytosol	32	8	TGME49_205440,TGME49_226960,TGME49_232230,TGME49_243710,TGME49_261570,TGME49_265820,TGME49_266060,TGME49_314810,	25	6.52	8.69	1.91486e-05	8.0076e-05	0.00264251
GO:0012506	vesicle membrane	17	6	TGME49_213030,TGME49_240650,TGME49_244390,TGME49_266990,TGME49_273370,TGME49_290950,	35.3	9.21	14.11	2.54827e-05	0.000100475	0.00351661
GO:0030659	cytoplasmic vesicle membrane	17	6	TGME49_213030,TGME49_240650,TGME49_244390,TGME49_266990,TGME49_273370,TGME49_290950,	35.3	9.21	14.11	2.54827e-05	0.000100475	0.00351661
GO:0030126	COPI vesicle coat	6	4	TGME49_240650,TGME49_244390,TGME49_266990,TGME49_273370,	66.7	17.39	51.25	2.95584e-05	0.000104591	0.00407906
GO:0030663	COPI-coated vesicle membrane	6	4	TGME49_240650,TGME49_244390,TGME49_266990,TGME49_273370,	66.7	17.39	51.25	2.95584e-05	0.000104591	0.00407906
GO:0016272	prefoldin complex	6	4	TGME49_248370,TGME49_254520,TGME49_289210,TGME49_293580,	66.7	17.39	51.25	2.95584e-05	0.000104591	0.00407906
GO:0030137	COPI-coated vesicle	6	4	TGME49_240650,TGME49_244390,TGME49_266990,TGME49_273370,	66.7	17.39	51.25	2.95584e-05	0.000104591	0.00407906
GO:0005853	eukaryotic translation elongation factor 1 complex	3	3	TGME49_219140,TGME49_226410,TGME49_300140,	100	26.08	inf	5.54905e-05	0.000191442	0.00765769
GO:0015934	large ribosomal subunit	20	6	TGME49_204020,TGME49_232230,TGME49_261570,TGME49_292130,TGME49_310490,TGME49_314810,	30	7.82	11.08	7.24712e-05	0.000243927	0.010001
GO:0015935	small ribosomal subunit	14	5	TGME49_213350,TGME49_232300,TGME49_242330,TGME49_266060,TGME49_305520,	35.7	9.31	14.29	0.000118543	0.000389499	0.016359
GO:0022626	cytosolic ribosome	8	4	TGME49_232230,TGME49_261570,TGME49_266060,TGME49_314810,	50	13.04	25.61	0.0001298	0.000416568	0.0179124
GO:0097708	intracellular vesicle	24	6	TGME49_213030,TGME49_240650,TGME49_244390,TGME49_266990,TGME49_273370,TGME49_290950,	25	6.52	8.61	0.000221352	0.000664056	0.0305466
GO:0031982	vesicle	24	6	TGME49_213030,TGME49_240650,TGME49_244390,TGME49_266990,TGME49_273370,TGME49_290950,	25	6.52	8.61	0.000221352	0.000664056	0.0305466
GO:0031410	cytoplasmic vesicle	24	6	TGME49_213030,TGME49_240650,TGME49_244390,TGME49_266990,TGME49_273370,TGME49_290950,	25	6.52	8.61	0.000221352	0.000664056	0.0305466
GO:0098796	membrane protein complex	98	12	TGME49_207390,TGME49_213030,TGME49_235020,TGME49_240650,TGME49_244390,TGME49_246560,TGME49_266990,TGME49_273370,TGME49_290950,TGME49_305290,TGME49_314418,TGME49_315620,	12.2	3.19	3.67	0.000318912	0.00093638	0.0440098
GO:0098588	bounding membrane of organelle	47	8	TGME49_213030,TGME49_235020,TGME49_240650,TGME49_244390,TGME49_246560,TGME49_266990,TGME49_273370,TGME49_290950,	17	4.44	5.33	0.000349405	0.00100454	0.0482179
GO:0000786	nucleosome	11	4	TGME49_209910,TGME49_239260,TGME49_261240,TGME49_300200,	36.4	9.48	14.63	0.000558713	0.00157352	0.0771024
GO:0022625	cytosolic large ribosomal subunit	6	3	TGME49_232230,TGME49_261570,TGME49_314810,	50	13.04	25.48	0.00101836	0.00281068	0.140534
GO:0000785	chromatin	13	4	TGME49_209910,TGME49_239260,TGME49_261240,TGME49_300200,	30.8	8.02	11.37	0.00113953	0.00296707	0.157255
GO:0032993	protein-DNA complex	13	4	TGME49_209910,TGME49_239260,TGME49_261240,TGME49_300200,	30.8	8.02	11.37	0.00113953	0.00296707	0.157255
GO:0044815	DNA packaging complex	13	4	TGME49_209910,TGME49_239260,TGME49_261240,TGME49_300200,	30.8	8.02	11.37	0.00113953	0.00296707	0.157255
GO:0101031	chaperone complex	2	2	TGME49_205440,TGME49_243710,	100	26.08	inf	0.00146246	0.00366945	0.20182
GO:0005832	chaperonin-containing T-complex	2	2	TGME49_205440,TGME49_243710,	100	26.08	inf	0.00146246	0.00366945	0.20182
GO:0005794	Golgi apparatus	48	7	TGME49_213030,TGME49_235020,TGME49_240650,TGME49_244390,TGME49_266990,TGME49_273370,TGME49_290950,	14.6	3.8	4.41	0.00211034	0.00520049	0.291228
GO:0000139	Golgi membrane	16	4	TGME49_235020,TGME49_240650,TGME49_266990,TGME49_273370,	25	6.52	8.52	0.00264989	0.00641551	0.365684
GO:0030132	clathrin coat of coated pit	3	2	TGME49_213030,TGME49_290950,	66.7	17.39	50.7	0.00427641	0.0101749	0.590144
GO:0098590	plasma membrane region	4	2	TGME49_213030,TGME49_290950,	50	13.04	25.34	0.00833714	0.0185569	1
GO:0005905	clathrin-coated pit	4	2	TGME49_213030,TGME49_290950,	50	13.04	25.34	0.00833714	0.0185569	1
GO:0012510	trans-Golgi network transport vesicle membrane	4	2	TGME49_213030,TGME49_290950,	50	13.04	25.34	0.00833714	0.0185569	1
GO:0030130	clathrin coat of trans-Golgi network vesicle	4	2	TGME49_213030,TGME49_290950,	50	13.04	25.34	0.00833714	0.0185569	1
GO:0030118	clathrin coat	13	3	TGME49_207390,TGME49_213030,TGME49_290950,	23.1	6.02	7.63	0.0119373	0.0261483	1
GO:0005838	proteasome regulatory particle	5	2	TGME49_263060,TGME49_269250,	40	10.43	16.89	0.0135459	0.0279006	1
GO:0030125	clathrin vesicle coat	5	2	TGME49_213030,TGME49_290950,	40	10.43	16.89	0.0135459	0.0279006	1
GO:0030140	trans-Golgi network transport vesicle	5	2	TGME49_213030,TGME49_290950,	40	10.43	16.89	0.0135459	0.0279006	1
GO:0030665	clathrin-coated vesicle membrane	5	2	TGME49_213030,TGME49_290950,	40	10.43	16.89	0.0135459	0.0279006	1
GO:0030136	clathrin-coated vesicle	6	2	TGME49_213030,TGME49_290950,	33.3	8.69	12.67	0.0198097	0.040202	1
GO:0030658	transport vesicle membrane	7	2	TGME49_213030,TGME49_290950,	28.6	7.45	10.13	0.0270408	0.053309	1
GO:0022624	proteasome accessory complex	7	2	TGME49_263060,TGME49_269250,	28.6	7.45	10.13	0.0270408	0.053309	1
GO:0098797	plasma membrane protein complex	8	2	TGME49_213030,TGME49_290950,	25	6.52	8.44	0.0351567	0.0637493	1
GO:0030133	transport vesicle	8	2	TGME49_213030,TGME49_290950,	25	6.52	8.44	0.0351567	0.0637493	1
GO:0005687	U4 snRNP	1	1	TGME49_275750,	100	26.08	inf	0.038342	0.0637493	1
GO:0005854	nascent polypeptide-associated complex	1	1	TGME49_205558,	100	26.08	inf	0.038342	0.0637493	1
GO:0005686	U2 snRNP	1	1	TGME49_275750,	100	26.08	inf	0.038342	0.0637493	1
GO:0033644	host cell membrane	1	1	TGME49_300100,	100	26.08	inf	0.038342	0.0637493	1
GO:0020002	host cell plasma membrane	1	1	TGME49_300100,	100	26.08	inf	0.038342	0.0637493	1
GO:0090730	Las1 complex	1	1	TGME49_265820,	100	26.08	inf	0.038342	0.0637493	1
GO:0031415	NatA complex	1	1	TGME49_219760,	100	26.08	inf	0.038342	0.0637493	1
GO:0071540	eukaryotic translation initiation factor 3 complex, eIF3e	1	1	TGME49_273520,	100	26.08	inf	0.038342	0.0637493	1
GO:0071439	clathrin complex	1	1	TGME49_290950,	100	26.08	inf	0.038342	0.0637493	1
GO:0031414	N-terminal protein acetyltransferase complex	1	1	TGME49_219760,	100	26.08	inf	0.038342	0.0637493	1
GO:0071541	eukaryotic translation initiation factor 3 complex, eIF3m	1	1	TGME49_217820,	100	26.08	inf	0.038342	0.0637493	1
GO:0016469	proton-transporting two-sector ATPase complex	22	3	TGME49_246560,TGME49_305290,TGME49_315620,	13.6	3.56	4.01	0.0499807	0.0821111	1
