# Supplementary material for: Mapping a Toxoplasma gondii interactome by crosslinking mass spectrometry and machine learning
Source: mBio. 2025 Aug 28;16(10):e02159-25. doi: 10.1128/mbio.02159-25 (PMC12505969; doi:10.1128/mbio.02159-25)
Supplement: File S3 — Comprehensive PPI table with LightGBM prediction. [file mbio.02159-25-s0004.xlsx]

## Sheet: PPI_PRED_SupplimentaryTable
Accession.A	Accession.B	Confidence.Q	number_unique_RR	Number.of.CSMs	PPI	MS	lightGBM_prob	gene_product.x	gene_product.y
TGME49_300140	TGME49_226410	5	19	98	TGME49_226410-TGME49_300140	both	0.993146	elongation factor 1-gamma	EF-1 guanine nucleotide exchange domain-containing protein
TGME49_219310	TGME49_273760	5	25	188	TGME49_219310-TGME49_273760	both	0.992269	DnaK family protein	heat shock protein HSP70
TGME49_202370	TGME49_297500	5	9	31	TGME49_202370-TGME49_297500	both	0.994156	T-complex protein 1, epsilon subunit (TCP-1-epsilon)	T-complex protein 1 eta subunit
TGME49_277500	TGME49_267080	5	7	45	TGME49_267080-TGME49_277500	both	0.993146	26S proteasome regulatory subunit 7	26S protease regulatory subunit 4
TGME49_217820	TGME49_228190	5	10	48	TGME49_217820-TGME49_228190	both	0.989094	PCI domain-containing protein	eukaryotic initiation factor-3, subunit 5
TGME49_205440	TGME49_229990	5	17	70	TGME49_205440-TGME49_229990	both	0.994156	CCT chaperonin gamma subunit	T-complex protein 1 subunit alpha
TGME49_205380	TGME49_247510	5	4	7	TGME49_205380-TGME49_247510	both	0.990399	fructose-1,6-bisphosphatase 1	fructose-1,6-bisphosphatase 2
TGME49_278270	TGME49_214210	5	5	11	TGME49_214210-TGME49_278270	cleaved	0.991216	nucleolar protein, structural component of H/ACA snoRNPs	rRNA pseudouridine synthase
TGME49_289750	TGME49_235450	5	3	12	TGME49_235450-TGME49_289750	cleaved	0.983481	ribosomal-ubiquitin protein RPL40	ubiquitin-conjugating enzyme subfamily protein
TGME49_286420	TGME49_312130	5	14	45	TGME49_286420-TGME49_312130	cleaved	0.979948	elongation factor 1-alpha (EF-1-ALPHA)	312130
TGME49_267060	TGME49_292130	5	10	90	TGME49_267060-TGME49_292130	both	0.994156	RPL14	RPL13A
TGME49_270530	TGME49_271440	5	8	16	TGME49_270530-TGME49_271440	cleaved	0.99238	ubiquitin fusion degradation protein UFD1CY	nuclear protein localization protein 4
TGME49_227620	TGME49_270250	5	16	45	TGME49_227620-TGME49_270250	both	0.987183	GRA2	GRA1
TGME49_269250	TGME49_269840	5	5	49	TGME49_269250-TGME49_269840	both	0.988084	Mov34/MPN/PAD-1 family protein	proteasome regulatory subunit
TGME49_254720	TGME49_209030	5	3	4	TGME49_209030-TGME49_254720	cleaved	0.983481	GRA8	actin ACT1
TGME49_234505	TGME49_306960	5	3	4	TGME49_234505-TGME49_306960	both	0.993503	phenylalanyl-tRNA synthetase alpha chain A	phenylalanine--tRNA ligase, beta subunit protein
TGME49_209030	TGME49_203310	5	24	52	TGME49_203310-TGME49_209030	both	0.983602	actin ACT1	GRA7
TGME49_251500	TGME49_294620	5	6	33	TGME49_251500-TGME49_294620	both	0.991406	eukaryotic initiation factor-3, subunit 3	eukaryotic initiation factor-3, subunit 8
TGME49_227620	TGME49_203310	5	23	47	TGME49_203310-TGME49_227620	cleaved	0.990187	GRA2	GRA7
TGME49_275440	TGME49_209030	5	8	11	TGME49_209030-TGME49_275440	cleaved	0.983602	GRA6	actin ACT1
TGME49_218920	TGME49_258150	5	3	32	TGME49_218920-TGME49_258150	both	0.991593	proteasome subunit beta type-5	proteasome subunit alpha type-7
TGME49_214080	TGME49_209030	5	12	48	TGME49_209030-TGME49_214080	cleaved	0.98827	toxofilin	actin ACT1
TGME49_234450	TGME49_305520	5	6	21	TGME49_234450-TGME49_305520	cleaved	0.994156	RPS15A	RPS2
TGME49_235540	TGME49_235970	5	10	33	TGME49_235540-TGME49_235970	both	0.992188	eukaryotic initiation factor-2 beta	eukaryotic initiation factor-2 gamma
TGME49_203310	TGME49_270250	5	11	41	TGME49_203310-TGME49_270250	both	0.987183	GRA7	GRA1
TGME49_207840	TGME49_216880	5	5	13	TGME49_207840-TGME49_216880	cleaved	0.990094	RPS17	POC1 centriolar protein
TGME49_275440	TGME49_227620	5	10	15	TGME49_227620-TGME49_275440	both	0.990187	GRA6	GRA2
TGME49_309120	TGME49_314810	5	7	42	TGME49_309120-TGME49_314810	cleaved	0.993146	RPL4	RPL7
TGME49_305290	TGME49_246560	5	6	28	TGME49_246560-TGME49_305290	cleaved	0.990145	vacuolar atp synthase subunit e	vacuolar ATP synthase subunit g
TGME49_246730	TGME49_222000	5	2	6	TGME49_222000-TGME49_246730	both	0.986743	rRNA-processing protein EBP2	ribosome biogenesis protein BRX1
TGME49_273760	TGME49_226830	5	3	9	TGME49_226830-TGME49_273760	both	0.987859	heat shock protein HSP70	DnaK family protein
TGME49_290950	TGME49_213030	5	3	6	TGME49_213030-TGME49_290950	cleaved	0.982418	clathrin heavy chain	clathrin light chain
TGME49_228210	TGME49_300310	5	7	42	TGME49_228210-TGME49_300310	cleaved	0.994156	26S proteasome regulatory subunit	26S proteasome regulatory subunit, S6a family AAA ATpase
TGME49_300140	TGME49_219140	5	6	25	TGME49_219140-TGME49_300140	both	0.991879	elongation factor 1-gamma	EF-1 guanine nucleotide exchange domain-containing protein
TGME49_216450	TGME49_223590	5	2	4	TGME49_216450-TGME49_223590	both	0.993146	proteasome subunit alpha type-3	proteasome subunit beta type-6
TGME49_289750	TGME49_304770	5	3	11	TGME49_289750-TGME49_304770	cleaved	0.990094	ribosomal-ubiquitin protein RPL40	ubiquitin-conjugating enzyme subfamily protein
TGME49_232300	TGME49_275810	5	4	57	TGME49_232300-TGME49_275810	cleaved	0.993407	RPS3	RPS10
TGME49_288380	TGME49_252220	5	4	10	TGME49_252220-TGME49_288380	cleaved	0.991406	heat shock protein HSP90	tetratricopeptide repeat domain containing protein
TGME49_321420	TGME49_229000	5	4	11	TGME49_229000-TGME49_321420	both	0.990792	kelch repeat-containing protein	kelch repeat-containing protein
TGME49_262690	TGME49_227600	5	8	14	TGME49_227600-TGME49_262690	cleaved	0.994156	RPL27	RPL34
TGME49_305520	TGME49_266060	5	1	10	TGME49_266060-TGME49_305520	cleaved	0.989706	RPS2	RPSA
TGME49_245620	TGME49_205340	5	4	68	TGME49_205340-TGME49_245620	both	0.994156	ribosomal-ubiquitin protein RPS27A	RPS12
TGME49_277500	TGME49_306910	5	2	2	TGME49_277500-TGME49_306910	cleaved	0.985966	26S proteasome regulatory subunit 7	306910
TGME49_222860	TGME49_289830	5	1	1	TGME49_222860-TGME49_289830	cleaved	0.633486	eIF3 subunit B	eukaryotic initiation factor-3, delta subunit
TGME49_227280	TGME49_270250	5	11	20	TGME49_227280-TGME49_270250	cleaved	0.987183	GRA3	GRA1
TGME49_227280	TGME49_209030	5	11	26	TGME49_209030-TGME49_227280	cleaved	0.983602	GRA3	actin ACT1
TGME49_203310	TGME49_227280	5	13	26	TGME49_203310-TGME49_227280	cleaved	0.990187	GRA7	GRA3
TGME49_261570	TGME49_262690	5	3	14	TGME49_261570-TGME49_262690	cleaved	0.993407	RPL7A	RPL27
TGME49_227620	TGME49_209030	5	7	8	TGME49_209030-TGME49_227620	cleaved	0.983602	GRA2	actin ACT1
TGME49_313390	TGME49_314810	5	11	54	TGME49_313390-TGME49_314810	both	0.993074	RPL6	RPL7
TGME49_262040	TGME49_273460	5	5	23	TGME49_262040-TGME49_273460	both	0.989596	SAC3/GANP family protein	eIF3 subunit 6 interacting protein
TGME49_219760	TGME49_260010	5	2	6	TGME49_219760-TGME49_260010	both	0.989182	N-acetyltransferase family protein	acetyltransferase, GNAT family protein
TGME49_300190	TGME49_232230	5	2	7	TGME49_232230-TGME49_300190	cleaved	0.993407	RPL37A	RPL30
TGME49_238250	TGME49_263050	5	9	17	TGME49_238250-TGME49_263050	both	0.994156	RPL36	RPL13
TGME49_242330	TGME49_231140	5	8	19	TGME49_231140-TGME49_242330	cleaved	0.990841	RPS5	RPS25
TGME49_234450	TGME49_239100	5	2	6	TGME49_234450-TGME49_239100	cleaved	0.994156	RPS15A	RPS7
TGME49_250710	TGME49_209030	5	3	25	TGME49_209030-TGME49_250710	cleaved	0.983602	MIC10	actin ACT1
TGME49_242290	TGME49_216450	5	3	6	TGME49_216450-TGME49_242290	cleaved	0.991593	proteasome subunit alpha type-6	proteasome subunit alpha type-3
TGME49_286420	TGME49_232080	5	14	47	TGME49_232080-TGME49_286420	cleaved	0.979948	elongation factor 1-alpha (EF-1-ALPHA)	VPS13 domain-containing protein
TGME49_275440	TGME49_203310	5	8	34	TGME49_203310-TGME49_275440	cleaved	0.990187	GRA6	GRA7
TGME49_254520	TGME49_293580	5	3	9	TGME49_254520-TGME49_293580	cleaved	0.991388	mediator complex subunit MED11	prefoldin subunit 2
TGME49_312600	TGME49_289600	5	7	25	TGME49_289600-TGME49_312600	cleaved	0.987183	heat shock protein HSP21	heat shock protein HSP29
TGME49_238180	TGME49_292220	5	8	13	TGME49_238180-TGME49_292220	cleaved	0.993407	26s proteasome regulatory complex subunit	PCI domain-containing protein
TGME49_305520	TGME49_207840	5	3	9	TGME49_207840-TGME49_305520	cleaved	0.994156	RPS2	RPS17
TGME49_262690	TGME49_232230	5	7	10	TGME49_232230-TGME49_262690	cleaved	0.993407	RPL27	RPL30
TGME49_269190	TGME49_289690	5	3	9	TGME49_269190-TGME49_289690	cleaved	0.985447	glyceraldehyde-3-phosphate dehydrogenase GAPDH2	glyceraldehyde-3-phosphate dehydrogenase GAPDH1
TGME49_243710	TGME49_202370	5	7	17	TGME49_202370-TGME49_243710	cleaved	0.993146	t-complex protein beta subunit	T-complex protein 1, epsilon subunit (TCP-1-epsilon)
TGME49_228210	TGME49_229950	5	2	3	TGME49_228210-TGME49_229950	cleaved	0.994156	26S proteasome regulatory subunit	26S proteasome regulatory subunit 6b
TGME49_300190	TGME49_204020	5	4	13	TGME49_204020-TGME49_300190	cleaved	0.994156	RPL37A	RPL8
TGME49_300280	TGME49_229210	5	5	7	TGME49_229210-TGME49_300280	cleaved	0.984347	LSM domain-containing protein	small nuclear ribonucleoprotein polypeptide A'
TGME49_314418	TGME49_207390	5	1	2	TGME49_207390-TGME49_314418	cleaved	0.969836	AP-4 complex subunit sigma	AP-4 complex subunit mu
TGME49_275810	TGME49_205340	5	4	19	TGME49_205340-TGME49_275810	both	0.993407	RPS10	RPS12
TGME49_251680	TGME49_286420	5	3	7	TGME49_251680-TGME49_286420	cleaved	0.990094	translationally-controlled tumor protein homolog	elongation factor 1-alpha (EF-1-ALPHA)
TGME49_310030	TGME49_209030	5	4	31	TGME49_209030-TGME49_310030	cleaved	0.98827	cyclase-associated protein CAP	actin ACT1
TGME49_288290	TGME49_313980	5	2	2	TGME49_288290-TGME49_313980	cleaved	0.952848	288290	ribosome biogenesis protein nep1
TGME49_202370	TGME49_272910	5	1	2	TGME49_202370-TGME49_272910	cleaved	0.993146	T-complex protein 1, epsilon subunit (TCP-1-epsilon)	T-complex protein 1 delta subunit
TGME49_233350	TGME49_248340	5	2	15	TGME49_233350-TGME49_248340	cleaved	0.991216	nuclear transport factor 2	GTP-binding nuclear protein ran/tc4
TGME49_231480	TGME49_286420	5	2	3	TGME49_231480-TGME49_286420	cleaved	0.984003	GCN1	elongation factor 1-alpha (EF-1-ALPHA)
TGME49_232720	TGME49_231440	5	3	15	TGME49_231440-TGME49_232720	both	0.984472	Lsm12	LsmAD domain-containing protein
TGME49_277500	TGME49_229950	5	1	1	TGME49_229950-TGME49_277500	cleaved	0.595504	26S proteasome regulatory subunit 7	26S proteasome regulatory subunit 6b
TGME49_227280	TGME49_244110	5	2	5	TGME49_227280-TGME49_244110	cleaved	0.983602	GRA3	nucleosome assembly protein (nap) protein
TGME49_270380	TGME49_239100	5	3	12	TGME49_239100-TGME49_270380	cleaved	0.994156	RPS13	RPS7
TGME49_201680	TGME49_317720	5	1	1	TGME49_201680-TGME49_317720	cleaved	0.604896	eukaryotic initiation factor-3 subunit 10	eIF3 subunit 7
TGME49_238250	TGME49_310490	5	2	3	TGME49_238250-TGME49_310490	cleaved	0.993146	RPL36	RPL27A
TGME49_271050	TGME49_233480	5	3	5	TGME49_233480-TGME49_271050	cleaved	0.990187	SRS34A	SRS29C
TGME49_203380	TGME49_311720	5	2	10	TGME49_203380-TGME49_311720	cleaved	0.977789	DnaJ domain-containing protein	chaperonin protein BiP
TGME49_212290	TGME49_231140	5	1	13	TGME49_212290-TGME49_231140	cleaved	0.988981	RPS19	RPS25
TGME49_254720	TGME49_270250	5	5	5	TGME49_254720-TGME49_270250	both	0.977508	GRA8	GRA1
TGME49_205558	TGME49_257090	5	2	14	TGME49_205558-TGME49_257090	cleaved	0.989094	NAC domain-containing protein	NAC domain-containing protein
TGME49_261570	TGME49_238250	5	2	4	TGME49_238250-TGME49_261570	cleaved	0.993407	RPL7A	RPL36
TGME49_210690	TGME49_207440	5	3	8	TGME49_207440-TGME49_210690	cleaved	0.993146	RPS6	RPS4
TGME49_267060	TGME49_313390	5	3	25	TGME49_267060-TGME49_313390	both	0.993074	RPL14	RPL6
TGME49_262040	TGME49_251500	5	2	4	TGME49_251500-TGME49_262040	both	0.992269	SAC3/GANP family protein	eukaryotic initiation factor-3, subunit 3
TGME49_282030	TGME49_277270	5	8	68	TGME49_277270-TGME49_282030	cleaved	0.979948	coiled-coil domain-containing protein 151	NTPase II
TGME49_313390	TGME49_292130	5	1	5	TGME49_292130-TGME49_313390	cleaved	0.993146	RPL6	RPL13A
TGME49_221470	TGME49_250760	5	4	10	TGME49_221470-TGME49_250760	cleaved	0.985167	221470	pentatricopeptide repeat domain-containing protein
TGME49_275740	TGME49_273090	5	2	8	TGME49_273090-TGME49_275740	cleaved	0.979948	275740	cell division protein CDC48CY
TGME49_313560	TGME49_214210	5	4	19	TGME49_214210-TGME49_313560	cleaved	0.993407	60S L7a	rRNA pseudouridine synthase
TGME49_286420	TGME49_205470	5	10	20	TGME49_205470-TGME49_286420	cleaved	0.990094	elongation factor 1-alpha (EF-1-ALPHA)	translation elongation factor 2 family protein
TGME49_265820	TGME49_273370	5	2	13	TGME49_265820-TGME49_273370	cleaved	0.979948	Las1 family protein	coatomer gamma 2-subunit protein
TGME49_235020	TGME49_266990	5	4	10	TGME49_235020-TGME49_266990	both	0.984003	COPI protein	beta-COP
TGME49_266060	TGME49_259240	5	4	21	TGME49_259240-TGME49_266060	cleaved	0.994156	RPSA	RPS21
TGME49_240650	TGME49_244390	5	2	8	TGME49_240650-TGME49_244390	cleaved	0.984003	coatomer protein complex, subunit alpha	coatomer epsilon subunit protein
TGME49_227620	TGME49_233480	5	1	2	TGME49_227620-TGME49_233480	cleaved	0.9687	GRA2	SRS29C
TGME49_223710	TGME49_219760	5	2	3	TGME49_219760-TGME49_223710	cleaved	0.987498	tetratricopeptide repeat-containing protein	N-acetyltransferase family protein
TGME49_262670	TGME49_309120	5	2	16	TGME49_262670-TGME49_309120	both	0.993146	RPL18A	RPL4
TGME49_284560	TGME49_305520	5	2	5	TGME49_284560-TGME49_305520	cleaved	0.989596	RPL9	RPS2
TGME49_239700	TGME49_288380	5	2	4	TGME49_239700-TGME49_288380	cleaved	0.976512	regulator of chromosome condensation (RCC1) repeat-containing protein	heat shock protein HSP90
TGME49_203310	TGME49_309760	5	2	7	TGME49_203310-TGME49_309760	cleaved	0.990187	GRA7	GRA55
TGME49_251500	TGME49_201680	5	6	21	TGME49_201680-TGME49_251500	both	0.992269	eukaryotic initiation factor-3, subunit 3	eukaryotic initiation factor-3 subunit 10
TGME49_305290	TGME49_315620	5	2	22	TGME49_305290-TGME49_315620	both	0.989048	vacuolar atp synthase subunit e	vacuolar ATP synthase subunit C
TGME49_500061	TGME49_216900	5	2	11	TGME49_216900-TGME49_500061	cleaved	0.979948	PAN domain-containing protein	cytokine induced apoptosis inhibitor 1 family protein
TGME49_207840	TGME49_266060	5	2	4	TGME49_207840-TGME49_266060	cleaved	0.991216	RPS17	RPSA
TGME49_242640	TGME49_203310	5	9	31	TGME49_203310-TGME49_242640	cleaved	0.979948	242640	GRA7
TGME49_278050	TGME49_216450	5	3	4	TGME49_216450-TGME49_278050	both	0.991593	proteasome subunit alpha type-1	proteasome subunit alpha type-3
TGME49_240660	TGME49_286420	5	5	20	TGME49_240660-TGME49_286420	cleaved	0.979948	rRNA-processing protein EFG1	elongation factor 1-alpha (EF-1-ALPHA)
TGME49_263060	TGME49_261010	5	2	16	TGME49_261010-TGME49_263060	both	0.990696	Proteasome/cyclosome repeat-containing protein	tat-binding family protein
TGME49_250850	TGME49_300260	5	1	6	TGME49_250850-TGME49_300260	cleaved	0.976548	CMGC kinase	threonyl-tRNA synthetase family protein
TGME49_287210	TGME49_239500	5	5	24	TGME49_239500-TGME49_287210	both	0.994156	proteasome subunit alpha type-2	proteasome subunit alpha type-4
TGME49_203630	TGME49_309820	5	2	5	TGME49_203630-TGME49_309820	both	0.992508	RPL44	RPL11
TGME49_293580	TGME49_235360	5	2	3	TGME49_235360-TGME49_293580	both	0.959806	prefoldin subunit 2	235360
TGME49_277490	TGME49_265330	5	1	5	TGME49_265330-TGME49_277490	cleaved	0.977034	277490	cell-cycle-associated protein kinase GSK
TGME49_299250	TGME49_209030	5	6	39	TGME49_209030-TGME49_299250	both	0.979948	299250	actin ACT1
TGME49_500108	TGME49_300140	5	9	29	TGME49_300140-TGME49_500108	cleaved	0.979948	hypothetical, conserved	elongation factor 1-gamma
TGME49_289210	TGME49_248370	5	2	11	TGME49_248370-TGME49_289210	both	0.99238	prefoldin subunit 4	prefoldin subunit 6
TGME49_209030	TGME49_286420	5	5	5	TGME49_209030-TGME49_286420	cleaved	0.990094	actin ACT1	elongation factor 1-alpha (EF-1-ALPHA)
TGME49_261210	TGME49_227960	5	1	4	TGME49_227960-TGME49_261210	cleaved	0.993407	26s proteasome subunit p55	PCI domain-containing protein
TGME49_218000	TGME49_289690	5	5	55	TGME49_218000-TGME49_289690	cleaved	0.979948	218000	glyceraldehyde-3-phosphate dehydrogenase GAPDH1
TGME49_235398	TGME49_283780	5	3	8	TGME49_235398-TGME49_283780	cleaved	0.961578	235398	glucose-6-phosphate isomerase GPI
TGME49_284560	TGME49_218410	5	2	8	TGME49_218410-TGME49_284560	cleaved	0.992269	RPL9	RPP0
TGME49_205440	TGME49_287500	5	1	1	TGME49_205440-TGME49_287500	cleaved	0.633486	CCT chaperonin gamma subunit	T complex chaperonin
TGME49_261240	TGME49_239260	5	1	2	TGME49_239260-TGME49_261240	cleaved	0.974251	histone H3	histone H4
TGME49_219720	TGME49_202380	5	1	1	TGME49_202380-TGME49_219720	cleaved	0.246242	ras-related protein RAB5C	rab GDI alpha
TGME49_286420	TGME49_234930	5	7	32	TGME49_234930-TGME49_286420	cleaved	0.979948	elongation factor 1-alpha (EF-1-ALPHA)	SRS43
TGME49_300200	TGME49_209910	5	4	6	TGME49_209910-TGME49_300200	cleaved	0.990696	histone H2AZ	histone H2Bv
TGME49_288360	TGME49_264875	5	1	3	TGME49_264875-TGME49_288360	cleaved	0.962543	tryptophanyl-tRNA synthetase (TrpRS2)	264875
TGME49_272910	TGME49_297500	5	1	6	TGME49_272910-TGME49_297500	cleaved	0.993146	T-complex protein 1 delta subunit	T-complex protein 1 eta subunit
TGME49_275440	TGME49_270250	5	3	6	TGME49_270250-TGME49_275440	cleaved	0.987183	GRA6	GRA1
TGME49_288380	TGME49_500227	5	4	9	TGME49_288380-TGME49_500227	cleaved	0.979948	heat shock protein HSP90	dynein heavy chain
TGME49_216050	TGME49_286420	5	2	3	TGME49_216050-TGME49_286420	cleaved	0.979429	tetratricopeptide repeat-containing protein	elongation factor 1-alpha (EF-1-ALPHA)
TGME49_273870	TGME49_279390	5	3	7	TGME49_273870-TGME49_279390	cleaved	0.975893	SWI2/SNF2 ISWI-like (AT hook)	proliferation-associated protein 2G4
TGME49_273520	TGME49_262040	5	2	8	TGME49_262040-TGME49_273520	cleaved	0.989596	eIF3 subunit E	SAC3/GANP family protein
TGME49_204350	TGME49_243800	5	1	2	TGME49_204350-TGME49_243800	cleaved	0.730187	GTP-binding protein	long-chain fatty acid CoA ligase
TGME49_292130	TGME49_227360	5	1	3	TGME49_227360-TGME49_292130	cleaved	0.993146	RPL13A	RPL3
TGME49_300100	TGME49_311470	5	1	1	TGME49_300100-TGME49_311470	cleaved	0.543423	rhoptry neck protein RON2	rhoptry neck protein RON5
TGME49_292950	TGME49_277270	5	1	5	TGME49_277270-TGME49_292950	cleaved	0.963684	apical cap protein AC10	NTPase II
TGME49_314740	TGME49_275750	5	2	2	TGME49_275750-TGME49_314740	both	0.977494	PSP protein	small nuclear ribonucleoprotein E
TGME49_263090	TGME49_278600	5	7	11	TGME49_263090-TGME49_278600	cleaved	0.979948	14-3-3 protein	278600
TGME49_227280	TGME49_228395	5	7	26	TGME49_227280-TGME49_228395	cleaved	0.979948	GRA3	228395
TGME49_223080	TGME49_248340	5	5	26	TGME49_223080-TGME49_248340	cleaved	0.9656	223080	GTP-binding nuclear protein ran/tc4
TGME49_287500	TGME49_318410	5	3	6	TGME49_287500-TGME49_318410	cleaved	0.991593	T complex chaperonin	TCP-1 chaperonin
TGME49_213350	TGME49_231140	5	1	6	TGME49_213350-TGME49_231140	cleaved	0.990841	RPS15	RPS25
TGME49_226960	TGME49_225028	5	2	5	TGME49_225028-TGME49_226960	cleaved	0.979948	phosphofructokinase PFKII	myosin heavy chain
TGME49_231970	TGME49_294360	5	1	7	TGME49_231970-TGME49_294360	cleaved	0.992671	pre-mRNA processing splicing factor PRP8	ubiquitin specific protease 39 isoform 2
TGME49_225080	TGME49_212290	5	2	14	TGME49_212290-TGME49_225080	cleaved	0.994156	RPS18	RPS19
TGME49_208370	TGME49_256760	5	3	3	TGME49_208370-TGME49_256760	cleaved	0.980779	GRA46	pyruvate kinase PyK1
TGME49_226970	TGME49_245460	5	2	3	TGME49_226970-TGME49_245460	cleaved	0.993074	RPS11	RPS8
TGME49_229950	TGME49_261010	4	2	2	TGME49_229950-TGME49_261010	cleaved	0.994156	26S proteasome regulatory subunit 6b	tat-binding family protein
TGME49_224870	TGME49_238250	4	4	17	TGME49_224870-TGME49_238250	cleaved	0.979948	224870	RPL36
TGME49_246500	TGME49_221950	4	1	1	TGME49_221950-TGME49_246500	cleaved	0.239034	splicing factor 3A subunit 1	splicing factor 3A subunit 3
TGME49_265310	TGME49_263090	4	7	12	TGME49_263090-TGME49_265310	cleaved	0.986142	heat shock protein 40	14-3-3 protein
TGME49_266130	TGME49_215220	4	2	2	TGME49_215220-TGME49_266130	cleaved	0.740383	peroxiredoxin PRX2	GRA22
TGME49_300000	TGME49_310490	4	2	2	TGME49_300000-TGME49_310490	cleaved	0.994156	RPL18	RPL27A
TGME49_267050	TGME49_203310	4	5	10	TGME49_203310-TGME49_267050	cleaved	0.980136	hydrolase, alpha/beta fold family protein	GRA7
TGME49_232710	TGME49_243570	5	3	15	TGME49_232710-TGME49_243570	both	0.994156	RPS3A	RPS26
TGME49_273760	TGME49_212880	4	3	3	TGME49_212880-TGME49_273760	cleaved	0.976512	heat shock protein HSP70	centrosomal protein CEP250
TGME49_279400	TGME49_500398	4	1	15	TGME49_279400-TGME49_500398	cleaved	0.978328	glutaredoxin 2	rhoptry neck protein RON2L2 (sporoRON2)
TGME49_246510	TGME49_315670	4	1	1	TGME49_246510-TGME49_315670	cleaved	0.0433161	protein phosphatase 2a regulatory b subunit (b56 family) protein	serine/threonine-protein phosphatase PP2A subunit A
TGME49_240660	TGME49_235020	4	4	14	TGME49_235020-TGME49_240660	cleaved	0.979948	rRNA-processing protein EFG1	COPI protein
TGME49_313670	TGME49_240870	4	1	1	TGME49_240870-TGME49_313670	cleaved	0.22812	AP-1 complex subunit gamma	beta adaptin protein
TGME49_209600	TGME49_316120	4	3	35	TGME49_209600-TGME49_316120	cleaved	0.979948	209600	316120
TGME49_277500	TGME49_261010	4	1	1	TGME49_261010-TGME49_277500	cleaved	0.595504	26S proteasome regulatory subunit 7	tat-binding family protein
TGME49_258150	TGME49_287210	4	2	18	TGME49_258150-TGME49_287210	cleaved	0.993146	proteasome subunit alpha type-7	proteasome subunit alpha type-2
TGME49_205710	TGME49_268780	4	4	6	TGME49_205710-TGME49_268780	cleaved	0.979948	lysine-tRNA ligase	268780
TGME49_263090	TGME49_203010	4	3	7	TGME49_203010-TGME49_263090	cleaved	0.979948	14-3-3 protein	aurora-related kinase ARK3
TGME49_223050	TGME49_232300	5	3	3	TGME49_223050-TGME49_232300	both	0.992508	RPS20	RPS3
TGME49_277550	TGME49_313390	4	3	9	TGME49_277550-TGME49_313390	both	0.979948	UvrD/REP helicase domain-containing protein	RPL6
TGME49_233230	TGME49_267420	4	2	6	TGME49_233230-TGME49_267420	cleaved	0.988981	RNA-binding protein 8A family protein	mago nashi family protein 2
TGME49_290005	TGME49_280710	4	1	11	TGME49_280710-TGME49_290005	cleaved	0.994156	proteasome subunit beta type-1	proteasome subunit beta type-4
TGME49_221330	TGME49_283780	4	2	16	TGME49_221330-TGME49_283780	cleaved	0.979948	DNA gyrase subunit A	glucose-6-phosphate isomerase GPI
TGME49_273760	TGME49_232660	5	2	18	TGME49_232660-TGME49_273760	both	0.990841	heat shock protein HSP70	Hsp70 interacting protein HIP
TGME49_261210	TGME49_207770	3	2	9	TGME49_207770-TGME49_261210	cleaved	0.985777	26s proteasome subunit p55	PCI domain-containing protein
TGME49_228470	TGME49_261570	5	4	4	TGME49_228470-TGME49_261570	both	0.993407	RPL15	RPL7A
TGME49_203300	TGME49_273760	3	2	3	TGME49_203300-TGME49_273760	cleaved	0.959806	203300	heat shock protein HSP70
TGME49_326900	TGME49_219540	3	3	8	TGME49_219540-TGME49_326900	cleaved	0.979948	326900	cytosolic tRNA-Ala synthetase
TGME49_222140	TGME49_250830	3	1	28	TGME49_222140-TGME49_250830	cleaved	0.969729	DEAD/DEAH box helicase domain-containing protein	26S proteasome regulatory subunit RPN12
TGME49_311020	TGME49_227960	3	3	14	TGME49_227960-TGME49_311020	cleaved	0.979948	311020	PCI domain-containing protein
TGME49_500035	TGME49_258150	3	2	2	TGME49_258150-TGME49_500035	cleaved	0.740383	hypothetical, conserved	proteasome subunit alpha type-7
TGME49_263870	TGME49_313210	3	1	1	TGME49_263870-TGME49_313210	cleaved	0.00655682	glutamate-tRNA ligase	313210
TGME49_227280	TGME49_218400	3	6	9	TGME49_218400-TGME49_227280	cleaved	0.979948	GRA3	NEK kinase
TGME49_500306	TGME49_228000	3	2	4	TGME49_228000-TGME49_500306	cleaved	0.971559	adaptor complexes medium subunit family protein	splicing factor 3A subunit 2
TGME49_286420	TGME49_300140	3	2	3	TGME49_286420-TGME49_300140	cleaved	0.991216	elongation factor 1-alpha (EF-1-ALPHA)	elongation factor 1-gamma
TGME49_292080	TGME49_319730	3	2	8	TGME49_292080-TGME49_319730	cleaved	0.980136	leucyl-tRNA synthetase	YOU2 family C2C2 zinc finger protein
TGME49_223390	TGME49_205220	3	1	1	TGME49_205220-TGME49_223390	cleaved	0.0433161	activating signal cointegrator 1 complex subunit 3 family 1 ASCC3L1	U5 snRNP-associated subunit
TGME49_212950	TGME49_248340	3	2	15	TGME49_212950-TGME49_248340	cleaved	0.984985	ADP-ribosylation factor family protein 2	GTP-binding nuclear protein ran/tc4
TGME49_209830	TGME49_290290	3	3	4	TGME49_209830-TGME49_290290	cleaved	0.976512	leucine-rich repeat-containing protein LRRC45	ubiquitin-activating enzyme E1 family protein
TGME49_263090	TGME49_500342	3	1	8	TGME49_263090-TGME49_500342	cleaved	0.969729	14-3-3 protein	3'5'-cyclic nucleotide phosphodiesterase PDE3
TGME49_263090	TGME49_248600	3	5	39	TGME49_248600-TGME49_263090	cleaved	0.965329	14-3-3 protein	aspartate aminotransferase
TGME49_242340	TGME49_223050	3	2	8	TGME49_223050-TGME49_242340	cleaved	0.987706	RPS29	RPS20
TGME49_242055	TGME49_311720	3	5	16	TGME49_242055-TGME49_311720	cleaved	0.979948	DEAD/DEAH box helicase domain-containing protein	chaperonin protein BiP
TGME49_292935	TGME49_262460	3	1	1	TGME49_262460-TGME49_292935	cleaved	0.00466174	coiled-coil domain-containing protein	PX domain-containing protein
TGME49_500206	TGME49_205470	3	6	31	TGME49_205470-TGME49_500206	cleaved	0.979948	coiled-coil domain-containing protein	translation elongation factor 2 family protein
TGME49_294620	TGME49_209830	3	3	8	TGME49_209830-TGME49_294620	cleaved	0.979948	eukaryotic initiation factor-3, subunit 8	leucine-rich repeat-containing protein LRRC45
TGME49_260580	TGME49_261570	3	3	8	TGME49_260580-TGME49_261570	cleaved	0.979948	260580	RPL7A
TGME49_500202	TGME49_214260	3	2	6	TGME49_214260-TGME49_500202	cleaved	0.979948	DEAD/DEAH box helicase	alpha-glucan water dikinase 1
TGME49_289750	TGME49_209030	3	1	1	TGME49_209030-TGME49_289750	cleaved	0.271702	ribosomal-ubiquitin protein RPL40	actin ACT1
TGME49_294740	TGME49_207640	3	2	8	TGME49_207640-TGME49_294740	cleaved	0.979948	294740	isoleucyl-tRNA synthetase family protein
TGME49_500306	TGME49_240650	3	1	1	TGME49_240650-TGME49_500306	cleaved	0.0135182	adaptor complexes medium subunit family protein	coatomer protein complex, subunit alpha
TGME49_231080	TGME49_231140	5	2	8	TGME49_231080-TGME49_231140	both	0.98827	RPL38	RPS25
TGME49_309400	TGME49_209030	3	8	8	TGME49_209030-TGME49_309400	cleaved	0.979948	RecF/RecN/SMC N terminal domain-containing protein	actin ACT1
TGME49_226960	TGME49_310620	3	1	3	TGME49_226960-TGME49_310620	cleaved	0.956272	phosphofructokinase PFKII	starch binding domain-containing protein
TGME49_288380	TGME49_232190	3	3	4	TGME49_232190-TGME49_288380	cleaved	0.976512	heat shock protein HSP90	Sec7 domain-containing protein
TGME49_311500	TGME49_211390	3	2	2	TGME49_211390-TGME49_311500	cleaved	0.967098	ThiF family protein	ubiquitin-activating enzyme
TGME49_235680	TGME49_214130	3	1	1	TGME49_214130-TGME49_235680	cleaved	0.00466174	peptidase M16 inactive domain-containing protein	214130
TGME49_263090	TGME49_316090	3	2	8	TGME49_263090-TGME49_316090	cleaved	0.979948	14-3-3 protein	RNAse P Rpr2/Rpp21 subunit domain-containing protein
TGME49_206360	TGME49_226720	3	1	1	TGME49_206360-TGME49_226720	cleaved	0.00466174	peptidyl-tRNA hydrolase domain-containing protein	translin family protein
TGME49_223590	TGME49_242290	3	1	5	TGME49_223590-TGME49_242290	cleaved	0.991879	proteasome subunit beta type-6	proteasome subunit alpha type-6
TGME49_227620	TGME49_228750	3	1	4	TGME49_227620-TGME49_228750	cleaved	0.962543	GRA2	calcium dependent protein kinase CDPK7
TGME49_286420	TGME49_306290	3	4	5	TGME49_286420-TGME49_306290	cleaved	0.979948	elongation factor 1-alpha (EF-1-ALPHA)	DNA-directed RNA polymerase III RPC1
TGME49_261210	TGME49_269250	3	1	2	TGME49_261210-TGME49_269250	cleaved	0.984358	26s proteasome subunit p55	Mov34/MPN/PAD-1 family protein
TGME49_209270	TGME49_257350	3	1	3	TGME49_209270-TGME49_257350	cleaved	0.956272	zinc finger (CCCH type) motif-containing protein	eukaryotic translation initiation factor
TGME49_201680	TGME49_268010	3	1	10	TGME49_201680-TGME49_268010	cleaved	0.969729	eukaryotic initiation factor-3 subunit 10	268010
TGME49_238165	TGME49_261570	3	4	9	TGME49_238165-TGME49_261570	cleaved	0.979948	238165	RPL7A
TGME49_227960	TGME49_228210	2	1	1	TGME49_227960-TGME49_228210	cleaved	0.565981	PCI domain-containing protein	26S proteasome regulatory subunit
TGME49_294620	TGME49_273520	2	1	1	TGME49_273520-TGME49_294620	cleaved	0.527591	eukaryotic initiation factor-3, subunit 8	eIF3 subunit E
TGME49_218920	TGME49_249590	2	2	6	TGME49_218920-TGME49_249590	cleaved	0.994156	proteasome subunit beta type-5	proteasome subunit alpha type-5
TGME49_269840	TGME49_229950	5	3	8	TGME49_229950-TGME49_269840	both	0.990696	proteasome regulatory subunit	26S proteasome regulatory subunit 6b
TGME49_225080	TGME49_210690	2	2	6	TGME49_210690-TGME49_225080	cleaved	0.993074	RPS18	RPS6
TGME49_268170	TGME49_238070	2	3	15	TGME49_238070-TGME49_268170	cleaved	0.965329	268170	glutaredoxin domain-containing protein
TGME49_236650	TGME49_224870	2	1	1	TGME49_224870-TGME49_236650	cleaved	0.00466174	DEAD (Asp-Glu-Ala-Asp) box polypeptide 17	224870
TGME49_224610	TGME49_215980	2	2	4	TGME49_215980-TGME49_224610	cleaved	0.976512	GYF domain-containing protein	215980
TGME49_201680	TGME49_217820	5	2	10	TGME49_201680-TGME49_217820	both	0.989094	eukaryotic initiation factor-3 subunit 10	PCI domain-containing protein
TGME49_232350	TGME49_228300	2	1	1	TGME49_228300-TGME49_232350	cleaved	0.0593254	lactate dehydrogenase LDH1	CCDC25 protein
TGME49_220400	TGME49_306220	2	1	1	TGME49_220400-TGME49_306220	cleaved	0.0105365	actin depolymerizing factor ADF	pre-mRNA-processing factor 40
TGME49_293580	TGME49_257490	2	1	1	TGME49_257490-TGME49_293580	cleaved	0.50515	prefoldin subunit 2	prefoldin subunit 3
TGME49_279400	TGME49_214600	2	1	7	TGME49_214600-TGME49_279400	cleaved	0.969729	glutaredoxin 2	214600
TGME49_242860	TGME49_263090	2	2	31	TGME49_242860-TGME49_263090	cleaved	0.975142	242860	14-3-3 protein
TGME49_286420	TGME49_285480	2	2	2	TGME49_285480-TGME49_286420	cleaved	0.740383	elongation factor 1-alpha (EF-1-ALPHA)	285480
TGME49_207920	TGME49_228290	2	3	4	TGME49_207920-TGME49_228290	cleaved	0.976512	207920	serine hydrolase ASH1
TGME49_215690	TGME49_252220	2	3	4	TGME49_215690-TGME49_252220	cleaved	0.976512	215690	tetratricopeptide repeat domain containing protein
TGME49_248390	TGME49_255240	2	2	2	TGME49_248390-TGME49_255240	cleaved	0.719737	RPL26	255240
TGME49_249840	TGME49_227620	2	3	5	TGME49_227620-TGME49_249840	cleaved	0.979948	dynein heavy chain 2	GRA2
TGME49_272010	TGME49_305160	2	2	2	TGME49_272010-TGME49_305160	cleaved	0.893851	Gar1 protein RNA binding region protein	histone H2Ba
TGME49_313390	TGME49_309120	2	4	5	TGME49_309120-TGME49_313390	cleaved	0.993146	RPL6	RPL4
TGME49_286420	TGME49_278470	2	4	9	TGME49_278470-TGME49_286420	cleaved	0.961578	elongation factor 1-alpha (EF-1-ALPHA)	START domain-containing protein
TGME49_216190	TGME49_291640	2	1	3	TGME49_216190-TGME49_291640	cleaved	0.956272	216190	aspartate carbamoyltransferase
TGME49_237090	TGME49_212880	2	1	1	TGME49_212880-TGME49_237090	cleaved	0.00466174	AP2 domain transcription factor AP2X-5	centrosomal protein CEP250
TGME49_205470	TGME49_297210	2	3	3	TGME49_205470-TGME49_297210	cleaved	0.976512	translation elongation factor 2 family protein	297210
TGME49_226960	TGME49_300140	2	1	1	TGME49_226960-TGME49_300140	cleaved	0.386471	phosphofructokinase PFKII	elongation factor 1-gamma
TGME49_500427	TGME49_293690	2	3	7	TGME49_293690-TGME49_500427	cleaved	0.979948	hypothetical, conserved	profilin PRF
TGME49_239400	TGME49_261570	2	4	6	TGME49_239400-TGME49_261570	cleaved	0.979948	inner membrane complex protein IMC28	RPL7A
TGME49_215460	TGME49_207440	2	2	25	TGME49_207440-TGME49_215460	cleaved	0.994156	RPS24	RPS4
TGME49_282200	TGME49_232350	2	3	8	TGME49_232350-TGME49_282200	cleaved	0.979948	chaperone protein ClpB4	lactate dehydrogenase LDH1
TGME49_257390	TGME49_291640	2	1	1	TGME49_257390-TGME49_291640	cleaved	0.00466174	ribosome biogenesis GTP-binding protein YsxC protein	aspartate carbamoyltransferase
TGME49_314030	TGME49_280690	2	1	1	TGME49_280690-TGME49_314030	cleaved	0.00466174	314030	DNA polymerase epsilon subunit B protein
TGME49_250880	TGME49_221370	2	1	7	TGME49_221370-TGME49_250880	cleaved	0.969729	adenosine kinase	221370
TGME49_288640	TGME49_233480	2	5	11	TGME49_233480-TGME49_288640	cleaved	0.979948	radical SAM domain-containing protein	SRS29C
TGME49_236040	TGME49_244680	2	2	6	TGME49_236040-TGME49_244680	cleaved	0.979948	fructose-1,6-bisphosphate aldolase	244680
TGME49_269950	TGME49_223450	2	4	6	TGME49_223450-TGME49_269950	cleaved	0.979948	GRA61	ubiquitin carboxyl-terminal hydrolase
TGME49_500383	TGME49_236920	2	2	2	TGME49_236920-TGME49_500383	cleaved	0.740383	cilia- and flagella-associated protein 61	236920
TGME49_263090	TGME49_271460	2	4	29	TGME49_263090-TGME49_271460	cleaved	0.961578	14-3-3 protein	protein c14orf29
TGME49_214170	TGME49_316270	2	1	2	TGME49_214170-TGME49_316270	cleaved	0.798072	214170	prenyltransferase GGT-2
TGME49_297500	TGME49_287500	2	2	5	TGME49_287500-TGME49_297500	cleaved	0.990145	T-complex protein 1 eta subunit	T complex chaperonin
TGME49_314810	TGME49_300000	2	2	8	TGME49_300000-TGME49_314810	cleaved	0.993146	RPL7	RPL18
TGME49_270510	TGME49_269930	2	3	10	TGME49_269930-TGME49_270510	cleaved	0.979948	asparaginyl-tRNA synthetase (NOB+tRNA synthase)	calcium-binding egf domain-containing protein CBDP3
TGME49_236580	TGME49_247470	2	1	2	TGME49_236580-TGME49_247470	cleaved	0.994156	Prp31-15	nucleolar protein
TGME49_227620	TGME49_225745	2	4	12	TGME49_225745-TGME49_227620	cleaved	0.979948	GRA2	225745
TGME49_270930	TGME49_228210	2	2	25	TGME49_228210-TGME49_270930	cleaved	0.979948	THO complex subunit 2	26S proteasome regulatory subunit
TGME49_207770	TGME49_228210	2	3	13	TGME49_207770-TGME49_228210	cleaved	0.987859	PCI domain-containing protein	26S proteasome regulatory subunit
TGME49_500235	TGME49_288360	2	1	4	TGME49_288360-TGME49_500235	cleaved	0.956272	hypothetical, conserved	tryptophanyl-tRNA synthetase (TrpRS2)
TGME49_226450	TGME49_216670	2	1	1	TGME49_216670-TGME49_226450	cleaved	0.00466174	226450	FUSE-binding protein 2 / KH-type splicing regulatory protein
TGME49_260450	TGME49_271810	2	1	1	TGME49_260450-TGME49_271810	cleaved	0.00466174	DEAD/DEAH box helicase domain-containing protein	lanp
TGME49_227600	TGME49_232230	2	1	2	TGME49_227600-TGME49_232230	cleaved	0.993407	RPL34	RPL30
TGME49_310490	TGME49_311700	2	2	3	TGME49_310490-TGME49_311700	cleaved	0.976512	RPL27A	311700
TGME49_267050	TGME49_209030	2	2	3	TGME49_209030-TGME49_267050	cleaved	0.987299	hydrolase, alpha/beta fold family protein	actin ACT1
TGME49_321650	TGME49_273090	2	2	8	TGME49_273090-TGME49_321650	cleaved	0.979948	rhoptry neck protein RON13	cell division protein CDC48CY
TGME49_286420	TGME49_235560	2	1	4	TGME49_235560-TGME49_286420	cleaved	0.962543	elongation factor 1-alpha (EF-1-ALPHA)	235560
TGME49_203310	TGME49_254720	2	3	6	TGME49_203310-TGME49_254720	cleaved	0.98617	GRA7	GRA8
TGME49_283780	TGME49_212880	2	1	2	TGME49_212880-TGME49_283780	cleaved	0.574613	glucose-6-phosphate isomerase GPI	centrosomal protein CEP250
TGME49_280600	TGME49_235360	2	2	7	TGME49_235360-TGME49_280600	cleaved	0.9656	histidyl-tRNA synthetase (HisRS)	235360
TGME49_205650	TGME49_204530	2	2	5	TGME49_204530-TGME49_205650	cleaved	0.965329	AP2 domain transcription factor AP2VIIa-3	MIC11
TGME49_500073	TGME49_244560	2	2	3	TGME49_244560-TGME49_500073	cleaved	0.976512	hypothetical, conserved	heat shock protein 90
TGME49_243800	TGME49_233300	2	1	1	TGME49_233300-TGME49_243800	cleaved	0.0105365	long-chain fatty acid CoA ligase	RhoGAP domain-containing protein
TGME49_227960	TGME49_211695	2	1	1	TGME49_211695-TGME49_227960	cleaved	0.00607457	PCI domain-containing protein	211695
TGME49_297640	TGME49_202370	2	2	4	TGME49_202370-TGME49_297640	cleaved	0.976512	acyltransferase ATS2	T-complex protein 1, epsilon subunit (TCP-1-epsilon)
TGME49_225080	TGME49_231140	2	1	7	TGME49_225080-TGME49_231140	cleaved	0.992188	RPS18	RPS25
TGME49_291160	TGME49_254770	2	1	4	TGME49_254770-TGME49_291160	cleaved	0.962543	dynein light polypeptide 4, axonemal	shewanella-like protein phosphatase SLP
TGME49_318690	TGME49_223920	2	3	3	TGME49_223920-TGME49_318690	cleaved	0.976512	RNA recognition motif-containing protein	rhoptry neck protein RON3
TGME49_223480	TGME49_210408	2	1	1	TGME49_210408-TGME49_223480	cleaved	0.00466174	sushi domain (scr repeat) domain-containing protein	HMG (high mobility group) box domain-containing protein
TGME49_212170	TGME49_294730	2	1	1	TGME49_212170-TGME49_294730	cleaved	0.00466174	GIY-YIG catalytic domain-containing protein	294730
TGME49_204400	TGME49_261950	2	1	1	TGME49_204400-TGME49_261950	cleaved	0.633486	ATPase synthase subunit alpha	ATP synthase beta subunit ATP-B
TGME49_234250	TGME49_227620	2	2	9	TGME49_227620-TGME49_234250	cleaved	0.979948	CPH1-interacting protein CIP1	GRA2
TGME49_219690	TGME49_500429	2	3	23	TGME49_219690-TGME49_500429	cleaved	0.979948	219690	hypothetical, conserved
TGME49_221480	TGME49_268010	2	1	2	TGME49_221480-TGME49_268010	cleaved	0.574613	221480	268010
TGME49_500222	TGME49_242010	2	2	2	TGME49_242010-TGME49_500222	cleaved	0.719737	GCC2 and GCC3 domain-containing protein	glucose inhibited division protein A subfamily protein
TGME49_248950	TGME49_215260	2	1	1	TGME49_215260-TGME49_248950	cleaved	0.00466174	carrier superfamily protein	carbamoylphosphate synthetase
TGME49_227620	TGME49_301380	2	2	6	TGME49_227620-TGME49_301380	cleaved	0.979948	GRA2	elongation factor Tu GTP binding domain-containing protein
TGME49_321450	TGME49_205710	2	3	3	TGME49_205710-TGME49_321450	cleaved	0.976512	Myb family DNA-binding domain-containing protein	lysine-tRNA ligase
TGME49_265310	TGME49_227150	2	1	1	TGME49_227150-TGME49_265310	cleaved	0.0391267	heat shock protein 40	glutaredoxin 4
TGME49_310118	TGME49_224260	2	1	5	TGME49_224260-TGME49_310118	cleaved	0.969729	S29	PHD-finger domain-containing protein
TGME49_227620	TGME49_230700	2	4	10	TGME49_227620-TGME49_230700	cleaved	0.984314	GRA2	230700
TGME49_224870	TGME49_263050	2	3	10	TGME49_224870-TGME49_263050	cleaved	0.979948	224870	RPL13
TGME49_308020	TGME49_233480	2	1	1	TGME49_233480-TGME49_308020	cleaved	0.334699	SRS57	SRS29C
TGME49_220240	TGME49_263090	2	3	6	TGME49_220240-TGME49_263090	cleaved	0.983602	GRA31	14-3-3 protein
TGME49_244320	TGME49_210690	2	1	4	TGME49_210690-TGME49_244320	cleaved	0.987075	RPL24	RPS6
TGME49_319870	TGME49_289750	2	1	1	TGME49_289750-TGME49_319870	cleaved	0.41191	ubiquitin-conjugating enzyme subfamily protein	ribosomal-ubiquitin protein RPL40
TGME49_273520	TGME49_230710	2	1	1	TGME49_230710-TGME49_273520	cleaved	0.00466174	eIF3 subunit E	cell division protein CDC48
TGME49_263090	TGME49_295410	2	2	4	TGME49_263090-TGME49_295410	cleaved	0.975112	14-3-3 protein	transcription initiation factor TFIID complex subunit TAF6
TGME49_220400	TGME49_226970	2	1	1	TGME49_220400-TGME49_226970	cleaved	0.254351	actin depolymerizing factor ADF	RPS11
TGME49_315110	TGME49_254520	2	2	3	TGME49_254520-TGME49_315110	cleaved	0.987612	prefoldin subunit 5	mediator complex subunit MED11
TGME49_500243	TGME49_240870	2	1	1	TGME49_240870-TGME49_500243	cleaved	0.00655682	hypothetical, conserved	beta adaptin protein
TGME49_214590	TGME49_219540	2	2	6	TGME49_214590-TGME49_219540	cleaved	0.985167	micro-fibrillar-associated protein 1	cytosolic tRNA-Ala synthetase
TGME49_236040	TGME49_315810	2	1	17	TGME49_236040-TGME49_315810	cleaved	0.969729	fructose-1,6-bisphosphate aldolase	tRNA nucleotidyltransferase/poly(A) polymerase family protein
TGME49_250790	TGME49_250810	2	1	3	TGME49_250790-TGME49_250810	cleaved	0.962543	250790	RPL35
TGME49_268780	TGME49_201680	2	1	1	TGME49_201680-TGME49_268780	cleaved	0.00466174	268780	eukaryotic initiation factor-3 subunit 10
TGME49_225080	TGME49_213350	2	2	8	TGME49_213350-TGME49_225080	cleaved	0.993146	RPS18	RPS15
TGME49_263090	TGME49_216080	2	1	1	TGME49_216080-TGME49_263090	cleaved	0.0451595	14-3-3 protein	apical complex lysine methyltransferase
TGME49_235430	TGME49_290950	2	1	5	TGME49_235430-TGME49_290950	cleaved	0.969729	235430	clathrin heavy chain
TGME49_313900	TGME49_292080	2	1	2	TGME49_292080-TGME49_313900	cleaved	0.574613	non-specific serine/threonine protein kinase	leucyl-tRNA synthetase
TGME49_315270	TGME49_209420	2	2	9	TGME49_209420-TGME49_315270	cleaved	0.981125	315270	209420
TGME49_288360	TGME49_312580	2	1	2	TGME49_288360-TGME49_312580	cleaved	0.754373	tryptophanyl-tRNA synthetase (TrpRS2)	312580
TGME49_227620	TGME49_222935	2	1	2	TGME49_222935-TGME49_227620	cleaved	0.574613	GRA2	222935
TGME49_231200	TGME49_309120	2	2	3	TGME49_231200-TGME49_309120	cleaved	0.976512	231200	RPL4
TGME49_218570	TGME49_290290	2	1	1	TGME49_218570-TGME49_290290	cleaved	0.0245778	Nin one binding (NOB1) Zn-ribbon family protein	ubiquitin-activating enzyme E1 family protein
TGME49_219370	TGME49_286420	2	2	7	TGME49_219370-TGME49_286420	cleaved	0.979948	219370	elongation factor 1-alpha (EF-1-ALPHA)
TGME49_268650	TGME49_227840	2	1	1	TGME49_227840-TGME49_268650	cleaved	0.00466174	chaperone protein ClpB2	Memo family protein
TGME49_272010	TGME49_214210	2	1	2	TGME49_214210-TGME49_272010	cleaved	0.978681	Gar1 protein RNA binding region protein	rRNA pseudouridine synthase
TGME49_294670	TGME49_289830	2	1	1	TGME49_289830-TGME49_294670	cleaved	0.633486	eIF3 subunit G	eukaryotic initiation factor-3, delta subunit
TGME49_244470	TGME49_238010	2	3	4	TGME49_238010-TGME49_244470	cleaved	0.976512	apical ring protein RNG2	RPL23A
TGME49_216160	TGME49_209690	2	5	11	TGME49_209690-TGME49_216160	cleaved	0.979948	216160	small nuclear ribonucleoprotein
TGME49_215460	TGME49_209000	2	1	1	TGME49_209000-TGME49_215460	cleaved	0.0130503	RPS24	HECT-domain (ubiquitin-transferase) domain-containing protein
TGME49_219690	TGME49_285445	2	3	15	TGME49_219690-TGME49_285445	cleaved	0.979948	219690	cullin
TGME49_266390	TGME49_256990	2	1	3	TGME49_256990-TGME49_266390	cleaved	0.966017	DNA mismatch repair protein, C-terminal domain-containing protein	glycyl-tRNA synthetase
TGME49_500070	TGME49_283780	2	1	1	TGME49_283780-TGME49_500070	cleaved	0.00466174	coiled-coil domain-containing protein	glucose-6-phosphate isomerase GPI
TGME49_220400	TGME49_316670	2	3	9	TGME49_220400-TGME49_316670	cleaved	0.979948	actin depolymerizing factor ADF	Toxoplasma gondii family D protein
TGME49_262825	TGME49_229950	2	1	2	TGME49_229950-TGME49_262825	cleaved	0.730187	peptidase family c50 protein	26S proteasome regulatory subunit 6b
TGME49_219660	TGME49_300100	2	2	3	TGME49_219660-TGME49_300100	cleaved	0.976512	219660	rhoptry neck protein RON2
TGME49_289120	TGME49_229480	2	1	5	TGME49_229480-TGME49_289120	cleaved	0.969729	Uso1-like protein ULP1	calcium binding protein precursor
TGME49_318230	TGME49_294640	2	1	1	TGME49_294640-TGME49_318230	cleaved	0.170714	phosphoglycerate kinase PGKI	ribonucleoside-diphosphate reductase large chain
TGME49_227360	TGME49_210690	2	1	1	TGME49_210690-TGME49_227360	cleaved	0.441723	RPL3	RPS6
TGME49_250810	TGME49_305520	2	1	1	TGME49_250810-TGME49_305520	cleaved	0.481574	RPL35	RPS2
TGME49_293480	TGME49_203170	2	1	2	TGME49_203170-TGME49_293480	cleaved	0.732496	MoeA N-terminal region (domain I and II) domain-containing protein	OB-fold nucleic acid binding domain-containing protein
TGME49_233090	TGME49_205470	2	4	6	TGME49_205470-TGME49_233090	cleaved	0.979948	XPG N-terminal domain-containing protein	translation elongation factor 2 family protein
TGME49_203310	TGME49_212970	2	3	6	TGME49_203310-TGME49_212970	cleaved	0.9656	GRA7	protein kinase (incomplete catalytic triad)
TGME49_265205	TGME49_268850	2	1	1	TGME49_265205-TGME49_268850	cleaved	0.00466174	WD domain, G-beta repeat-containing protein	enolase 2
TGME49_285200	TGME49_299020	2	2	3	TGME49_285200-TGME49_299020	cleaved	0.976512	cleavage and polyadenylation specificity factor subunit 3	AP2 domain transcription factor AP2III-4
TGME49_283850	TGME49_316610	2	1	3	TGME49_283850-TGME49_316610	cleaved	0.956272	peptidyl-prolyl cis-trans isomerase	316610
TGME49_300370	TGME49_249270	2	2	3	TGME49_249270-TGME49_300370	cleaved	0.976512	300370	protein disulfide isomerase-related protein (provisional)
TGME49_235620	TGME49_207930	2	3	5	TGME49_207930-TGME49_235620	cleaved	0.973041	deoxyhypusine synthase	phosphatidylethanolamine-binding protein
TGME49_203880	TGME49_311720	2	2	2	TGME49_203880-TGME49_311720	cleaved	0.90884	203880	chaperonin protein BiP
TGME49_311720	TGME49_306195	2	2	2	TGME49_306195-TGME49_311720	cleaved	0.866381	chaperonin protein BiP	306195
TGME49_286420	TGME49_203540	2	5	5	TGME49_203540-TGME49_286420	cleaved	0.965329	elongation factor 1-alpha (EF-1-ALPHA)	RNA binding protein
TGME49_212075	TGME49_297060	2	3	4	TGME49_212075-TGME49_297060	cleaved	0.976512	meiosis-specific nuclear structural protein 1	phosphoglycerate mutase PGMII
TGME49_229250	TGME49_232710	2	1	1	TGME49_229250-TGME49_232710	cleaved	0.441723	RPL28	RPS3A
TGME49_221320	TGME49_229000	2	4	5	TGME49_221320-TGME49_229000	cleaved	0.979948	acetyl-CoA carboxylase ACC1	kelch repeat-containing protein
TGME49_283850	TGME49_211270	2	4	4	TGME49_211270-TGME49_283850	cleaved	0.959806	peptidyl-prolyl cis-trans isomerase	sushi domain (scr repeat) domain-containing protein
TGME49_313410	TGME49_267080	2	1	2	TGME49_267080-TGME49_313410	cleaved	0.98399	proteasome 26S regulatory subunit	26S protease regulatory subunit 4
TGME49_249480	TGME49_238010	2	1	1	TGME49_238010-TGME49_249480	cleaved	0.0231611	co-chaperone UNC	RPL23A
TGME49_227620	TGME49_242640	2	3	18	TGME49_227620-TGME49_242640	cleaved	0.979948	GRA2	242640
TGME49_268240	TGME49_309210	2	1	4	TGME49_268240-TGME49_309210	cleaved	0.956272	268240	peroxiredoxin 6
TGME49_205340	TGME49_304630	2	1	2	TGME49_205340-TGME49_304630	cleaved	0.638034	RPS12	ATG C terminal domain-containing protein
TGME49_244320	TGME49_312090	2	1	1	TGME49_244320-TGME49_312090	cleaved	0.500804	RPL24	RPL23
TGME49_201680	TGME49_228190	2	1	1	TGME49_201680-TGME49_228190	cleaved	0.519663	eukaryotic initiation factor-3 subunit 10	eukaryotic initiation factor-3, subunit 5
TGME49_248470	TGME49_216670	2	1	2	TGME49_216670-TGME49_248470	cleaved	0.574613	subtilisin SUB6	FUSE-binding protein 2 / KH-type splicing regulatory protein
TGME49_232350	TGME49_247580	2	2	6	TGME49_232350-TGME49_247580	cleaved	0.9656	lactate dehydrogenase LDH1	glutaredoxin 3
TGME49_228290	TGME49_305180	2	1	4	TGME49_228290-TGME49_305180	cleaved	0.956272	serine hydrolase ASH1	Na+/H+ exchanger NHE3
TGME49_286420	TGME49_314485	2	5	16	TGME49_286420-TGME49_314485	cleaved	0.979948	elongation factor 1-alpha (EF-1-ALPHA)	314485
TGME49_313390	TGME49_300000	2	2	2	TGME49_300000-TGME49_313390	cleaved	0.991879	RPL6	RPL18
TGME49_207100	TGME49_254120	2	2	2	TGME49_207100-TGME49_254120	cleaved	0.740383	207100	autophagy-related protein ATG8
TGME49_286420	TGME49_226410	2	1	1	TGME49_226410-TGME49_286420	cleaved	0.441723	elongation factor 1-alpha (EF-1-ALPHA)	EF-1 guanine nucleotide exchange domain-containing protein
TGME49_226970	TGME49_276180	2	2	2	TGME49_226970-TGME49_276180	cleaved	0.719737	RPS11	histone acetyltransferase TAF1/250
TGME49_282030	TGME49_299210	2	2	7	TGME49_282030-TGME49_299210	cleaved	0.979948	coiled-coil domain-containing protein 151	CTP synthase
TGME49_244560	TGME49_202040	2	1	3	TGME49_202040-TGME49_244560	cleaved	0.926257	heat shock protein 90	202040
TGME49_273760	TGME49_244130	2	3	12	TGME49_244130-TGME49_273760	cleaved	0.979948	heat shock protein HSP70	244130
TGME49_232350	TGME49_291040	2	2	2	TGME49_232350-TGME49_291040	cleaved	0.867312	lactate dehydrogenase LDH1	lactate dehydrogenase LDH2
TGME49_286420	TGME49_245440	2	10	15	TGME49_245440-TGME49_286420	cleaved	0.979948	elongation factor 1-alpha (EF-1-ALPHA)	245440
TGME49_248480	TGME49_270380	2	1	1	TGME49_248480-TGME49_270380	cleaved	0.633486	RPS9	RPS13
TGME49_270740	TGME49_300260	2	2	5	TGME49_270740-TGME49_300260	cleaved	0.988208	Cwf15/Cwc15 cell cycle control protein	threonyl-tRNA synthetase family protein
TGME49_233810	TGME49_277990	2	1	1	TGME49_233810-TGME49_277990	cleaved	0.0171714	Sel1 repeat-containing protein	OTU domain-containing protein OTUD2
TGME49_260640	TGME49_268178	2	1	2	TGME49_260640-TGME49_268178	cleaved	0.574613	autophagy-related protein ATG9	268178
TGME49_227620	TGME49_272770	5	3	5	TGME49_227620-TGME49_272770	both	0.979948	GRA2	LTV1 domain-containing protein
TGME49_292220	TGME49_250830	3	2	6	TGME49_250830-TGME49_292220	both	0.984201	PCI domain-containing protein	26S proteasome regulatory subunit RPN12
TGME49_253520	TGME49_221210	4	3	45	TGME49_221210-TGME49_253520	both	0.979948	U3 small nucleolar RNA-associated protein 6 protein	cyclophilin
TGME49_243265	TGME49_270530	5	2	3	TGME49_243265-TGME49_270530	both	0.976512	protamine P1 protein	ubiquitin fusion degradation protein UFD1CY
TGME49_238180	TGME49_267080	5	1	1	TGME49_238180-TGME49_267080	noncleaved	0.519663	26s proteasome regulatory complex subunit	26S protease regulatory subunit 4
TGME49_229670	TGME49_231600	5	1	1	TGME49_229670-TGME49_231600	noncleaved	0.0151252	RPS23	HEAT repeat-containing protein
TGME49_206620	TGME49_313390	5	1	1	TGME49_206620-TGME49_313390	noncleaved	0.00466174	OST-HTH domain-containing protein	RPL6
TGME49_235470	TGME49_257680	5	1	1	TGME49_235470-TGME49_257680	noncleaved	0.519663	myosin A	myosin light chain MLC1
TGME49_300000	TGME49_309120	5	1	1	TGME49_300000-TGME49_309120	noncleaved	0.633486	RPL18	RPL4
TGME49_272300	TGME49_500322	4	1	1	TGME49_272300-TGME49_500322	noncleaved	0.00607457	272300	fatty acyl-AMP ligase
TGME49_321660	TGME49_500303	4	1	1	TGME49_321660-TGME49_500303	noncleaved	0.00466174	mannosyltransferase	PAN domain-containing protein
TGME49_202120	TGME49_206620	4	1	1	TGME49_202120-TGME49_206620	noncleaved	0.00466174	PH domain-containing protein	OST-HTH domain-containing protein
TGME49_255450	TGME49_319390	3	1	1	TGME49_255450-TGME49_319390	noncleaved	0.00466174	inner membrane complex protein IMC31	319390
TGME49_239740	TGME49_268000	3	1	2	TGME49_239740-TGME49_268000	noncleaved	0.638034	GRA14	268000
TGME49_203310	TGME49_216210	3	1	2	TGME49_203310-TGME49_216210	noncleaved	0.638034	GRA7	216210
