# Supplementary material for: Mapping a Toxoplasma gondii interactome by crosslinking mass spectrometry and machine learning
Source: mBio. 2025 Aug 28;16(10):e02159-25. doi: 10.1128/mbio.02159-25 (PMC12505969; doi:10.1128/mbio.02159-25)
Supplement: File S4 — Comprehensive RRI table. [file mbio.02159-25-s0005.xlsx]

## Sheet: RRI_SupplementaryFile
RRI	PPI	Accession.A	Accession.B	Confidence.Q	Number.of.CSMs	MS	Sequence.A	Position.A	Sequence.B	Position.B	In.protein.A	In.protein.B	Crosslink.Type	RRI.Score	gene_product.A	gene_product.B
TGME49_289650:136-TGME49_289650:136	TGME49_289650-TGME49_289650	TGME49_289650	TGME49_289650	5	11	cleaved	VNIPFCE[K]SYLVNR	8	VNIPFCE[K]SYLVNR	8	136	136	Intra	1185.3	PEP-carboxykinase I	PEP-carboxykinase I
TGME49_236040:110-TGME49_236040:110	TGME49_236040-TGME49_236040	TGME49_236040	TGME49_236040	5	21	both	VD[K]GLETLPLTDDEK	3	VD[K]GLETLPLTDDEK	3	110	110	Intra	1173.47	fructose-1,6-bisphosphate aldolase	fructose-1,6-bisphosphate aldolase
TGME49_243580:127-TGME49_243580:127	TGME49_243580-TGME49_243580	TGME49_243580	TGME49_243580	5	39	cleaved	YSGDHLF[K]QFASAK	8	YSGDHLF[K]QFASAK	8	127	127	Intra	1158.17	Hit family protein involved in cell-cycle regulation	Hit family protein involved in cell-cycle regulation
TGME49_244560:126-TGME49_244560:421	TGME49_244560-TGME49_244560	TGME49_244560	TGME49_244560	5	27	both	ELISNAVDALE[K]VR	12	APSDIYSNYFD[K]QTSVK	12	126	421	Intra	1099.01	heat shock protein 90	heat shock protein 90
TGME49_279380:198-TGME49_279380:198	TGME49_279380-TGME49_279380	TGME49_279380	TGME49_279380	5	16	both	LVE[K]GEPDGVLPER	4	LVE[K]GEPDGVLPER	4	198	198	Intra	1093.02	279380	279380
TGME49_232660:42-TGME49_232660:42	TGME49_232660-TGME49_232660	TGME49_232660	TGME49_232660	5	5	cleaved	EYLQSL[K]AAIPAER	7	EYLQSL[K]AAIPAER	7	42	42	Intra	1056.49	Hsp70 interacting protein HIP	Hsp70 interacting protein HIP
TGME49_290890:13-TGME49_290890:99	TGME49_290890-TGME49_290890	TGME49_290890	TGME49_290890	5	7	both	VALVTGGN[K]GIGFGVTR	9	YGGLDLLVNNSGFAF[K]R	16	13	99	Intra	1030.93	carbonyl reductase 1	carbonyl reductase 1
TGME49_289750:48-TGME49_289750:48	TGME49_289750-TGME49_289750	TGME49_289750	TGME49_289750	5	5	cleaved	LIFAG[K]QLEDGR	6	LIFAG[K]QLEDGR	6	48	48	Intra	1012.43	ribosomal-ubiquitin protein RPL40	ribosomal-ubiquitin protein RPL40
TGME49_254720:177-TGME49_254720:177	TGME49_254720-TGME49_254720	TGME49_254720	TGME49_254720	5	7	cleaved	VLVY[K]IPYGGAAPPR	5	VLVY[K]IPYGGAAPPR	5	177	177	Intra	987.55	GRA8	GRA8
TGME49_310640:147-TGME49_310640:147	TGME49_310640-TGME49_310640	TGME49_310640	TGME49_310640	5	5	cleaved	NYCHFDGEAALGN[K]R	14	NYCHFDGEAALGN[K]R	14	147	147	Intra	985.33	phosphorylase family protein	phosphorylase family protein
TGME49_209030:207-TGME49_209030:270	TGME49_209030-TGME49_209030	TGME49_209030	TGME49_209030	5	22	both	GYGFTTSAE[K]EIVR	10	CPEALFQPSFLG[K]EAAGVHR	13	207	270	Intra	965.383	actin ACT1	actin ACT1
TGME49_250770:243-TGME49_250770:61	TGME49_250770-TGME49_250770	TGME49_250770	TGME49_250770	5	95	both	ILV[K]NDELTLEGIR	4	GIYSYGFE[K]PSAIQQR	9	243	61	Intra	964.473	eukaryotic initiation factor-4A	eukaryotic initiation factor-4A
TGME49_250770:375-TGME49_250770:61	TGME49_250770-TGME49_250770	TGME49_250770	TGME49_250770	5	28	both	[K]GVAINFVTSSDVEQLK	1	GIYSYGFE[K]PSAIQQR	9	375	61	Intra	958.38	eukaryotic initiation factor-4A	eukaryotic initiation factor-4A
TGME49_209030:62-TGME49_209030:62	TGME49_209030-TGME49_209030	TGME49_209030	TGME49_209030	5	2	cleaved	DCYVGDEAQS[K]R	11	DCYVGDEAQS[K]R	11	62	62	Intra	956.29	actin ACT1	actin ACT1
TGME49_252220:425-TGME49_252220:448	TGME49_252220-TGME49_252220	TGME49_252220	TGME49_252220	5	25	both	AAALT[K]LCEYPSALR	6	DADTSVQVDPAFV[K]GWSR	14	425	448	Intra	944.89	tetratricopeptide repeat domain containing protein	tetratricopeptide repeat domain containing protein
TGME49_318230:18-TGME49_318230:54	TGME49_318230-TGME49_318230	TGME49_318230	TGME49_318230	5	5	both	ATLPTLEYALS[K]NPR	12	LGIQDVGAQLTG[K]SVLIR	13	54	18	Intra	924.77	phosphoglycerate kinase PGKI	phosphoglycerate kinase PGKI
TGME49_277270:266-TGME49_277270:266	TGME49_277270-TGME49_277270	TGME49_277270	TGME49_277270	5	54	cleaved	CMIDEYGV[K]HCR	9	CMIDEYGV[K]HCR	9	266	266	Intra	904.09	NTPase II	NTPase II
TGME49_224350:1140-TGME49_224350:457	TGME49_224350-TGME49_224350	TGME49_224350	TGME49_224350	5	91	both	HADFTA[K]NPNR	7	P[K]ENLQLMGLYK	2	1140	457	Intra	901.43	aminopeptidase N2	aminopeptidase N2
TGME49_221470:348-TGME49_221470:396	TGME49_221470-TGME49_221470	TGME49_221470	TGME49_221470	5	37	both	[K]ADFQNSSAIVAR	1	GHEDLPEY[K]PAKPVLVACVLR	9	348	396	Intra	900.091	221470	221470
TGME49_268850:131-TGME49_268850:87	TGME49_268850-TGME49_268850	TGME49_268850	TGME49_268850	5	190	both	DPCDQ[K]GIDK	6	AGAAA[K]GMPLYK	6	87	131	Intra	898.786	enolase 2	enolase 2
TGME49_205320:401-TGME49_205320:401	TGME49_205320-TGME49_205320	TGME49_205320	TGME49_205320	5	1	cleaved	TVFESQ[K]SLTSTADFR	7	TVFESQ[K]SLTSTADFR	7	401	401	Intra	894.66	205320	205320
TGME49_249390:304-TGME49_249390:751	TGME49_249390-TGME49_249390	TGME49_249390	TGME49_249390	5	31	both	DEANALT[K]SAFK	8	FLGLSG[K]TTPYR	7	751	304	Intra	887.383	glutamate/leucine/phenylalanine/valine dehydrogenase family protein	glutamate/leucine/phenylalanine/valine dehydrogenase family protein
TGME49_221470:348-TGME49_221470:399	TGME49_221470-TGME49_221470	TGME49_221470	TGME49_221470	5	22	both	[K]ADFQNSSAIVAR	1	GHEDLPEYKPA[K]PVLVACVLR	12	348	399	Intra	882.719	221470	221470
TGME49_289750:48-TGME49_289750:63	TGME49_289750-TGME49_289750	TGME49_289750	TGME49_289750	5	15	cleaved	LIFAG[K]QLEDGR	6	TLSDYNIQ[K]ESTLHLVLR	9	48	63	Intra	877.35	ribosomal-ubiquitin protein RPL40	ribosomal-ubiquitin protein RPL40
TGME49_288360:590-TGME49_288360:647	TGME49_288360-TGME49_288360	TGME49_288360	TGME49_288360	5	20	both	GEMLTGEV[K]AILIK	9	IN[K]YAFSGGQPTEAEQR	3	647	590	Intra	873.48	tryptophanyl-tRNA synthetase (TrpRS2)	tryptophanyl-tRNA synthetase (TrpRS2)
TGME49_270510:261-TGME49_270510:498	TGME49_270510-TGME49_270510	TGME49_270510	TGME49_270510	5	27	both	SPA[K]GQAVELAVR	4	ADIEWFQ[K]NQEEGLIAR	8	261	498	Intra	867.115	asparaginyl-tRNA synthetase (NOB+tRNA synthase)	asparaginyl-tRNA synthetase (NOB+tRNA synthase)
TGME49_300140:190-TGME49_300140:200	TGME49_300140-TGME49_300140	TGME49_300140	TGME49_300140	5	44	both	IFGEA[K]AAPQAAAK	6	FYETVVNQ[K]SFK	9	200	190	Intra	857.866	elongation factor 1-gamma	elongation factor 1-gamma
TGME49_221470:386-TGME49_221470:386	TGME49_221470-TGME49_221470	TGME49_221470	TGME49_221470	5	4	cleaved	LFTFLQPDAP[K]R	11	LFTFLQPDAP[K]R	11	386	386	Intra	855.94	221470	221470
TGME49_243730:233-TGME49_243730:299	TGME49_243730-TGME49_243730	TGME49_243730	TGME49_243730	5	14	both	SFHIQQVS[K]ASGVPEDK	9	NIPIYFVTFSD[K]GENR	12	299	233	Intra	855.5	rhoptry protein ROP9	rhoptry protein ROP9
TGME49_256760:35-TGME49_256760:35	TGME49_256760-TGME49_256760	TGME49_256760	TGME49_256760	5	1	cleaved	LVSASSVMTQQLG[K]STNIR	14	LVSASSVMTQQLG[K]STNIR	14	35	35	Intra	851.74	pyruvate kinase PyK1	pyruvate kinase PyK1
TGME49_252220:391-TGME49_252220:425	TGME49_252220-TGME49_252220	TGME49_252220	TGME49_252220	5	41	both	GNEYF[K]QGDYPAAK	6	AAALT[K]LCEYPSALR	6	391	425	Intra	848.06	tetratricopeptide repeat domain containing protein	tetratricopeptide repeat domain containing protein
TGME49_226410:71-TGME49_300140:45	TGME49_226410-TGME49_300140	TGME49_300140	TGME49_226410	5	27	both	DDKDPAFLA[K]SPLGR	10	HVSHFSPVQ[K]AAWPK	10	45	71	Inter	847.484	elongation factor 1-gamma	EF-1 guanine nucleotide exchange domain-containing protein
TGME49_244560:421-TGME49_244560:444	TGME49_244560-TGME49_244560	TGME49_244560	TGME49_244560	5	19	both	APSDIYSNYFD[K]QTSVK	12	VLVADQFDDLLP[K]YLHFVK	13	421	444	Intra	847.29	heat shock protein 90	heat shock protein 90
TGME49_275440:141-TGME49_275440:141	TGME49_275440-TGME49_275440	TGME49_275440	TGME49_275440	5	2	cleaved	YSSVQEPQA[K]VPSK	10	YSSVQEPQA[K]VPSK	10	141	141	Intra	845.61	GRA6	GRA6
TGME49_226410:52-TGME49_300140:137	TGME49_226410-TGME49_300140	TGME49_226410	TGME49_300140	5	6	cleaved	LLGAPNAT[K]FVDASR	9	AQSDLAQALNAVDAHL[K]TR	17	52	137	Inter	834.62	EF-1 guanine nucleotide exchange domain-containing protein	elongation factor 1-gamma
TGME49_297060:252-TGME49_297060:263	TGME49_297060-TGME49_297060	TGME49_297060	TGME49_297060	5	61	both	MEAVANQG[K]AK	9	HYYLLDEAEL[K]AK	11	263	252	Intra	826.54	phosphoglycerate mutase PGMII	phosphoglycerate mutase PGMII
TGME49_312630:1779-TGME49_312630:2036	TGME49_312630-TGME49_312630	TGME49_312630	TGME49_312630	5	78	both	GLSNYDGSEE[K]TAIR	11	ALTAFC[K]FPPAAQDTAR	7	2036	1779	Intra	825	glideosome-associated connector GAC	glideosome-associated connector GAC
TGME49_319340:134-TGME49_319340:309	TGME49_319340-TGME49_319340	TGME49_319340	TGME49_319340	5	70	both	ITTLLGM[K]PDLR	8	IQLLENPDDA[K]R	11	134	309	Intra	824.57	GRA52	GRA52
TGME49_209030:114-TGME49_209030:270	TGME49_209030-TGME49_209030	TGME49_209030	TGME49_209030	5	10	both	CPEALFQPSFLG[K]EAAGVHR	13	VAPEEHPVLLTEAPLNP[K]ANR	18	270	114	Intra	820.683	actin ACT1	actin ACT1
TGME49_270380:39-TGME49_270380:43	TGME49_270380-TGME49_270380	TGME49_270380	TGME49_270380	5	63	both	[K]GQTPSQIGVTLR	1	PSDVEEHIA[K]LAK	10	43	39	Intra	819.27	RPS13	RPS13
TGME49_288360:585-TGME49_288360:590	TGME49_288360-TGME49_288360	TGME49_288360	TGME49_288360	5	12	both	IN[K]YAFSGGQPTEAEQR	3	MSGSVETSSIYVSDTPEQI[K]NK	20	590	585	Intra	813.74	tryptophanyl-tRNA synthetase (TrpRS2)	tryptophanyl-tRNA synthetase (TrpRS2)
TGME49_210840:494-TGME49_210840:559	TGME49_210840-TGME49_210840	TGME49_210840	TGME49_210840	5	5	both	[K]ADVDISTLDPEELK	1	VSGAFTDFYQAC[K]VLGSPQQNTR	13	494	559	Intra	812.61	arginyl-tRNA synthetase family protein	arginyl-tRNA synthetase family protein
TGME49_205470:400-TGME49_205470:612	TGME49_205470-TGME49_205470	TGME49_205470	TGME49_205470	5	17	both	VFSGTVATGQ[K]VR	11	ANALAE[K]FDFDK	7	400	612	Intra	811.01	translation elongation factor 2 family protein	translation elongation factor 2 family protein
TGME49_209030:192-TGME49_209030:207	TGME49_209030-TGME49_209030	TGME49_209030	TGME49_209030	5	177	both	GYGFTTSAE[K]EIVR	10	DLTEYMM[K]ILHER	8	207	192	Intra	810.48	actin ACT1	actin ACT1
TGME49_294640:79-TGME49_294640:83	TGME49_294640-TGME49_294640	TGME49_294640	TGME49_294640	5	17	both	GEEEPVSFDQIL[K]R	13	IE[K]LSFGLHPLVDPAR	3	79	83	Intra	808.958	ribonucleoside-diphosphate reductase large chain	ribonucleoside-diphosphate reductase large chain
TGME49_294200:454-TGME49_294200:454	TGME49_294200-TGME49_294200	TGME49_294200	TGME49_294200	5	18	cleaved	NVL[K]MDVNPDGVR	4	NVL[K]MDVNPDGVR	4	454	454	Intra	799.44	glucose-6-phosphate 1-dehydrogenase	glucose-6-phosphate 1-dehydrogenase
TGME49_205380:264-TGME49_247510:218	TGME49_205380-TGME49_247510	TGME49_205380	TGME49_247510	5	4	both	AYIDYCQS[K]AISCR	9	IYSVNEGNY[K]AFPDGVK	10	264	218	Inter	793.57	fructose-1,6-bisphosphatase 1	fructose-1,6-bisphosphatase 2
TGME49_273760:101-TGME49_273760:77	TGME49_273760-TGME49_273760	TGME49_273760	TGME49_273760	5	74	both	[K]FDDPSVQSDMK	1	VIAGPGD[K]PLIEVTYQGEK	8	77	101	Intra	790.88	heat shock protein HSP70	heat shock protein HSP70
TGME49_291640:139-TGME49_291640:139	TGME49_291640-TGME49_291640	TGME49_291640	TGME49_291640	5	8	cleaved	VISCGDMQTNSST[K]K	14	VISCGDMQTNSST[K]K	14	139	139	Intra	790.65	aspartate carbamoyltransferase	aspartate carbamoyltransferase
TGME49_300140:137-TGME49_300140:45	TGME49_300140-TGME49_300140	TGME49_300140	TGME49_300140	5	4	both	DPAFLA[K]SPLGR	7	AQSDLAQALNAVDAHL[K]TR	17	45	137	Intra	782.371	elongation factor 1-gamma	elongation factor 1-gamma
TGME49_271050:123-TGME49_271050:146	TGME49_271050-TGME49_271050	TGME49_271050	TGME49_271050	5	8	both	NNDGGSSAPTP[K]DCK	12	PQVLCY[K]CVAEAGAPAGR	7	146	123	Intra	777.4	SRS34A	SRS34A
TGME49_214080:208-TGME49_214080:213	TGME49_214080-TGME49_214080	TGME49_214080	TGME49_214080	5	39	both	DASGALQSGAV[K]AAIR	12	[K]ANEQYNVAEEDK	1	208	213	Intra	776.45	toxofilin	toxofilin
TGME49_305030:262-TGME49_305030:310	TGME49_305030-TGME49_305030	TGME49_305030	TGME49_305030	5	4	both	LVLLGQ[K]ATTVLGAER	7	ELYSLTPVT[K]TQDTAGNVFEER	10	310	262	Intra	775.75	kinase, pfkB family protein	kinase, pfkB family protein
TGME49_300140:166-TGME49_300140:200	TGME49_300140-TGME49_300140	TGME49_300140	TGME49_300140	5	8	both	SG[K]VDAAALLEK	3	IFGEA[K]AAPQAAAK	6	166	200	Intra	771.79	elongation factor 1-gamma	elongation factor 1-gamma
TGME49_209030:114-TGME49_209030:114	TGME49_209030-TGME49_209030	TGME49_209030	TGME49_209030	5	2	both	VAPEEHPVLLTEAPLNP[K]ANR	18	VAPEEHPVLLTEAPLNP[K]ANR	18	114	114	Intra	767.31	actin ACT1	actin ACT1
TGME49_205700:14-TGME49_205700:56	TGME49_205700-TGME49_205700	TGME49_205700	TGME49_205700	5	37	both	PLYY[K]GCPFHR	5	VFFDISID[K]KPAGR	9	56	14	Intra	766.023	cyclophilin precursor	cyclophilin precursor
TGME49_267060:65-TGME49_267060:87	TGME49_267060-TGME49_267060	TGME49_267060	TGME49_267060	5	8	both	IALTDQYL[K]IPR	9	DDVIA[K]FNQSSWGK	6	65	87	Intra	765.79	RPL14	RPL14
TGME49_224900:137-TGME49_224900:142	TGME49_224900-TGME49_224900	TGME49_224900	TGME49_224900	5	2	cleaved	NEAQAAGLDNLL[K]QK	13	NQ[K]LDGVLYFDVPDNILVER	3	137	142	Intra	765.77	adenylate kinase	adenylate kinase
TGME49_211680:194-TGME49_211680:210	TGME49_211680-TGME49_211680	TGME49_211680	TGME49_211680	5	11	both	YGASDE[K]IYSLR	7	YEEGTEAFTG[K]TK	11	194	210	Intra	763.6	protein disulfide isomerase	protein disulfide isomerase
TGME49_318230:54-TGME49_318230:91	TGME49_318230-TGME49_318230	TGME49_318230	TGME49_318230	5	8	both	PVAAALQEFLP[K]K	12	ATLPTLEYALS[K]NPR	12	91	54	Intra	762.84	phosphoglycerate kinase PGKI	phosphoglycerate kinase PGKI
TGME49_295350:43-TGME49_295350:43	TGME49_295350-TGME49_295350	TGME49_295350	TGME49_295350	5	36	both	M[K]SPDATLLEEHYADLK	2	M[K]SPDATLLEEHYADLK	2	43	43	Intra	761.89	nucleoside diphosphate kinase	nucleoside diphosphate kinase
TGME49_267080:58-TGME49_277500:66	TGME49_267080-TGME49_277500	TGME49_277500	TGME49_267080	5	6	cleaved	LDTDI[K]SLTEK	6	LPTVTPIT[K]CR	9	66	58	Inter	760.68	26S proteasome regulatory subunit 7	26S protease regulatory subunit 4
TGME49_251680:104-TGME49_251680:167	TGME49_251680-TGME49_251680	TGME49_251680	TGME49_251680	5	93	both	DGL[K]EEKY	4	GHLE[K]NHPDRVDK	5	167	104	Intra	760.355	translationally-controlled tumor protein homolog	translationally-controlled tumor protein homolog
TGME49_236040:122-TGME49_236040:359	TGME49_236040-TGME49_236040	TGME49_236040	TGME49_236040	5	1	cleaved	YGGGAGGAAAASSLFE[K]R	17	GLETLPLTDDE[K]ATMGLDGLSER	12	359	122	Intra	757.15	fructose-1,6-bisphosphate aldolase	fructose-1,6-bisphosphate aldolase
TGME49_288380:524-TGME49_288380:542	TGME49_288380-TGME49_288380	TGME49_288380	TGME49_288380	5	18	both	[K]GLELEDDEEEK	1	KFEEL[K]AEFEPLCK	6	524	542	Intra	755.354	heat shock protein HSP90	heat shock protein HSP90
TGME49_244110:64-TGME49_244110:85	TGME49_244110-TGME49_244110	TGME49_244110	TGME49_244110	5	42	both	YE[K]LYAPLYAQR	3	AVEDLQALQA[K]HDELER	11	85	64	Intra	749.523	nucleosome assembly protein (nap) protein	nucleosome assembly protein (nap) protein
TGME49_209030:207-TGME49_209030:40	TGME49_209030-TGME49_209030	TGME49_209030	TGME49_209030	5	176	both	P[K]NPGIMVGMEEK	2	GYGFTTSAE[K]EIVR	10	40	207	Intra	748.072	actin ACT1	actin ACT1
TGME49_240890:738-TGME49_240890:738	TGME49_240890-TGME49_240890	TGME49_240890	TGME49_240890	5	3	cleaved	LLYRPTVPPLCQDA[K]AR	15	LLYRPTVPPLCQDA[K]AR	15	738	738	Intra	745.47	6-phosphofructokinase	6-phosphofructokinase
TGME49_209030:207-TGME49_209030:61	TGME49_209030-TGME49_209030	TGME49_209030	TGME49_209030	5	5	both	DCYVGDEAQ[S]KR	10	GYGFTTSAE[K]EIVR	10	61	207	Intra	745.16	actin ACT1	actin ACT1
TGME49_289690:217-TGME49_289690:256	TGME49_289690-TGME49_289690	TGME49_289690	TGME49_289690	5	26	both	PA[K]YEDIVAAVK	3	SAGVNIIPASTGAA[K]AVGK	15	256	217	Intra	739.99	glyceraldehyde-3-phosphate dehydrogenase GAPDH1	glyceraldehyde-3-phosphate dehydrogenase GAPDH1
TGME49_221470:222-TGME49_221470:489	TGME49_221470-TGME49_221470	TGME49_221470	TGME49_221470	5	33	both	LVFAVGP[K]K	8	HGEPVAAIGVNG[K]GR	13	222	489	Intra	738.441	221470	221470
TGME49_273760:247-TGME49_273760:88	TGME49_273760-TGME49_273760	TGME49_273760	TGME49_273760	5	11	both	LVDFCVQDF[K]R	10	FDDPSVQSDM[K]HWPFK	11	247	88	Intra	737.975	heat shock protein HSP70	heat shock protein HSP70
TGME49_215220:133-TGME49_215220:133	TGME49_215220-TGME49_215220	TGME49_215220	TGME49_215220	5	17	both	E[K]ASVAFQGDDAR	2	E[K]ASVAFQGDDAR	2	133	133	Intra	736.14	GRA22	GRA22
TGME49_216450:196-TGME49_216450:236	TGME49_216450-TGME49_216450	TGME49_216450	TGME49_216450	5	4	both	DSCGVF[K]MLPSEEVR	7	LNLETLT[T]KEALEALTK	8	236	196	Intra	726.36	proteasome subunit alpha type-3	proteasome subunit alpha type-3
TGME49_273760:247-TGME49_273760:56	TGME49_273760-TGME49_273760	TGME49_273760	TGME49_273760	5	11	both	LVGDAA[K]NQVAR	7	LVDFCVQDF[K]R	10	56	247	Intra	725.38	heat shock protein HSP70	heat shock protein HSP70
TGME49_277990:43-TGME49_277990:78	TGME49_277990-TGME49_277990	TGME49_277990	TGME49_277990	5	2	both	[K]GALNQLPEESLAPGR	1	QVL[K]VGFPPQLVCFAR	4	78	43	Intra	722.98	OTU domain-containing protein OTUD2	OTU domain-containing protein OTUD2
TGME49_251810:152-TGME49_251810:69	TGME49_251810-TGME49_251810	TGME49_251810	TGME49_251810	5	4	both	AHIVGLDIFTG[K]K	12	SVLVTVLQACG[K]EK	12	69	152	Intra	722.1	translation initiation factor eIF-5A	translation initiation factor eIF-5A
TGME49_216450:197-TGME49_216450:236	TGME49_216450-TGME49_216450	TGME49_216450	TGME49_216450	5	3	both	DSCGVF[K]MLPSEEVR	7	LNLETLTT[K]EALEALTK	9	236	197	Intra	721.93	proteasome subunit alpha type-3	proteasome subunit alpha type-3
TGME49_259550:169-TGME49_259550:185	TGME49_259550-TGME49_259550	TGME49_259550	TGME49_259550	5	5	both	LLDLDLLFFD[K]NGR	11	PVD[K]QWPLTLPHPR	4	169	185	Intra	720.873	hydroxymethyldihydropterin pyrophosphokinase-dihydropteroate synthase	hydroxymethyldihydropterin pyrophosphokinase-dihydropteroate synthase
TGME49_310490:104-TGME49_310490:89	TGME49_310490-TGME49_310490	TGME49_310490	TGME49_310490	5	3	both	AAVIDVT[K]SGYFK	8	LWSLVSPATLE[K]AEQSK	12	104	89	Intra	716.5	RPL27A	RPL27A
TGME49_300140:138-TGME49_300140:175	TGME49_300140-TGME49_300140	TGME49_300140	TGME49_300140	5	5	cleaved	VDAAALLE[K]RPYLK	9	AQSDLAQALNAVDAHLK[T]R	18	175	138	Intra	714.867	elongation factor 1-gamma	elongation factor 1-gamma
TGME49_226970:14-TGME49_226970:38	TGME49_226970-TGME49_226970	TGME49_226970	TGME49_226970	5	16	both	AFQ[K]QDGVSSLGR	4	YW[K]DVGLGFQTPR	3	14	38	Intra	714.39	RPS11	RPS11
TGME49_209030:207-TGME49_209030:207	TGME49_209030-TGME49_209030	TGME49_209030	TGME49_209030	5	1	cleaved	GYGFTTSAE[K]EIVR	10	GYGFTTSAE[K]EIVR	10	207	207	Intra	712.31	actin ACT1	actin ACT1
TGME49_202370:135-TGME49_297500:168	TGME49_202370-TGME49_297500	TGME49_202370	TGME49_297500	5	8	both	IADGFE[K]ASQLAVER	7	CAQTTLNS[K]LVSGHK	9	135	168	Inter	711.44	T-complex protein 1, epsilon subunit (TCP-1-epsilon)	T-complex protein 1 eta subunit
TGME49_279390:38-TGME49_279390:66	TGME49_279390-TGME49_279390	TGME49_279390	TGME49_279390	5	11	both	TAADIVNGAL[K]K	11	TGDTYIVEAC[S]KVYNK	11	38	66	Intra	703.14	proliferation-associated protein 2G4	proliferation-associated protein 2G4
TGME49_218920:206-TGME49_258150:211	TGME49_218920-TGME49_258150	TGME49_218920	TGME49_258150	5	28	both	DE[K]PELYFVDDK	3	[K]EQFYFLDEDRLEK	1	206	211	Inter	701.358	proteasome subunit beta type-5	proteasome subunit alpha type-7
TGME49_313060:630-TGME49_313060:630	TGME49_313060-TGME49_313060	TGME49_313060	TGME49_313060	5	16	cleaved	YVAEAA[K]TFSK	7	YVAEAA[K]TFSK	7	630	630	Intra	701.27	eIF2B	eIF2B
TGME49_223920:1175-TGME49_223920:1213	TGME49_223920-TGME49_223920	TGME49_223920	TGME49_223920	5	37	both	[K]IWGNLGEFSSGTR	1	LVSVMGSTTLP[K]AMR	12	1175	1213	Intra	700.51	rhoptry neck protein RON3	rhoptry neck protein RON3
TGME49_279390:38-TGME49_279390:67	TGME49_279390-TGME49_279390	TGME49_279390	TGME49_279390	5	1	cleaved	TAADIVNGAL[K]K	11	TGDTYIVEACS[K]VYNK	12	38	67	Intra	700.44	proliferation-associated protein 2G4	proliferation-associated protein 2G4
TGME49_214210:211-TGME49_278270:53	TGME49_214210-TGME49_278270	TGME49_278270	TGME49_214210	5	2	both	F[K]LLPTQQPAPEF	2	HMAVFWA[K]CEAGTYIR	8	53	211	Inter	697.61	nucleolar protein, structural component of H/ACA snoRNPs	rRNA pseudouridine synthase
TGME49_305520:193-TGME49_305520:202	TGME49_305520-TGME49_305520	TGME49_305520	TGME49_305520	5	18	both	GTHIVGAPTT[K]K	11	ILGFAGI[K]DCFSNSK	8	193	202	Intra	697.17	RPS2	RPS2
TGME49_236040:359-TGME49_236040:42	TGME49_236040-TGME49_236040	TGME49_236040	TGME49_236040	5	16	both	YGGGAGGAAAASSLFE[K]R	17	[K]RFDSIGVENTEANR	1	359	42	Intra	695.99	fructose-1,6-bisphosphate aldolase	fructose-1,6-bisphosphate aldolase
TGME49_209030:207-TGME49_209030:285	TGME49_209030-TGME49_209030	TGME49_209030	TGME49_209030	5	9	both	GYGFTTSAE[K]EIVR	10	TTFDSIM[K]CDVDIR	8	207	285	Intra	695.582	actin ACT1	actin ACT1
TGME49_251690:12-TGME49_251690:421	TGME49_251690-TGME49_251690	TGME49_251690	TGME49_251690	5	59	both	AE[K]GGDPALVR	3	NE[K]AHVHMLNGTLVATQR	3	12	421	Intra	695.335	seryl-tRNA synthetase, cytoplasmic	seryl-tRNA synthetase, cytoplasmic
TGME49_263090:17-TGME49_263090:81	TGME49_263090-TGME49_263090	TGME49_263090	TGME49_263090	5	138	both	IISSVEQ[K]ELSK	8	A[K]LAEQAERYDEMAEAMK	2	81	17	Intra	695.03	14-3-3 protein	14-3-3 protein
TGME49_278830:114-TGME49_278830:157	TGME49_278830-TGME49_278830	TGME49_278830	TGME49_278830	5	4	cleaved	DA[K]GSDSALDWTR	3	NDDAFVAHGAYLLFNAI[K]R	18	157	114	Intra	691.91	glucose-6-phosphate 1-dehydrogenase	glucose-6-phosphate 1-dehydrogenase
TGME49_252220:391-TGME49_252220:448	TGME49_252220-TGME49_252220	TGME49_252220	TGME49_252220	5	13	both	GNEYF[K]QGDYPAAK	6	DADTSVQVDPAFV[K]GWSR	14	391	448	Intra	691.26	tetratricopeptide repeat domain containing protein	tetratricopeptide repeat domain containing protein
TGME49_205380:385-TGME49_205380:385	TGME49_205380-TGME49_205380	TGME49_205380	TGME49_205380	5	5	cleaved	TAELGTPNAGN[K]R	12	TAELGTPNAGN[K]R	12	385	385	Intra	690.3	fructose-1,6-bisphosphatase 1	fructose-1,6-bisphosphatase 1
TGME49_280380:292-TGME49_280380:528	TGME49_280380-TGME49_280380	TGME49_280380	TGME49_280380	5	2	both	GTSASVSIDDIA[K]STK	13	QSYATVGNLY[K]AIQNALSR	11	292	528	Intra	689.05	poly(ADP-ribose) glycohydrolase	poly(ADP-ribose) glycohydrolase
TGME49_243730:233-TGME49_243730:298	TGME49_243730-TGME49_243730	TGME49_243730	TGME49_243730	5	10	both	SFHIQQV[S]KASGVPEDK	8	NIPIYFVTFSD[K]GENR	12	298	233	Intra	685.138	rhoptry protein ROP9	rhoptry protein ROP9
TGME49_310670:212-TGME49_310670:299	TGME49_310670-TGME49_310670	TGME49_310670	TGME49_310670	5	28	both	YTYGIFEQ[K]IVNGR	9	AAPG[K]EFDFHLFNVGR	5	212	299	Intra	684.64	glycogen phosphorylase GP	glycogen phosphorylase GP
TGME49_226410:17-TGME49_226410:52	TGME49_226410-TGME49_226410	TGME49_226410	TGME49_226410	5	7	both	LLGAPNAT[K]FVDASR	9	SDIGVG[K]LNEYLASR	7	52	17	Intra	683.65	EF-1 guanine nucleotide exchange domain-containing protein	EF-1 guanine nucleotide exchange domain-containing protein
TGME49_233480:161-TGME49_233480:161	TGME49_233480-TGME49_233480	TGME49_233480	TGME49_233480	5	2	cleaved	ISVPESQYPANA[K]SFR	13	ISVPESQYPANA[K]SFR	13	161	161	Intra	683.46	SRS29C	SRS29C
TGME49_288650:72-TGME49_288650:72	TGME49_288650-TGME49_288650	TGME49_288650	TGME49_288650	5	1	cleaved	LDHGACFVG[K]AK	10	LDHGACFVG[K]AK	10	72	72	Intra	682.12	GRA12	GRA12
TGME49_219310:767-TGME49_273760:499	TGME49_219310-TGME49_273760	TGME49_219310	TGME49_273760	5	10	cleaved	FTQ[K]VFSAPR	4	STG[K]SNQITITNDK	4	767	499	Inter	681.79	DnaK family protein	heat shock protein HSP70
TGME49_290890:111-TGME49_290890:176	TGME49_290890-TGME49_290890	TGME49_290890	TGME49_290890	5	64	both	LDDMM[K]QYIEAAK	6	YEQA[K]HTIGVNYFGTK	5	176	111	Intra	678.95	carbonyl reductase 1	carbonyl reductase 1
TGME49_267420:104-TGME49_267420:97	TGME49_267420-TGME49_267420	TGME49_267420	TGME49_267420	5	8	both	[K]EAYVSQAVMK	1	YANNSNY[K]NDTMIR	8	104	97	Intra	677.85	mago nashi family protein 2	mago nashi family protein 2
TGME49_248480:138-TGME49_248480:152	TGME49_248480-TGME49_248480	TGME49_248480	TGME49_248480	5	33	both	VG[K]HIVDIPSFMVR	3	VD[S]EKHVDYAITSPFGGGR	3	138	152	Intra	676.749	RPS9	RPS9
TGME49_247510:218-TGME49_247510:266	TGME49_247510-TGME49_247510	TGME49_247510	TGME49_247510	5	4	both	NLLQGGIYMYPP[T]KK	13	IYSVNEGNY[K]AFPDGVK	10	266	218	Intra	674.06	fructose-1,6-bisphosphatase 2	fructose-1,6-bisphosphatase 2
TGME49_268850:374-TGME49_268850:87	TGME49_268850-TGME49_268850	TGME49_268850	TGME49_268850	5	98	both	PALIGKDPCDQ[K]GIDK	12	VNQIGTVSESIEACQLAQ[K]NK	19	87	374	Intra	672.159	enolase 2	enolase 2
TGME49_280380:292-TGME49_280380:527	TGME49_280380-TGME49_280380	TGME49_280380	TGME49_280380	5	1	cleaved	GTSASVSIDDIA[K]STK	13	QSYATVGNL[Y]KAIQNALSR	10	292	527	Intra	671.56	poly(ADP-ribose) glycohydrolase	poly(ADP-ribose) glycohydrolase
TGME49_273460:486-TGME49_273460:564	TGME49_273460-TGME49_273460	TGME49_273460	TGME49_273460	5	6	both	SQQSQ[K]VYVDQFLK	6	ISTINSFA[K]LYNNIQLSK	9	564	486	Intra	671.28	eIF3 subunit 6 interacting protein	eIF3 subunit 6 interacting protein
TGME49_209030:207-TGME49_209030:327	TGME49_209030-TGME49_209030	TGME49_209030	TGME49_209030	5	2	cleaved	ELTSLAPSTM[K]IK	11	GYGFTTSAE[K]EIVR	10	327	207	Intra	670.17	actin ACT1	actin ACT1
TGME49_267080:57-TGME49_277500:66	TGME49_267080-TGME49_277500	TGME49_277500	TGME49_267080	5	20	cleaved	LDTDI[K]SLTEK	6	LPTVTPI[T]KCR	8	66	57	Inter	669.162	26S proteasome regulatory subunit 7	26S protease regulatory subunit 4
TGME49_209030:114-TGME49_209030:285	TGME49_209030-TGME49_209030	TGME49_209030	TGME49_209030	5	10	both	TTFDSIM[K]CDVDIR	8	VAPEEHPVLLTEAPLNP[K]ANR	18	285	114	Intra	666.739	actin ACT1	actin ACT1
TGME49_209030:270-TGME49_209030:329	TGME49_209030-TGME49_209030	TGME49_209030	TGME49_209030	5	33	both	I[K]VVAPPER	2	CPEALFQPSFLG[K]EAAGVHR	13	329	270	Intra	666.484	actin ACT1	actin ACT1
TGME49_297060:115-TGME49_297060:252	TGME49_297060-TGME49_297060	TGME49_297060	TGME49_297060	5	26	both	HYYLLDEAEL[K]AK	11	HYGALQGLN[K]AETAAK	10	252	115	Intra	665.89	phosphoglycerate mutase PGMII	phosphoglycerate mutase PGMII
TGME49_209030:207-TGME49_209030:62	TGME49_209030-TGME49_209030	TGME49_209030	TGME49_209030	5	12	both	DCYVGDEAQS[K]R	11	GYGFTTSAE[K]EIVR	10	62	207	Intra	664.41	actin ACT1	actin ACT1
TGME49_310640:147-TGME49_310640:164	TGME49_310640-TGME49_310640	TGME49_310640	TGME49_310640	5	32	both	PYLLTAPV[K]ADK	9	NYCHFDGEAALGN[K]R	14	164	147	Intra	663.97	phosphorylase family protein	phosphorylase family protein
TGME49_221470:348-TGME49_221470:348	TGME49_221470-TGME49_221470	TGME49_221470	TGME49_221470	5	4	both	[K]ADFQNSSAIVAR	1	[K]ADFQNSSAIVAR	1	348	348	Intra	663.76	221470	221470
TGME49_297060:115-TGME49_297060:263	TGME49_297060-TGME49_297060	TGME49_297060	TGME49_297060	5	32	both	MEAVANQG[K]AK	9	HYGALQGLN[K]AETAAK	10	263	115	Intra	663.5	phosphoglycerate mutase PGMII	phosphoglycerate mutase PGMII
TGME49_312480:40-TGME49_312480:85	TGME49_312480-TGME49_312480	TGME49_312480	TGME49_312480	5	3	both	FPNVVLM[K]QTAQLR	8	LLIEEALNELPFE[K]K	14	40	85	Intra	662.19	uracil phosphoribosyltransferase FUR1	uracil phosphoribosyltransferase FUR1
TGME49_294200:240-TGME49_294200:71	TGME49_294200-TGME49_294200	TGME49_294200	TGME49_294200	5	29	both	[K]IYPTVFQLYLEK	1	IDHYLG[K]EMLQALPPLR	7	71	240	Intra	661.48	glucose-6-phosphate 1-dehydrogenase	glucose-6-phosphate 1-dehydrogenase
TGME49_297060:263-TGME49_297060:33	TGME49_297060-TGME49_297060	TGME49_297060	TGME49_297060	5	59	both	MEAVANQG[K]AK	9	HGESTWN[K]ENR	8	263	33	Intra	660.69	phosphoglycerate mutase PGMII	phosphoglycerate mutase PGMII
TGME49_249530:354-TGME49_249530:448	TGME49_249530-TGME49_249530	TGME49_249530	TGME49_249530	5	71	both	ENIAEPLD[K]ER	9	V[K]MYSGVLNQVR	2	354	448	Intra	658.332	exportin 1	exportin 1
TGME49_216970:570-TGME49_216970:575	TGME49_216970-TGME49_216970	TGME49_216970	TGME49_216970	5	35	both	VQELEA[K]NR	7	EL[K]TQMEQAHGTLHR	3	570	575	Intra	656.437	coronin	coronin
TGME49_262720:56-TGME49_262720:88	TGME49_262720-TGME49_262720	TGME49_262720	TGME49_262720	5	30	both	DFQND[K]GDVIAK	6	LEAYCFDGV[K]R	10	88	56	Intra	655.75	eukaryotic initiation factor-1A	eukaryotic initiation factor-1A
TGME49_209030:192-TGME49_209030:270	TGME49_209030-TGME49_209030	TGME49_209030	TGME49_209030	5	41	both	DLTEYMM[K]ILHER	8	CPEALFQPSFLG[K]EAAGVHR	13	192	270	Intra	655.67	actin ACT1	actin ACT1
TGME49_249390:283-TGME49_249390:283	TGME49_249390-TGME49_249390	TGME49_249390	TGME49_249390	5	65	both	[K]ASQNFQVER	1	[K]ASQNFQVER	1	283	283	Intra	655.59	glutamate/leucine/phenylalanine/valine dehydrogenase family protein	glutamate/leucine/phenylalanine/valine dehydrogenase family protein
TGME49_236040:312-TGME49_236040:359	TGME49_236040-TGME49_236040	TGME49_236040	TGME49_236040	5	22	both	ALQASCL[K]AWK	8	YGGGAGGAAAASSLFE[K]R	17	312	359	Intra	653.55	fructose-1,6-bisphosphate aldolase	fructose-1,6-bisphosphate aldolase
TGME49_226410:17-TGME49_226410:51	TGME49_226410-TGME49_226410	TGME49_226410	TGME49_226410	5	13	both	LLGAPNA[T]KFVDASR	8	SDIGVG[K]LNEYLASR	7	51	17	Intra	652.79	EF-1 guanine nucleotide exchange domain-containing protein	EF-1 guanine nucleotide exchange domain-containing protein
TGME49_221470:348-TGME49_221470:386	TGME49_221470-TGME49_221470	TGME49_221470	TGME49_221470	5	39	both	[K]ADFQNSSAIVAR	1	LFTFLQPDAP[K]R	11	348	386	Intra	652.781	221470	221470
TGME49_222160:337-TGME49_222160:348	TGME49_222160-TGME49_222160	TGME49_222160	TGME49_222160	5	3	both	YI[K]QGIAEGATVALGGR	3	ACTQGPLVD[K]IQFDR	10	348	337	Intra	652.13	aldehyde dehydrogenase	aldehyde dehydrogenase
TGME49_288380:45-TGME49_288380:56	TGME49_288380-TGME49_288380	TGME49_288380	TGME49_288380	5	4	cleaved	YEAITDPE[K]LK	9	ELISNASDALD[K]IR	12	56	45	Intra	646.86	heat shock protein HSP90	heat shock protein HSP90
TGME49_248480:51-TGME49_248480:51	TGME49_248480-TGME49_248480	TGME49_248480	TGME49_248480	5	1	cleaved	VQYALA[K]IR	7	VQYALA[K]IR	7	51	51	Intra	646.56	RPS9	RPS9
TGME49_208030:462-TGME49_208030:477	TGME49_208030-TGME49_208030	TGME49_208030	TGME49_208030	5	12	both	PQFY[K]YLGDMTGSR	5	ECSHYTYNV[K]SGLCYPK	10	477	462	Intra	645.281	MIC4	MIC4
TGME49_273760:101-TGME49_273760:113	TGME49_273760-TGME49_273760	TGME49_273760	TGME49_273760	5	31	both	[K]TFHPEEVSAMVLGK	1	VIAGPGD[K]PLIEVTYQGEK	8	113	101	Intra	644.97	heat shock protein HSP70	heat shock protein HSP70
TGME49_279390:39-TGME49_279390:67	TGME49_279390-TGME49_279390	TGME49_279390	TGME49_279390	5	4	both	TGDTYIVEACS[K]VYNK	12	[K]VICGCVPGADVYALCK	1	67	39	Intra	644.07	proliferation-associated protein 2G4	proliferation-associated protein 2G4
TGME49_247220:156-TGME49_247220:332	TGME49_247220-TGME49_247220	TGME49_247220	TGME49_247220	5	5	both	[K]ILEYPGDLWPGER	1	GVLG[K]WGANHAADALLTAR	5	156	332	Intra	644.02	nudix -type motif 9 isoform a family protein	nudix -type motif 9 isoform a family protein
TGME49_263090:130-TGME49_263090:46	TGME49_263090-TGME49_263090	TGME49_263090	TGME49_263090	5	26	both	TSDSES[K]VFYYK	7	NLVENCLDEQQP[K]DELSVEER	13	130	46	Intra	643.63	14-3-3 protein	14-3-3 protein
TGME49_224720:161-TGME49_224720:195	TGME49_224720-TGME49_224720	TGME49_224720	TGME49_224720	5	7	both	[K]CFDTMNGAQFGGR	1	QFFS[K]CGEVESVFLR	5	195	161	Intra	641.39	SPOC domain-containing protein	SPOC domain-containing protein
TGME49_209030:270-TGME49_209030:61	TGME49_209030-TGME49_209030	TGME49_209030	TGME49_209030	5	4	both	DCYVGDEAQ[S]KR	10	CPEALFQPSFLG[K]EAAGVHR	13	61	270	Intra	641.149	actin ACT1	actin ACT1
TGME49_209030:207-TGME49_209030:329	TGME49_209030-TGME49_209030	TGME49_209030	TGME49_209030	5	28	both	I[K]VVAPPERK	2	GYGFTTSAE[K]EIVR	10	329	207	Intra	639.841	actin ACT1	actin ACT1
TGME49_256760:211-TGME49_256760:341	TGME49_256760-TGME49_256760	TGME49_256760	TGME49_256760	5	327	both	[K]NMNLPNVK	1	PVITATQMLESMI[K]NPR	14	211	341	Intra	639.675	pyruvate kinase PyK1	pyruvate kinase PyK1
TGME49_288380:466-TGME49_288380:535	TGME49_288380-TGME49_288380	TGME49_288380	TGME49_288380	5	6	both	GLELEDDEEE[K]K	11	ESQ[K]DIYYITGESR	4	535	466	Intra	638.73	heat shock protein HSP90	heat shock protein HSP90
TGME49_248340:39-TGME49_248340:39	TGME49_248340-TGME49_248340	TGME49_248340	TGME49_248340	5	3	both	[K]YIPTLGVEVHPLK	1	[K]YIPTLGVEVHPLK	1	39	39	Intra	637.88	GTP-binding nuclear protein ran/tc4	GTP-binding nuclear protein ran/tc4
TGME49_252290:245-TGME49_252290:357	TGME49_252290-TGME49_252290	TGME49_252290	TGME49_252290	5	6	both	[K]EACWTISNITAGNR	1	G[K]PQPPFEWVQPALTTLAK	2	357	245	Intra	637.66	importin alpha	importin alpha
TGME49_309730:270-TGME49_309730:660	TGME49_309730-TGME49_309730	TGME49_309730	TGME49_309730	5	51	both	[K]AGVTYINAYAK	1	ASGEPFVASGGCGGG[K]CG	16	270	660	Intra	635.11	thioredoxin reductase	thioredoxin reductase
TGME49_300260:226-TGME49_300260:321	TGME49_300260-TGME49_300260	TGME49_300260	TGME49_300260	5	18	both	VYGVSFPD[K]K	9	LEAAAAAVI[K]EDQAFR	10	321	226	Intra	634.881	threonyl-tRNA synthetase family protein	threonyl-tRNA synthetase family protein
TGME49_258950:577-TGME49_258950:577	TGME49_258950-TGME49_258950	TGME49_258950	TGME49_258950	5	1	cleaved	DSLHTLQQ[K]VEAAR	9	DSLHTLQQ[K]VEAAR	9	577	577	Intra	634.42	lectin family protein	lectin family protein
TGME49_273760:160-TGME49_273760:499	TGME49_273760-TGME49_273760	TGME49_273760	TGME49_273760	5	4	both	STG[K]SNQITITNDK	4	QAT[K]DAGTIAGLSVLR	4	499	160	Intra	634.16	heat shock protein HSP70	heat shock protein HSP70
TGME49_215220:343-TGME49_215220:626	TGME49_215220-TGME49_215220	TGME49_215220	TGME49_215220	5	8	both	MLDFASLF[K]PGH	9	GSTTDEPQQ[K]TEEITEGAEAR	10	626	343	Intra	633.39	GRA22	GRA22
TGME49_243730:138-TGME49_243730:144	TGME49_243730-TGME49_243730	TGME49_243730	TGME49_243730	5	6	both	HPCL[K]TLAAAVER	5	GPSLFTEETMGPS[K]R	14	144	138	Intra	633.101	rhoptry protein ROP9	rhoptry protein ROP9
TGME49_273760:535-TGME49_273760:591	TGME49_273760-TGME49_273760	TGME49_273760	TGME49_273760	5	74	both	YKAEDEQN[K]HR	9	NQLAE[K]EEFEAK	6	535	591	Intra	632.641	heat shock protein HSP70	heat shock protein HSP70
TGME49_273760:247-TGME49_273760:253	TGME49_273760-TGME49_273760	TGME49_273760	TGME49_273760	5	94	both	G[K]DISTNSR	2	LVDFCVQDF[K]R	10	253	247	Intra	632.491	heat shock protein HSP70	heat shock protein HSP70
TGME49_244020:108-TGME49_244020:52	TGME49_244020-TGME49_244020	TGME49_244020	TGME49_244020	5	1	cleaved	FSWFN[K]SIEGEITALTPNK	6	LTIEQSGIPL[T]DKFGNGNCDVR	11	52	108	Intra	632.38	activator of hsp90 atpase 1 family protein	activator of hsp90 atpase 1 family protein
TGME49_217890:92-TGME49_217890:92	TGME49_217890-TGME49_217890	TGME49_217890	TGME49_217890	5	8	cleaved	NVEL[K]DGGIGK	5	NVEL[K]DGGIGK	5	92	92	Intra	632.24	peroxiredoxin PRX1	peroxiredoxin PRX1
TGME49_249390:122-TGME49_249390:478	TGME49_249390-TGME49_249390	TGME49_249390	TGME49_249390	5	31	both	VELLV[K]AIR	6	APSAVFHPSTSAPAICFP[K]R	19	478	122	Intra	631.947	glutamate/leucine/phenylalanine/valine dehydrogenase family protein	glutamate/leucine/phenylalanine/valine dehydrogenase family protein
TGME49_202380:278-TGME49_202380:302	TGME49_202380-TGME49_202380	TGME49_202380	TGME49_202380	5	16	both	VCGV[K]STDGEVAR	5	MVVCDPSYVNYDP[K]K	14	278	302	Intra	629.54	rab GDI alpha	rab GDI alpha
TGME49_273760:138-TGME49_273760:509	TGME49_273760-TGME49_273760	TGME49_273760	TGME49_273760	5	3	cleaved	SNQITITND[K]GR	10	EIAEAYLG[K]EVK	9	509	138	Intra	629.49	heat shock protein HSP70	heat shock protein HSP70
TGME49_222000:386-TGME49_246730:162	TGME49_222000-TGME49_246730	TGME49_246730	TGME49_222000	5	6	both	[K]ASLPGASQDLAR	1	PFFDHALAFY[K]FDGNR	11	162	386	Inter	627.58	rRNA-processing protein EBP2	ribosome biogenesis protein BRX1
TGME49_244560:271-TGME49_244560:370	TGME49_244560-TGME49_244560	TGME49_244560	TGME49_244560	5	5	both	EDATEFLNEW[K]LK	11	EEIEE[K]EYNEFYK	6	271	370	Intra	626.42	heat shock protein 90	heat shock protein 90
TGME49_219310:169-TGME49_273760:509	TGME49_219310-TGME49_273760	TGME49_273760	TGME49_219310	5	13	both	SNQITITND[K]GR	10	SALLDAAQIAGL[K]CLR	13	509	169	Inter	626.32	heat shock protein HSP70	DnaK family protein
TGME49_318230:216-TGME49_318230:220	TGME49_318230-TGME49_318230	TGME49_318230	TGME49_318230	5	37	both	PFLAILGGA[K]VR	10	D[K]IQLIENMLDR	2	216	220	Intra	625.98	phosphoglycerate kinase PGKI	phosphoglycerate kinase PGKI
TGME49_312630:1972-TGME49_312630:2012	TGME49_312630-TGME49_312630	TGME49_312630	TGME49_312630	5	19	both	[K]LLGTNGAPAALVK	1	NTEIFS[K]LGGPALNVK	7	2012	1972	Intra	625.92	glideosome-associated connector GAC	glideosome-associated connector GAC
TGME49_268850:81-TGME49_268850:91	TGME49_268850-TGME49_268850	TGME49_268850	TGME49_268850	5	14	both	PALIG[K]DPCDQK	6	GID[K]LMVEELDGTK	4	81	91	Intra	625.26	enolase 2	enolase 2
TGME49_321620:399-TGME49_321620:485	TGME49_321620-TGME49_321620	TGME49_321620	TGME49_321620	5	27	both	VSQTLELLSQ[K]IANR	11	LQMYFEHQ[K]DITGGSQIR	9	485	399	Intra	623.42	dynamin-related protein DRPB	dynamin-related protein DRPB
TGME49_318230:79-TGME49_318230:92	TGME49_318230-TGME49_318230	TGME49_318230	TGME49_318230	5	44	both	[K]VTFVEDCVGPK	1	YTL[K]PVAAALQEFLPK	4	92	79	Intra	622.88	phosphoglycerate kinase PGKI	phosphoglycerate kinase PGKI
TGME49_215460:103-TGME49_215460:86	TGME49_215460-TGME49_215460	TGME49_215460	TGME49_215460	5	26	both	LGYVEA[K]PTK	7	SSGFAMIYDNPNAA[K]K	15	103	86	Intra	622.31	RPS24	RPS24
TGME49_262620:254-TGME49_262620:61	TGME49_262620-TGME49_262620	TGME49_262620	TGME49_262620	5	7	both	[S]KGVGTVLFSTPEGAQR	1	[S]KGCGIVEYTNVEDAQK	1	254	61	Intra	621.99	RNA recognition motif-containing protein	RNA recognition motif-containing protein
TGME49_297060:97-TGME49_297060:97	TGME49_297060-TGME49_297060	TGME49_297060	TGME49_297060	5	11	cleaved	GTDMCHIPV[K]SSWR	10	GTDMCHIPV[K]SSWR	10	97	97	Intra	621.98	phosphoglycerate mutase PGMII	phosphoglycerate mutase PGMII
TGME49_272910:162-TGME49_272910:492	TGME49_272910-TGME49_272910	TGME49_272910	TGME49_272910	5	13	both	HAQGE[K]LVGINVR	6	DRE[K]LIQIAATSLQSK	4	492	162	Intra	620.696	T-complex protein 1 delta subunit	T-complex protein 1 delta subunit
TGME49_290200:2-TGME49_290200:2	TGME49_290200-TGME49_290200	TGME49_290200	TGME49_290200	5	28	cleaved	[G]APSPVAAGVAAR	1	[G]APSPVAAGVAAR	1	2	2	Intra	620.01	NAD/NADP octopine/nopaline dehydrogenase, alpha-helical domain-containing protein	NAD/NADP octopine/nopaline dehydrogenase, alpha-helical domain-containing protein
TGME49_286420:259-TGME49_286420:316	TGME49_286420-TGME49_286420	TGME49_286420	TGME49_286420	5	13	both	RGYVASDS[K]NDPAK	9	VETGIL[K]AGMVLTFAPVGLTTECK	7	316	259	Intra	619.65	elongation factor 1-alpha (EF-1-ALPHA)	elongation factor 1-alpha (EF-1-ALPHA)
TGME49_279390:39-TGME49_279390:66	TGME49_279390-TGME49_279390	TGME49_279390	TGME49_279390	5	8	both	TGDTYIVEAC[S]KVYNK	11	[K]VICGCVPGADVYALCK	1	66	39	Intra	619.49	proliferation-associated protein 2G4	proliferation-associated protein 2G4
TGME49_227620:52-TGME49_227620:99	TGME49_227620-TGME49_227620	TGME49_227620	TGME49_227620	5	14	both	FAENVGQHSE[K]AFK	11	AVGG[K]GEHTPPLPDER	5	99	52	Intra	619.263	GRA2	GRA2
TGME49_312480:132-TGME49_312480:150	TGME49_312480-TGME49_312480	TGME49_312480	TGME49_312480	5	40	both	LIYE[K]LPADIR	5	IG[K]ILIQRDETTAEPK	3	150	132	Intra	618.991	uracil phosphoribosyltransferase FUR1	uracil phosphoribosyltransferase FUR1
TGME49_209030:207-TGME49_209030:316	TGME49_209030-TGME49_209030	TGME49_209030	TGME49_209030	5	12	both	LT[K]ELTSLAPSTMK	3	GYGFTTSAE[K]EIVR	10	316	207	Intra	618.01	actin ACT1	actin ACT1
TGME49_285980:24-TGME49_285980:79	TGME49_285980-TGME49_285980	TGME49_285980	TGME49_285980	5	14	both	[K]GGTLLVSGDGR	1	GSANPSH[K]GLPADQILSR	8	79	24	Intra	617.59	phosphoglucomutase PGM1	phosphoglucomutase PGM1
TGME49_216880:167-TGME49_216880:188	TGME49_216880-TGME49_216880	TGME49_216880	TGME49_216880	5	11	both	VWNLSNC[K]LR	8	FSPSAN[K]PLIVSCGWDK	7	188	167	Intra	617.49	POC1 centriolar protein	POC1 centriolar protein
TGME49_285980:398-TGME49_285980:43	TGME49_285980-TGME49_285980	TGME49_285980	TGME49_285980	5	8	both	PTTAYQDQ[K]PGTSGLR	9	DVYETPTGW[K]YFTNLMDASR	10	43	398	Intra	617.18	phosphoglucomutase PGM1	phosphoglucomutase PGM1
TGME49_297060:115-TGME49_297060:33	TGME49_297060-TGME49_297060	TGME49_297060	TGME49_297060	5	37	both	HGESTWN[K]ENR	8	HYGALQGLN[K]AETAAK	10	33	115	Intra	616.06	phosphoglycerate mutase PGMII	phosphoglycerate mutase PGMII
TGME49_205380:264-TGME49_247510:217	TGME49_205380-TGME49_247510	TGME49_205380	TGME49_247510	5	1	cleaved	AYIDYCQS[K]AISCR	9	IYSVNEGN[Y]KAFPDGVK	9	264	217	Inter	615.31	fructose-1,6-bisphosphatase 1	fructose-1,6-bisphosphatase 2
TGME49_232250:477-TGME49_232250:501	TGME49_232250-TGME49_232250	TGME49_232250	TGME49_232250	5	85	both	AIGLPTAACYPA[K]M	13	IFY[K]CDPEYGER	4	501	477	Intra	614.91	catalase	catalase
TGME49_297060:115-TGME49_297060:128	TGME49_297060-TGME49_297060	TGME49_297060	TGME49_297060	5	50	both	HGDEQV[K]IWR	7	HYGALQGLN[K]AETAAK	10	128	115	Intra	614.828	phosphoglycerate mutase PGMII	phosphoglycerate mutase PGMII
TGME49_280370:395-TGME49_280370:395	TGME49_280370-TGME49_280370	TGME49_280370	TGME49_280370	5	7	cleaved	PATN[K]SATSR	5	PATN[K]SATSR	5	395	395	Intra	613.422	280370	280370
TGME49_216450:168-TGME49_223590:117	TGME49_216450-TGME49_223590	TGME49_216450	TGME49_223590	5	2	cleaved	SELYCVETSGCC[S]KYR	13	LYIQQYAQELP[K]GEEPR	12	168	117	Inter	612.97	proteasome subunit alpha type-3	proteasome subunit beta type-6
TGME49_290290:689-TGME49_290290:814	TGME49_290290-TGME49_290290	TGME49_290290	TGME49_290290	5	21	cleaved	VAIPQFTP[K]R	9	GEGILSVQ[K]DR	9	814	689	Intra	610.688	ubiquitin-activating enzyme E1 family protein	ubiquitin-activating enzyme E1 family protein
TGME49_235450:18-TGME49_289750:6	TGME49_235450-TGME49_289750	TGME49_289750	TGME49_235450	5	7	cleaved	MQIFV[K]TLTGK	6	LL[K]ELADIQQLQR	3	6	18	Inter	609.74	ribosomal-ubiquitin protein RPL40	ubiquitin-conjugating enzyme subfamily protein
TGME49_250770:199-TGME49_250770:61	TGME49_250770-TGME49_250770	TGME49_250770	TGME49_250770	5	8	both	GF[K]SQIYDVFK	3	GIYSYGFE[K]PSAIQQR	9	199	61	Intra	609.64	eukaryotic initiation factor-4A	eukaryotic initiation factor-4A
TGME49_209030:285-TGME49_209030:62	TGME49_209030-TGME49_209030	TGME49_209030	TGME49_209030	5	3	both	DCYVGDEAQS[K]R	11	TTFDSIM[K]CDVDIR	8	62	285	Intra	608.83	actin ACT1	actin ACT1
TGME49_235450:18-TGME49_289750:48	TGME49_235450-TGME49_289750	TGME49_289750	TGME49_235450	5	3	cleaved	LIFAG[K]QLEDGR	6	LL[K]ELADIQQLQR	3	48	18	Inter	608.28	ribosomal-ubiquitin protein RPL40	ubiquitin-conjugating enzyme subfamily protein
TGME49_251690:117-TGME49_251690:371	TGME49_251690-TGME49_251690	TGME49_251690	TGME49_251690	5	3	both	VVSIVSGALNDAAA[K]K	15	IGNIVH[K]SVPVSNDEVNNQVVR	7	371	117	Intra	608.22	seryl-tRNA synthetase, cytoplasmic	seryl-tRNA synthetase, cytoplasmic
TGME49_248340:124-TGME49_248340:160	TGME49_248340-TGME49_248340	TGME49_248340	TGME49_248340	5	10	both	SNYNFE[K]PFLWLAR	7	VCENIPIVLVGN[K]VDVK	13	160	124	Intra	607.9	GTP-binding nuclear protein ran/tc4	GTP-binding nuclear protein ran/tc4
TGME49_219540:397-TGME49_219540:884	TGME49_219540-TGME49_219540	TGME49_219540	TGME49_219540	5	6	both	ILL[K]EEQQFSR	4	GLLDGAGPLPLVG[K]R	14	397	884	Intra	607.5	cytosolic tRNA-Ala synthetase	cytosolic tRNA-Ala synthetase
TGME49_209030:316-TGME49_209030:329	TGME49_209030-TGME49_209030	TGME49_209030	TGME49_209030	5	125	both	I[K]VVAPPERK	2	LT[K]ELTSLAPSTMK	3	329	316	Intra	606.885	actin ACT1	actin ACT1
TGME49_205440:240-TGME49_205440:370	TGME49_205440-TGME49_205440	TGME49_205440	TGME49_205440	5	3	both	IGDEYFTFLTQC[K]EK	13	YIANP[K]VLLLDCPLEYK	6	370	240	Intra	606.69	CCT chaperonin gamma subunit	CCT chaperonin gamma subunit
TGME49_273760:591-TGME49_273760:599	TGME49_273760-TGME49_273760	TGME49_273760	TGME49_273760	5	25	both	NQLAE[K]EEFEAK	6	Q[K]EVESVCTPIITK	2	591	599	Intra	605.33	heat shock protein HSP70	heat shock protein HSP70
TGME49_309730:258-TGME49_309730:335	TGME49_309730-TGME49_309730	TGME49_309730	TGME49_309730	5	13	both	VQNYI[K]SLNFGYR	6	ELAITSDDIFSL[K]QAPNK	13	258	335	Intra	605.18	thioredoxin reductase	thioredoxin reductase
TGME49_288380:535-TGME49_288380:542	TGME49_288380-TGME49_288380	TGME49_288380	TGME49_288380	5	7	both	GLELEDDEEE[K]K	11	KFEEL[K]AEFEPLCK	6	535	542	Intra	605.16	heat shock protein HSP90	heat shock protein HSP90
TGME49_234505:315-TGME49_306960:448	TGME49_234505-TGME49_306960	TGME49_234505	TGME49_306960	5	1	cleaved	DVQDTFFLQAP[K]SSDATK	12	TPGDGK[S]SLFNPLEYQVNAQPVR	7	315	448	Inter	604.45	phenylalanyl-tRNA synthetase alpha chain A	phenylalanine--tRNA ligase, beta subunit protein
TGME49_250770:358-TGME49_250770:61	TGME49_250770-TGME49_250770	TGME49_250770	TGME49_250770	5	1	cleaved	GIYSYGFE[K]PSAIQQR	9	GIDVQQVSLVINYDLPA[T]KENYIHR	18	61	358	Intra	603.62	eukaryotic initiation factor-4A	eukaryotic initiation factor-4A
TGME49_293180:441-TGME49_293180:441	TGME49_293180-TGME49_293180	TGME49_293180	TGME49_293180	5	27	cleaved	EVVDE[K]LR	6	EVVDE[K]LR	6	441	441	Intra	603.043	NADP-specific glutamate dehydrogenase	NADP-specific glutamate dehydrogenase
TGME49_270510:571-TGME49_270510:585	TGME49_270510-TGME49_270510	TGME49_270510	TGME49_270510	5	74	both	LNEDG[K]TVR	6	KPCIVYNYP[K]DIK	10	585	571	Intra	601.634	asparaginyl-tRNA synthetase (NOB+tRNA synthase)	asparaginyl-tRNA synthetase (NOB+tRNA synthase)
TGME49_289750:6-TGME49_289750:63	TGME49_289750-TGME49_289750	TGME49_289750	TGME49_289750	5	12	cleaved	MQIFV[K]TLTGK	6	TLSDYNIQ[K]ESTLHLVLR	9	6	63	Intra	601.59	ribosomal-ubiquitin protein RPL40	ribosomal-ubiquitin protein RPL40
TGME49_205320:386-TGME49_205320:386	TGME49_205320-TGME49_205320	TGME49_205320	TGME49_205320	5	24	cleaved	AGE[K]LADR	4	AGE[K]LADR	4	386	386	Intra	601.586	205320	205320
TGME49_209030:270-TGME49_209030:62	TGME49_209030-TGME49_209030	TGME49_209030	TGME49_209030	5	3	cleaved	DCYVGDEAQS[K]R	11	CPEALFQPSFLG[K]EAAGVHR	13	62	270	Intra	600.44	actin ACT1	actin ACT1
TGME49_232340:269-TGME49_232340:277	TGME49_232340-TGME49_232340	TGME49_232340	TGME49_232340	5	15	both	RTAEAETV[K]LTR	9	LNST[K]IEEEDSEK	5	269	277	Intra	598.911	protein phosphatase PPM2A	protein phosphatase PPM2A
TGME49_300260:295-TGME49_300260:9	TGME49_300260-TGME49_300260	TGME49_300260	TGME49_300260	5	7	both	AE[K]GTVAALATEEK	3	AFQVI[K]HSASYWLGR	6	9	295	Intra	598.74	threonyl-tRNA synthetase family protein	threonyl-tRNA synthetase family protein
TGME49_239500:240-TGME49_239500:54	TGME49_239500-TGME49_239500	TGME49_239500	TGME49_239500	5	36	both	MVTS[K]LLDQGR	5	LLSNEEVTALI[K]K	12	54	240	Intra	598.22	proteasome subunit alpha type-4	proteasome subunit alpha type-4
TGME49_318230:156-TGME49_318230:18	TGME49_318230-TGME49_318230	TGME49_318230	TGME49_318230	5	4	both	LGIQDVGAQLTG[K]SVLIR	13	ADLT[K]LGDIYINDAFGTAHR	5	18	156	Intra	597.96	phosphoglycerate kinase PGKI	phosphoglycerate kinase PGKI
TGME49_246330:350-TGME49_246330:368	TGME49_246330-TGME49_246330	TGME49_246330	TGME49_246330	5	8	both	[K]GGSGAADSDTLLEK	1	AFQEAQAAG[K]QGDEAVEAAR	10	368	350	Intra	594.26	CRAL/TRIO domain-containing protein	CRAL/TRIO domain-containing protein
TGME49_209030:38-TGME49_209030:51	TGME49_209030-TGME49_209030	TGME49_209030	TGME49_209030	5	48	both	AVFPSIVG[K]PK	9	NPGIMVGMEE[K]DCYVGDEAQSK	11	38	51	Intra	594.07	actin ACT1	actin ACT1
TGME49_270530:298-TGME49_271440:167	TGME49_270530-TGME49_271440	TGME49_270530	TGME49_271440	5	5	cleaved	IPGFIG[K]VSSGTAGR	7	FAVNDLPGCTSY[K]PR	13	298	167	Inter	594	ubiquitin fusion degradation protein UFD1CY	nuclear protein localization protein 4
TGME49_209030:114-TGME49_209030:207	TGME49_209030-TGME49_209030	TGME49_209030	TGME49_209030	5	17	both	GYGFTTSAE[K]EIVR	10	VAPEEHPVLLTEAPLNP[K]ANR	18	207	114	Intra	593	actin ACT1	actin ACT1
TGME49_318230:112-TGME49_318230:91	TGME49_318230-TGME49_318230	TGME49_318230	TGME49_318230	5	2	cleaved	PVAAALQEFLP[K]K	12	AEEAVQAA[K]NGEILVMENVR	9	91	112	Intra	592.89	phosphoglycerate kinase PGKI	phosphoglycerate kinase PGKI
TGME49_312200:140-TGME49_312200:73	TGME49_312200-TGME49_312200	TGME49_312200	TGME49_312200	5	51	both	TEGNEFF[K]TR	8	VIQMNPLFA[K]AYYR	10	73	140	Intra	592.73	serine/threonine protein phosphatase PP5	serine/threonine protein phosphatase PP5
TGME49_300140:137-TGME49_300140:175	TGME49_300140-TGME49_300140	TGME49_300140	TGME49_300140	5	16	both	VDAAALLE[K]RPYLK	9	AQSDLAQALNAVDAHL[K]TR	17	175	137	Intra	592.42	elongation factor 1-gamma	elongation factor 1-gamma
TGME49_269250:205-TGME49_269840:157	TGME49_269250-TGME49_269840	TGME49_269250	TGME49_269840	5	23	both	DL[K]NASTSTLATR	3	AVGVVVDPIQSV[K]GK	13	205	157	Inter	591.29	Mov34/MPN/PAD-1 family protein	proteasome regulatory subunit
TGME49_219310:313-TGME49_219310:83	TGME49_219310-TGME49_219310	TGME49_219310	TGME49_219310	5	5	cleaved	EVFEELCS[K]TLVPR	9	NILGEVFDASNSHL[K]K	15	313	83	Intra	591.27	DnaK family protein	DnaK family protein
TGME49_227280:200-TGME49_227280:216	TGME49_227280-TGME49_227280	TGME49_227280	TGME49_227280	5	22	both	DGGAGVD[K]ASK	8	QPFMSSV[K]NFFR	8	216	200	Intra	590.139	GRA3	GRA3
TGME49_209030:329-TGME49_209030:61	TGME49_209030-TGME49_209030	TGME49_209030	TGME49_209030	5	21	both	I[K]VVAPPERK	2	DCYVGDEAQ[S]KR	10	329	61	Intra	589.265	actin ACT1	actin ACT1
TGME49_209030:114-TGME49_209030:62	TGME49_209030-TGME49_209030	TGME49_209030	TGME49_209030	5	15	both	DCYVGDEAQS[K]R	11	VAPEEHPVLLTEAPLNP[K]ANR	18	62	114	Intra	588.35	actin ACT1	actin ACT1
TGME49_300140:164-TGME49_300140:200	TGME49_300140-TGME49_300140	TGME49_300140	TGME49_300140	5	37	both	[S]GKVDAAALLEK	1	IFGEA[K]AAPQAAAK	6	164	200	Intra	588.09	elongation factor 1-gamma	elongation factor 1-gamma
TGME49_226410:52-TGME49_300140:138	TGME49_226410-TGME49_300140	TGME49_226410	TGME49_300140	5	2	cleaved	LLGAPNAT[K]FVDASR	9	AQSDLAQALNAVDAHLK[T]R	18	52	138	Inter	586.93	EF-1 guanine nucleotide exchange domain-containing protein	elongation factor 1-gamma
TGME49_221470:386-TGME49_221470:489	TGME49_221470-TGME49_221470	TGME49_221470	TGME49_221470	5	5	both	LFTFLQPDAP[K]R	11	HGEPVAAIGVNG[K]GR	13	386	489	Intra	585.93	221470	221470
TGME49_263090:129-TGME49_263090:46	TGME49_263090-TGME49_263090	TGME49_263090	TGME49_263090	5	8	cleaved	TSDSE[S]KVFYYK	6	NLVENCLDEQQP[K]DELSVEER	13	129	46	Intra	584.52	14-3-3 protein	14-3-3 protein
TGME49_222100:374-TGME49_222100:385	TGME49_222100-TGME49_222100	TGME49_222100	TGME49_222100	5	8	both	PAQYEAVL[K]K	9	VAGSACLPG[K]NFLQCLDAIR	10	374	385	Intra	583.96	effector protein SOS1	effector protein SOS1
TGME49_289600:206-TGME49_289600:221	TGME49_289600-TGME49_289600	TGME49_289600	TGME49_289600	5	10	both	LGQDCNNII[K]ER	10	GALAISGERP[K]LEESK	11	221	206	Intra	583.77	heat shock protein HSP29	heat shock protein HSP29
TGME49_227620:116-TGME49_227620:99	TGME49_227620-TGME49_227620	TGME49_227620	TGME49_227620	5	9	both	GFTAA[K]THTVR	6	FAENVGQHSE[K]AFK	11	116	99	Intra	583.72	GRA2	GRA2
TGME49_219310:252-TGME49_219310:313	TGME49_219310-TGME49_219310	TGME49_219310	TGME49_219310	5	15	both	HFASAFE[K]K	8	EVFEELCS[K]TLVPR	9	252	313	Intra	583.4	DnaK family protein	DnaK family protein
TGME49_294350:452-TGME49_294350:456	TGME49_294350-TGME49_294350	TGME49_294350	TGME49_294350	5	15	both	IG[K]GVGGTGGAGGLR	3	EEEAQLLEEV[K]K	11	456	452	Intra	583.363	DEAD/DEAH box helicase domain-containing protein	DEAD/DEAH box helicase domain-containing protein
TGME49_213030:301-TGME49_290950:1254	TGME49_213030-TGME49_290950	TGME49_290950	TGME49_213030	5	1	cleaved	AA[K]LLYASLPNYAK	3	AGSSAGAATSASATASS[K]DR	18	1254	301	Inter	583.02	clathrin heavy chain	clathrin light chain
TGME49_273760:101-TGME49_273760:160	TGME49_273760-TGME49_273760	TGME49_273760	TGME49_273760	5	2	both	QAT[K]DAGTIAGLSVLR	4	VIAGPGD[K]PLIEVTYQGEK	8	160	101	Intra	581.58	heat shock protein HSP70	heat shock protein HSP70
TGME49_243730:138-TGME49_243730:307	TGME49_243730-TGME49_243730	TGME49_243730	TGME49_243730	5	5	both	GPSLFTEETMGPS[K]R	14	ASGVPED[K]ILLLDDDR	8	138	307	Intra	580.44	rhoptry protein ROP9	rhoptry protein ROP9
TGME49_305520:260-TGME49_305520:51	TGME49_305520-TGME49_305520	TGME49_305520	TGME49_305520	5	10	both	TT[K]DSAVSRPLA	3	DG[K]ISSIEEIYLFSLPIK	3	260	51	Intra	580.06	RPS2	RPS2
TGME49_320210:144-TGME49_320210:290	TGME49_320210-TGME49_320210	TGME49_320210	TGME49_320210	5	5	both	ASGDSPY[K]TAATIR	8	QQVHALQQQLLQAQ[K]R	15	290	144	Intra	579.43	pre-mRNA-processing factor 19	pre-mRNA-processing factor 19
TGME49_223020:294-TGME49_223020:294	TGME49_223020-TGME49_223020	TGME49_223020	TGME49_223020	5	4	cleaved	GT[K]FGFQVPGSR	3	GT[K]FGFQVPGSR	3	294	294	Intra	579.15	coproporphyrinogen III oxidase	coproporphyrinogen III oxidase
TGME49_263090:130-TGME49_263090:166	TGME49_263090-TGME49_263090	TGME49_263090	TGME49_263090	5	17	both	TSDSES[K]VFYYK	7	QAADQAQESYQ[K]ATETAEAELPSTHPIR	12	130	166	Intra	578.82	14-3-3 protein	14-3-3 protein
TGME49_289690:229-TGME49_289690:250	TGME49_289690-TGME49_289690	TGME49_289690	TGME49_289690	5	8	both	IIPSLNG[K]LTGMAFR	8	VPVPDVSVVDLTC[K]LAK	14	229	250	Intra	578.44	glyceraldehyde-3-phosphate dehydrogenase GAPDH1	glyceraldehyde-3-phosphate dehydrogenase GAPDH1
TGME49_211680:147-TGME49_211680:194	TGME49_211680-TGME49_211680	TGME49_211680	TGME49_211680	5	16	both	YGASDE[K]IYSLR	7	MTGPAVTEVEGSAED[K]VTK	16	194	147	Intra	577.23	protein disulfide isomerase	protein disulfide isomerase
TGME49_246130:271-TGME49_246130:81	TGME49_246130-TGME49_246130	TGME49_246130	TGME49_246130	5	14	both	DSHHLATLFD[K]K	11	EMHNFL[K]LSSLPAVPK	7	271	81	Intra	577.089	serpin (serine proteinase inhibitor) superfamily protein	serpin (serine proteinase inhibitor) superfamily protein
TGME49_318580:367-TGME49_318580:386	TGME49_318580-TGME49_318580	TGME49_318580	TGME49_318580	5	3	both	[S]KMALICSAVSSR	1	IA[K]ENGCTFAETMTGFK	3	367	386	Intra	576.18	phosphoglucomutase PGM2	phosphoglucomutase PGM2
TGME49_227620:110-TGME49_227620:99	TGME49_227620-TGME49_227620	TGME49_227620	TGME49_227620	5	19	both	VVAE[K]GFTAAK	5	FAENVGQHSE[K]AFK	11	110	99	Intra	575.775	GRA2	GRA2
TGME49_288380:322-TGME49_288380:413	TGME49_288380-TGME49_288380	TGME49_288380	TGME49_288380	5	16	both	ALLFLP[K]R	7	KEDYT[K]FYEQFSK	6	322	413	Intra	574.494	heat shock protein HSP90	heat shock protein HSP90
TGME49_251680:122-TGME49_251680:92	TGME49_251680-TGME49_251680	TGME49_251680	TGME49_251680	5	86	both	FMSGAQALV[K]K	10	EFGTYI[K]GYMQR	7	122	92	Intra	574.3	translationally-controlled tumor protein homolog	translationally-controlled tumor protein homolog
TGME49_288380:524-TGME49_288380:608	TGME49_288380-TGME49_288380	TGME49_288380	TGME49_288380	5	25	both	[K]GLELEDDEEEK	1	DNSMTTYMVS[K]K	11	524	608	Intra	574.3	heat shock protein HSP90	heat shock protein HSP90
TGME49_261570:138-TGME49_261570:216	TGME49_261570-TGME49_261570	TGME49_261570	TGME49_261570	5	21	both	QSAGGAAGG[K]K	10	[K]EDQAELEAQCK	1	138	216	Intra	574.225	RPL7A	RPL7A
TGME49_266060:116-TGME49_305520:260	TGME49_266060-TGME49_305520	TGME49_305520	TGME49_266060	5	10	cleaved	TT[K]DSAVSRPLA	3	WTPGMLTNQITQ[K]FMEPR	13	260	116	Inter	573.557	RPS2	RPSA
TGME49_232340:260-TGME49_232340:269	TGME49_232340-TGME49_232340	TGME49_232340	TGME49_232340	5	7	both	TAEAETV[K]LTR	8	EEASGAVNGEE[K]R	12	269	260	Intra	573.33	protein phosphatase PPM2A	protein phosphatase PPM2A
TGME49_209030:114-TGME49_209030:329	TGME49_209030-TGME49_209030	TGME49_209030	TGME49_209030	5	31	both	I[K]VVAPPERK	2	VAPEEHPVLLTEAPLNP[K]ANR	18	329	114	Intra	573.223	actin ACT1	actin ACT1
TGME49_283850:172-TGME49_283850:252	TGME49_283850-TGME49_283850	TGME49_283850	TGME49_283850	5	33	both	LEGANAE[K]ER	8	ALEMDPESS[K]GWYR	10	172	252	Intra	572.877	peptidyl-prolyl cis-trans isomerase	peptidyl-prolyl cis-trans isomerase
TGME49_211680:210-TGME49_211680:217	TGME49_211680-TGME49_211680	TGME49_211680	TGME49_211680	5	7	cleaved	YEEGTEAFTG[K]TK	11	[K]FVDTESFPLLGPINAENFR	1	210	217	Intra	572.33	protein disulfide isomerase	protein disulfide isomerase
TGME49_211680:149-TGME49_211680:194	TGME49_211680-TGME49_211680	TGME49_211680	TGME49_211680	5	5	both	YGASDE[K]IYSLR	7	MTGPAVTEVEGSAEDKV[T]K	18	194	149	Intra	572	protein disulfide isomerase	protein disulfide isomerase
TGME49_263870:543-TGME49_263870:582	TGME49_263870-TGME49_263870	TGME49_263870	TGME49_263870	5	19	both	N[K]QIIDPIVPR	2	MHA[K]NESLGEADLLLFNK	4	543	582	Intra	569.16	glutamate-tRNA ligase	glutamate-tRNA ligase
TGME49_286420:371-TGME49_286420:425	TGME49_286420-TGME49_286420	TGME49_286420	TGME49_286420	5	9	both	RSG[K]TLEEAPK	4	QTVAVGVI[K]SVEK	9	371	425	Intra	567.723	elongation factor 1-alpha (EF-1-ALPHA)	elongation factor 1-alpha (EF-1-ALPHA)
TGME49_226410:83-TGME49_300140:45	TGME49_226410-TGME49_300140	TGME49_226410	TGME49_300140	5	18	cleaved	GELSAE[K]PK	7	DPAFLA[K]SPLGR	7	83	45	Inter	566.877	EF-1 guanine nucleotide exchange domain-containing protein	elongation factor 1-gamma
TGME49_207640:439-TGME49_207640:442	TGME49_207640-TGME49_207640	TGME49_207640	TGME49_207640	5	19	both	[K]YQPLFDFFNK	1	DFEVVDRFPGAAL[K]GK	14	442	439	Intra	566.338	isoleucyl-tRNA synthetase family protein	isoleucyl-tRNA synthetase family protein
TGME49_209030:207-TGME49_275440:141	TGME49_209030-TGME49_275440	TGME49_275440	TGME49_209030	5	3	both	YSSVQEPQA[K]VPSK	10	GYGFTTSAE[K]EIVR	10	141	207	Inter	565.8	GRA6	actin ACT1
TGME49_222860:643-TGME49_289830:190	TGME49_222860-TGME49_289830	TGME49_222860	TGME49_289830	5	2	both	CQ[K]DQFYQFLWR	3	GH[K]QFITCLSFSDDR	3	643	190	Inter	565.16	eIF3 subunit B	eukaryotic initiation factor-3, delta subunit
TGME49_300260:37-TGME49_300260:48	TGME49_300260-TGME49_300260	TGME49_300260	TGME49_300260	5	9	both	LQVFEDLYE[K]QTR	10	IGDPHFQVSENSPFLQ[K]R	17	48	37	Intra	564.45	threonyl-tRNA synthetase family protein	threonyl-tRNA synthetase family protein
TGME49_248810:330-TGME49_248810:428	TGME49_248810-TGME49_248810	TGME49_248810	TGME49_248810	5	31	both	TSRPVQ[K]AAATFK	7	WG[K]IISDIPEAEK	3	330	428	Intra	564.335	nuclear factor NF7	nuclear factor NF7
TGME49_268850:5-TGME49_268850:75	TGME49_268850-TGME49_268850	TGME49_268850	TGME49_268850	5	112	both	II[K]PALIGK	3	VAI[K]DITAR	4	75	5	Intra	564.156	enolase 2	enolase 2
TGME49_279390:265-TGME49_279390:312	TGME49_279390-TGME49_279390	TGME49_279390	TGME49_279390	5	82	both	DAAV[K]PTVYK	5	AC[K]VGVAEAMR	3	265	312	Intra	563.292	proliferation-associated protein 2G4	proliferation-associated protein 2G4
TGME49_244560:608-TGME49_244560:779	TGME49_244560-TGME49_244560	TGME49_244560	TGME49_244560	5	1	cleaved	APEMQIFL[K]K	9	LASGFEVEDP[K]DVAASLYK	11	608	779	Intra	562.74	heat shock protein 90	heat shock protein 90
TGME49_293580:134-TGME49_293580:31	TGME49_293580-TGME49_293580	TGME49_293580	TGME49_293580	5	14	both	[K]YLQLTGQAAPAAGK	1	REDGAGAAGLAELE[K]K	15	134	31	Intra	562.71	prefoldin subunit 2	prefoldin subunit 2
TGME49_217460:319-TGME49_217460:516	TGME49_217460-TGME49_217460	TGME49_217460	TGME49_217460	5	11	both	LNVTYTVMS[K]R	10	FDDTNPM[K]EETR	8	516	319	Intra	562.41	glutaminyl-tRNA synthetase (GlnRS)	glutaminyl-tRNA synthetase (GlnRS)
TGME49_236920:101-TGME49_236920:93	TGME49_236920-TGME49_236920	TGME49_236920	TGME49_236920	5	35	both	HPNAA[K]TQPQAK	6	LQQELEAF[K]QR	9	101	93	Intra	561.304	236920	236920
TGME49_216970:214-TGME49_216970:313	TGME49_216970-TGME49_216970	TGME49_216970	TGME49_216970	5	21	both	SSVPI[K]NFCFIPK	6	AAQVVGSVACHDG[S]KACK	14	313	214	Intra	560.32	coronin	coronin
TGME49_261950:506-TGME49_261950:551	TGME49_261950-TGME49_261950	TGME49_261950	TGME49_261950	5	15	both	AV[K]MAQEAASGK	3	FLSQPFTVAEVFTG[K]PGR	15	551	506	Intra	559.5	ATP synthase beta subunit ATP-B	ATP synthase beta subunit ATP-B
TGME49_226830:88-TGME49_226830:91	TGME49_226830-TGME49_226830	TGME49_226830	TGME49_226830	5	4	cleaved	PIEILLNPA[S]KR	10	[K]TNNAVSFADEEK	1	88	91	Intra	559.42	DnaK family protein	DnaK family protein
TGME49_226410:86-TGME49_300140:45	TGME49_226410-TGME49_300140	TGME49_300140	TGME49_226410	5	4	both	DPAFLA[K]SPLGR	7	[K]EEDDDDIDLFGEDDADK	1	45	86	Inter	559.354	elongation factor 1-gamma	EF-1 guanine nucleotide exchange domain-containing protein
TGME49_211030:107-TGME49_211030:148	TGME49_211030-TGME49_211030	TGME49_211030	TGME49_211030	5	20	both	LTTADE[K]FVTK	7	LLCVIQGQNC[K]R	11	148	107	Intra	558.8	211030	211030
TGME49_248480:138-TGME49_248480:154	TGME49_248480-TGME49_248480	TGME49_248480	TGME49_248480	5	16	both	VG[K]HIVDIPSFMVR	3	VDSE[K]HVDYAITSPFGGGR	5	138	154	Intra	557.555	RPS9	RPS9
TGME49_288380:466-TGME49_288380:524	TGME49_288380-TGME49_288380	TGME49_288380	TGME49_288380	5	11	cleaved	[K]GLELEDDEEEK	1	ESQ[K]DIYYITGESR	4	524	466	Intra	555.95	heat shock protein HSP90	heat shock protein HSP90
TGME49_290670:113-TGME49_290670:113	TGME49_290670-TGME49_290670	TGME49_290670	TGME49_290670	5	21	cleaved	LPS[K]SAPAVK	4	LPS[K]SAPAVK	4	113	113	Intra	555.56	leucyl aminopeptidase LAP	leucyl aminopeptidase LAP
TGME49_246510:274-TGME49_246510:278	TGME49_246510-TGME49_246510	TGME49_246510	TGME49_246510	5	50	both	[K]YIDQQFVLR	1	FIVSNDVNP[K]VAR	10	278	274	Intra	555.46	protein phosphatase 2a regulatory b subunit (b56 family) protein	protein phosphatase 2a regulatory b subunit (b56 family) protein
TGME49_236040:312-TGME49_236040:323	TGME49_236040-TGME49_236040	TGME49_236040	TGME49_236040	5	70	both	A[K]AQQVLMER	2	ALQASCL[K]AWK	8	323	312	Intra	554.74	fructose-1,6-bisphosphate aldolase	fructose-1,6-bisphosphate aldolase
TGME49_250770:261-TGME49_250770:297	TGME49_250770-TGME49_250770	TGME49_250770	TGME49_250770	5	5	cleaved	VDFLTS[K]MSER	7	QFYVAVE[K]EDWK	8	297	261	Intra	553.328	eukaryotic initiation factor-4A	eukaryotic initiation factor-4A
TGME49_260440:236-TGME49_260440:245	TGME49_260440-TGME49_260440	TGME49_260440	TGME49_260440	5	6	cleaved	AVEVAQASN[K]K	10	AKPSAAP[S]KGAPQK	8	236	245	Intra	553.155	nuclear factor NF3	nuclear factor NF3
TGME49_209030:40-TGME49_209030:62	TGME49_209030-TGME49_209030	TGME49_209030	TGME49_209030	5	48	both	DCYVGDEAQS[K]R	11	P[K]NPGIMVGMEEK	2	62	40	Intra	553.08	actin ACT1	actin ACT1
TGME49_209030:38-TGME49_209030:62	TGME49_209030-TGME49_209030	TGME49_209030	TGME49_209030	5	22	both	AVFPSIVG[K]PK	9	DCYVGDEAQS[K]R	11	38	62	Intra	552.81	actin ACT1	actin ACT1
TGME49_256990:524-TGME49_256990:698	TGME49_256990-TGME49_256990	TGME49_256990	TGME49_256990	5	31	both	VDASTASIG[K]R	10	[K]FDSPQIVEYVK	1	698	524	Intra	552.3	glycyl-tRNA synthetase	glycyl-tRNA synthetase
TGME49_215220:131-TGME49_215220:131	TGME49_215220-TGME49_215220	TGME49_215220	TGME49_215220	5	11	cleaved	VLTSGEG[K]EK	8	VLTSGEG[K]EK	8	131	131	Intra	551.56	GRA22	GRA22
TGME49_201680:885-TGME49_201680:896	TGME49_201680-TGME49_201680	TGME49_201680	TGME49_201680	5	21	cleaved	LAEQAE[K]QR	7	ELEIEE[K]QR	7	885	896	Intra	551.479	eukaryotic initiation factor-3 subunit 10	eukaryotic initiation factor-3 subunit 10
TGME49_273760:160-TGME49_273760:509	TGME49_273760-TGME49_273760	TGME49_273760	TGME49_273760	5	2	both	SNQITITND[K]GR	10	QAT[K]DAGTIAGLSVLR	4	509	160	Intra	551.37	heat shock protein HSP70	heat shock protein HSP70
TGME49_234450:12-TGME49_234450:71	TGME49_234450-TGME49_234450	TGME49_234450	TGME49_234450	5	28	both	IN[K]CGVISPR	3	MNVLADCL[K]TLVNAEK	9	71	12	Intra	551.33	RPS15A	RPS15A
TGME49_209030:207-TGME49_209030:69	TGME49_209030-TGME49_209030	TGME49_209030	TGME49_209030	5	16	both	GYGFTTSAE[K]EIVR	10	GILTL[K]YPIEHGIVTNWDDMEK	6	207	69	Intra	550.37	actin ACT1	actin ACT1
TGME49_208030:462-TGME49_208030:476	TGME49_208030-TGME49_208030	TGME49_208030	TGME49_208030	5	2	cleaved	GKPQF[Y]KYLGDMTGSR	6	ECSHYTYNV[K]SGLCYPK	10	476	462	Intra	549.446	MIC4	MIC4
TGME49_300140:138-TGME49_300140:45	TGME49_300140-TGME49_300140	TGME49_300140	TGME49_300140	5	1	cleaved	DDKDPAFLA[K]SPLGR	10	AQSDLAQALNAVDAHLK[T]R	18	45	138	Intra	549.34	elongation factor 1-gamma	elongation factor 1-gamma
TGME49_262620:232-TGME49_262620:61	TGME49_262620-TGME49_262620	TGME49_262620	TGME49_262620	5	23	both	TSWQDL[K]DLFR	7	[S]KGCGIVEYTNVEDAQK	1	232	61	Intra	548.28	RNA recognition motif-containing protein	RNA recognition motif-containing protein
TGME49_216050:102-TGME49_216050:18	TGME49_216050-TGME49_216050	TGME49_216050	TGME49_216050	5	8	both	[K]VFASTLAEFR	1	LVSPGS[K]EAGGQAFEANR	7	102	18	Intra	546.91	tetratricopeptide repeat-containing protein	tetratricopeptide repeat-containing protein
TGME49_226250:313-TGME49_226250:358	TGME49_226250-TGME49_226250	TGME49_226250	TGME49_226250	5	8	both	TVAVYGGSDV[K]R	11	[K]PPAYPICLVLSPTR	1	358	313	Intra	545.86	DEAD (Asp-Glu-Ala-Asp) box polypeptide DDX3X	DEAD (Asp-Glu-Ala-Asp) box polypeptide DDX3X
TGME49_216970:192-TGME49_216970:239	TGME49_216970-TGME49_216970	TGME49_216970	TGME49_216970	5	20	both	D[K]ALNIVDPR	2	DGHVFTTGFG[K]MQER	11	192	239	Intra	544.81	coronin	coronin
TGME49_220400:30-TGME49_220400:82	TGME49_220400-TGME49_220400	TGME49_220400	TGME49_220400	5	36	both	WIVF[K]IENTK	5	IQFVLWCPDNAPV[K]PR	14	30	82	Intra	544.73	actin depolymerizing factor ADF	actin depolymerizing factor ADF
TGME49_289530:145-TGME49_289530:152	TGME49_289530-TGME49_289530	TGME49_289530	TGME49_289530	5	25	both	E[K]ALQEQLEAR	2	VLIEAIHNE[K]NLK	10	152	145	Intra	544.464	RPL19	RPL19
TGME49_283850:359-TGME49_283850:372	TGME49_283850-TGME49_283850	TGME49_283850	TGME49_283850	5	22	both	ALCTGE[K]GEGK	7	RVVFALYNDTVP[K]TAENFR	13	372	359	Intra	544.187	peptidyl-prolyl cis-trans isomerase	peptidyl-prolyl cis-trans isomerase
TGME49_251690:54-TGME49_251690:62	TGME49_251690-TGME49_251690	TGME49_251690	TGME49_251690	5	2	both	ELNAVN[K]EIGQR	7	ENLFQLEQL[K]K	10	62	54	Intra	544.11	seryl-tRNA synthetase, cytoplasmic	seryl-tRNA synthetase, cytoplasmic
TGME49_209030:329-TGME49_209030:38	TGME49_209030-TGME49_209030	TGME49_209030	TGME49_209030	5	27	both	I[K]VVAPPER	2	AVFPSIVG[K]PK	9	329	38	Intra	544.09	actin ACT1	actin ACT1
TGME49_247550:70-TGME49_247550:80	TGME49_247550-TGME49_247550	TGME49_247550	TGME49_247550	5	3	cleaved	DGVTVA[K]SIELGNR	7	NVVIEQPYGSP[K]ITK	12	80	70	Intra	543.66	heat shock protein HSP60	heat shock protein HSP60
TGME49_288360:422-TGME49_288360:563	TGME49_288360-TGME49_288360	TGME49_288360	TGME49_288360	5	12	both	FIPALQGF[K]TK	9	FLF[K]DSLTLEETHR	4	563	422	Intra	543.15	tryptophanyl-tRNA synthetase (TrpRS2)	tryptophanyl-tRNA synthetase (TrpRS2)
TGME49_202380:28-TGME49_202380:288	TGME49_202380-TGME49_202380	TGME49_202380	TGME49_202380	5	7	both	ECILSGLLSTHG[K]K	13	C[K]MVVCDPSYVNYDPK	2	28	288	Intra	542.83	rab GDI alpha	rab GDI alpha
TGME49_216970:215-TGME49_216970:313	TGME49_216970-TGME49_216970	TGME49_216970	TGME49_216970	5	10	both	SSVPI[K]NFCFIPK	6	AAQVVGSVACHDGS[K]ACK	15	313	215	Intra	540.81	coronin	coronin
TGME49_312630:1964-TGME49_312630:1972	TGME49_312630-TGME49_312630	TGME49_312630	TGME49_312630	5	2	cleaved	NTEIFS[K]LGGPALNVK	7	PNTAPVVTNVCLAFANICIGH[K]K	22	1972	1964	Intra	540.07	glideosome-associated connector GAC	glideosome-associated connector GAC
TGME49_308020:125-TGME49_308020:54	TGME49_308020-TGME49_308020	TGME49_308020	TGME49_308020	5	11	both	[K]ITYFGTLTQK	1	VCHIDA[K]DQDDCER	7	54	125	Intra	540.02	SRS57	SRS57
TGME49_219760:124-TGME49_260010:210	TGME49_219760-TGME49_260010	TGME49_219760	TGME49_260010	5	5	both	AAYSLY[K]HTLGYR	7	APLPWVYADP[K]LASR	11	124	210	Inter	539.43	N-acetyltransferase family protein	acetyltransferase, GNAT family protein
TGME49_231940:95-TGME49_231940:95	TGME49_231940-TGME49_231940	TGME49_231940	TGME49_231940	5	2	cleaved	LFFTP[K]QCGQSK	6	LFFTP[K]QCGQSK	6	95	95	Intra	538.97	ubiquitin-like modifier-activating enzyme UBA5	ubiquitin-like modifier-activating enzyme UBA5
TGME49_254600:12-TGME49_254600:6	TGME49_254600-TGME49_254600	TGME49_254600	TGME49_254600	5	31	both	MQILI[K]TLTGR	6	[K]QSFNFEPDNTVLHVK	1	6	12	Intra	538.7	ubiquitin family protein	ubiquitin family protein
TGME49_220860:133-TGME49_220860:245	TGME49_220860-TGME49_220860	TGME49_220860	TGME49_220860	5	7	both	[K]ELLLGVENQGFSK	1	SDAPAASPMPAQG[T]GKCK	14	133	245	Intra	537.12	DEAD/DEAH box helicase	DEAD/DEAH box helicase
TGME49_216880:144-TGME49_216880:167	TGME49_216880-TGME49_216880	TGME49_216880	TGME49_216880	5	4	both	FSPSAN[K]PLIVSCGWDK	7	LWNTLAEC[K]YTIVDDQHNDWVSCVR	9	167	144	Intra	536.25	POC1 centriolar protein	POC1 centriolar protein
TGME49_289750:11-TGME49_289750:33	TGME49_289750-TGME49_289750	TGME49_289750	TGME49_289750	5	10	cleaved	IQD[K]EGIPPDQQR	4	TLTG[K]TITLDVEPSDTIENVK	5	33	11	Intra	535.72	ribosomal-ubiquitin protein RPL40	ribosomal-ubiquitin protein RPL40
TGME49_214290:123-TGME49_214290:123	TGME49_214290-TGME49_214290	TGME49_214290	TGME49_214290	5	17	cleaved	GVCV[K]ADK	5	GVCV[K]ADK	5	123	123	Intra	535.71	DJ-1 family protein	DJ-1 family protein
TGME49_263050:121-TGME49_263050:133	TGME49_263050-TGME49_263050	TGME49_263050	TGME49_263050	5	16	both	[K]GLAGIPADTPK	1	AYLA[K]LVLFQR	5	133	121	Intra	535.49	RPL13	RPL13
TGME49_209030:207-TGME49_209030:38	TGME49_209030-TGME49_209030	TGME49_209030	TGME49_209030	5	10	both	AVFPSIVG[K]PK	9	GYGFTTSAE[K]EIVR	10	38	207	Intra	534.93	actin ACT1	actin ACT1
TGME49_209030:270-TGME49_209030:315	TGME49_209030-TGME49_209030	TGME49_209030	TGME49_209030	5	27	both	L[T]KELTSLAPSTMK	2	CPEALFQPSFLG[K]EAAGVHR	13	315	270	Intra	534.798	actin ACT1	actin ACT1
TGME49_227620:139-TGME49_227620:139	TGME49_227620-TGME49_227620	TGME49_227620	TGME49_227620	5	52	cleaved	GMVTVG[K]K	7	GMVTVG[K]K	7	139	139	Intra	533.89	GRA2	GRA2
TGME49_205470:400-TGME49_205470:419	TGME49_205470-TGME49_205470	TGME49_205470	TGME49_205470	5	92	both	TDLYI[K]SIQR	6	VFSGTVATGQ[K]VR	11	419	400	Intra	533.24	translation elongation factor 2 family protein	translation elongation factor 2 family protein
TGME49_227960:323-TGME49_227960:339	TGME49_227960-TGME49_227960	TGME49_227960	TGME49_227960	5	4	both	YMLLS[K]ILQGK	6	EEEVSSLLTG[K]QGLR	11	323	339	Intra	532.99	PCI domain-containing protein	PCI domain-containing protein
TGME49_227360:142-TGME49_227360:196	TGME49_227360-TGME49_227360	TGME49_227360	TGME49_227360	5	10	both	YGDNN[K]MEAELTR	6	VDFCT[K]MFETAVPVK	6	142	196	Intra	531.94	RPL3	RPL3
TGME49_248340:39-TGME49_248340:83	TGME49_248340-TGME49_248340	TGME49_248340	TGME49_248340	5	40	both	[K]YIPTLGVEVHPLK	1	DGYYI[K]GQCAIMMFDVTAR	6	39	83	Intra	531.82	GTP-binding nuclear protein ran/tc4	GTP-binding nuclear protein ran/tc4
TGME49_221470:348-TGME49_221470:395	TGME49_221470-TGME49_221470	TGME49_221470	TGME49_221470	5	16	both	[K]ADFQNSSAIVAR	1	RGHEDLPE[Y]KPAK	9	348	395	Intra	531.806	221470	221470
TGME49_232440:196-TGME49_232440:86	TGME49_232440-TGME49_232440	TGME49_232440	TGME49_232440	5	29	both	T[K]LLELR	2	SRLDELQAQMD[K]YEAER	12	196	86	Intra	530.912	Brf1p family coiled coil protein	Brf1p family coiled coil protein
TGME49_286420:315-TGME49_286420:436	TGME49_286420-TGME49_286420	TGME49_286420	TGME49_286420	5	21	both	KEPGAG[S]KVTK	7	RGYVASD[S]KNDPAK	8	436	315	Intra	530.341	elongation factor 1-alpha (EF-1-ALPHA)	elongation factor 1-alpha (EF-1-ALPHA)
TGME49_223050:45-TGME49_223050:6	TGME49_223050-TGME49_223050	TGME49_223050	TGME49_223050	5	34	both	E[K]NLQVAGPVR	2	LM[K]GGLEGEEQR	3	45	6	Intra	530.133	RPS20	RPS20
TGME49_217460:319-TGME49_217460:515	TGME49_217460-TGME49_217460	TGME49_217460	TGME49_217460	5	4	both	LNVTYTVM[S]KR	9	FDDTNPM[K]EETR	8	515	319	Intra	529.39	glutaminyl-tRNA synthetase (GlnRS)	glutaminyl-tRNA synthetase (GlnRS)
TGME49_288360:569-TGME49_288360:590	TGME49_288360-TGME49_288360	TGME49_288360	TGME49_288360	5	4	cleaved	IN[K]YAFSGGQPTEAEQR	3	TKMSG[S]VETSSIYVSDTPEQIK	6	590	569	Intra	528.48	tryptophanyl-tRNA synthetase (TrpRS2)	tryptophanyl-tRNA synthetase (TrpRS2)
TGME49_294550:2007-TGME49_294550:2174	TGME49_294550-TGME49_294550	TGME49_294550	TGME49_294550	5	17	both	SL[K]SALNSAGSLK	3	TESV[K]ALGTALGR	5	2174	2007	Intra	528.47	dynein heavy chain	dynein heavy chain
TGME49_295000:605-TGME49_295000:697	TGME49_295000-TGME49_295000	TGME49_295000	TGME49_295000	5	5	both	GSGP[K]GFPVLLPCGR	5	LASFLASVT[K]DPAFFR	10	605	697	Intra	528.32	vacuolar protein sorting-associated protein VPS33	vacuolar protein sorting-associated protein VPS33
TGME49_310490:104-TGME49_310490:86	TGME49_310490-TGME49_310490	TGME49_310490	TGME49_310490	5	2	cleaved	AAVIDVT[K]SGYFK	8	LWSLVSPA[T]LEKAEQSK	9	104	86	Intra	527.53	RPL27A	RPL27A
TGME49_247510:218-TGME49_247510:218	TGME49_247510-TGME49_247510	TGME49_247510	TGME49_247510	5	2	cleaved	IYSVNEGNY[K]AFPDGVK	10	IYSVNEGNY[K]AFPDGVK	10	218	218	Intra	527.35	fructose-1,6-bisphosphatase 2	fructose-1,6-bisphosphatase 2
TGME49_235620:158-TGME49_235620:352	TGME49_235620-TGME49_235620	TGME49_235620	TGME49_235620	5	2	cleaved	NINDIAT[K]CK	8	LSDEPIDEDDIGTEWEDLE[K]R	20	352	158	Intra	527.24	deoxyhypusine synthase	deoxyhypusine synthase
TGME49_209030:285-TGME49_209030:38	TGME49_209030-TGME49_209030	TGME49_209030	TGME49_209030	5	15	both	AVFPSIVG[K]PK	9	TTFDSIM[K]CDVDIR	8	38	285	Intra	527.082	actin ACT1	actin ACT1
TGME49_290200:2-TGME49_290200:297	TGME49_290200-TGME49_290200	TGME49_290200	TGME49_290200	5	50	cleaved	[G]APSPVAAGVAAR	1	VI[K]HYGADVK	3	2	297	Intra	526.808	NAD/NADP octopine/nopaline dehydrogenase, alpha-helical domain-containing protein	NAD/NADP octopine/nopaline dehydrogenase, alpha-helical domain-containing protein
TGME49_231480:2758-TGME49_231480:2821	TGME49_231480-TGME49_231480	TGME49_231480	TGME49_231480	5	9	both	QQLLT[K]SAAVAAR	6	AYPGFL[K]SVESDALNCR	7	2758	2821	Intra	524.97	GCN1	GCN1
TGME49_224890:1068-TGME49_224890:979	TGME49_224890-TGME49_224890	TGME49_224890	TGME49_224890	5	2	cleaved	FDEV[K]QEIVR	5	LGFFYFLGHTGTLPD[K]ER	16	979	1068	Intra	524.58	224890	224890
TGME49_311720:351-TGME49_311720:378	TGME49_311720-TGME49_311720	TGME49_311720	TGME49_311720	5	25	both	IP[K]IQQLIK	3	PV[K]QVLEDADLQK	3	378	351	Intra	524.166	chaperonin protein BiP	chaperonin protein BiP
TGME49_216050:102-TGME49_216050:17	TGME49_216050-TGME49_216050	TGME49_216050	TGME49_216050	5	2	cleaved	[K]VFASTLAEFR	1	LVSPG[S]KEAGGQAFEANR	6	102	17	Intra	523.36	tetratricopeptide repeat-containing protein	tetratricopeptide repeat-containing protein
TGME49_227620:52-TGME49_227620:52	TGME49_227620-TGME49_227620	TGME49_227620	TGME49_227620	5	14	both	AVGG[K]GEHTPPLPDER	5	AVGG[K]GEHTPPLPDER	5	52	52	Intra	523.24	GRA2	GRA2
TGME49_318230:131-TGME49_318230:141	TGME49_318230-TGME49_318230	TGME49_318230	TGME49_318230	5	43	both	I[K]ASPEAIAK	2	FHIEEEG[K]GVDEQGNK	8	141	131	Intra	523.13	phosphoglycerate kinase PGKI	phosphoglycerate kinase PGKI
TGME49_316180:702-TGME49_316180:726	TGME49_316180-TGME49_316180	TGME49_316180	TGME49_316180	5	1	cleaved	LFQT[K]LNTLPCEK	5	LSASFDEVLEELQTN[K]R	16	702	726	Intra	522.4	316180	316180
TGME49_311470:1151-TGME49_311470:1225	TGME49_311470-TGME49_311470	TGME49_311470	TGME49_311470	5	2	cleaved	[K]YTFLLPGVVR	1	CEGYSAA[K]DQPAQAMR	8	1151	1225	Intra	522.33	rhoptry neck protein RON5	rhoptry neck protein RON5
TGME49_217430:106-TGME49_217430:147	TGME49_217430-TGME49_217430	TGME49_217430	TGME49_217430	5	8	both	E[K]INEWVCSVTK	2	LYA[S]KELMEAFLPQFR	4	147	106	Intra	522.02	protease inhibitor PI1	protease inhibitor PI1
TGME49_263870:222-TGME49_263870:234	TGME49_263870-TGME49_263870	TGME49_263870	TGME49_263870	5	4	both	ANSSGASSPPSAD[K]R	14	AAAAQASYEG[K]LEGAVQGK	11	222	234	Intra	521.77	glutamate-tRNA ligase	glutamate-tRNA ligase
TGME49_205470:568-TGME49_205470:831	TGME49_205470-TGME49_205470	TGME49_205470	TGME49_205470	5	13	both	ETVSAPSHMTCLS[K]SPNK	14	NLKPEIPPFENYYD[K]L	15	568	831	Intra	520.92	translation elongation factor 2 family protein	translation elongation factor 2 family protein
TGME49_254520:109-TGME49_254520:117	TGME49_254520-TGME49_254520	TGME49_254520	TGME49_254520	5	18	both	LEGL[K]DQLVSR	5	L[K]GVDAQAAELR	2	109	117	Intra	520.447	mediator complex subunit MED11	mediator complex subunit MED11
TGME49_209030:38-TGME49_209030:69	TGME49_209030-TGME49_209030	TGME49_209030	TGME49_209030	5	26	both	AVFPSIVG[K]PK	9	GILTL[K]YPIEHGIVTNWDDMEK	6	38	69	Intra	520.07	actin ACT1	actin ACT1
TGME49_243730:144-TGME49_243730:347	TGME49_243730-TGME49_243730	TGME49_243730	TGME49_243730	5	118	both	VVV[K]PSLIMQ	4	HPCL[K]TLAAAVER	5	347	144	Intra	520.009	rhoptry protein ROP9	rhoptry protein ROP9
TGME49_319730:107-TGME49_319730:96	TGME49_319730-TGME49_319730	TGME49_319730	TGME49_319730	5	7	both	LDSCQ[K]TCYTR	6	FAQPD[K]SADPASFEAER	6	96	107	Intra	519.805	YOU2 family C2C2 zinc finger protein	YOU2 family C2C2 zinc finger protein
TGME49_209030:192-TGME49_209030:62	TGME49_209030-TGME49_209030	TGME49_209030	TGME49_209030	5	3	cleaved	DCYVGDEAQS[K]R	11	DLTEYMM[K]ILHER	8	62	192	Intra	519.63	actin ACT1	actin ACT1
TGME49_245460:123-TGME49_245460:125	TGME49_245460-TGME49_245460	TGME49_245460	TGME49_245460	5	51	both	[K]AGQEEEGSR	1	SFYGLDLG[K]K	9	125	123	Intra	519.416	RPS8	RPS8
TGME49_318230:199-TGME49_318230:332	TGME49_318230-TGME49_318230	TGME49_318230	TGME49_318230	5	1	cleaved	ELDYFS[K]ALECPEK	7	A[K]TLVWNGPPGVFEMSNFAK	2	199	332	Intra	519.32	phosphoglycerate kinase PGKI	phosphoglycerate kinase PGKI
TGME49_289300:418-TGME49_289300:428	TGME49_289300-TGME49_289300	TGME49_289300	TGME49_289300	5	21	both	LTDY[K]DPTTGK	5	PLQ[K]MEEPSYFFR	4	418	428	Intra	518.97	methionyl-tRNA synthetase	methionyl-tRNA synthetase
TGME49_251810:41-TGME49_251810:70	TGME49_251810-TGME49_251810	TGME49_251810	TGME49_251810	5	74	both	GNPC[K]VVDYSTSK	5	[K]YEDVCPTSHNMEVPNVK	1	41	70	Intra	517.54	translation initiation factor eIF-5A	translation initiation factor eIF-5A
TGME49_249390:625-TGME49_249390:631	TGME49_249390-TGME49_249390	TGME49_249390	TGME49_249390	5	66	both	LFN[K]HIVR	4	DIQCLDSPDAPPILL[K]FR	16	631	625	Intra	517.243	glutamate/leucine/phenylalanine/valine dehydrogenase family protein	glutamate/leucine/phenylalanine/valine dehydrogenase family protein
TGME49_236040:157-TGME49_236040:359	TGME49_236040-TGME49_236040	TGME49_236040	TGME49_236040	5	9	both	AVLSIDPA[K]GK	9	YGGGAGGAAAASSLFE[K]R	17	157	359	Intra	517.15	fructose-1,6-bisphosphate aldolase	fructose-1,6-bisphosphate aldolase
TGME49_311360:559-TGME49_311360:846	TGME49_311360-TGME49_311360	TGME49_311360	TGME49_311360	5	2	cleaved	EHAFFGDFDWD[K]LAGR	12	SVFNEII[K]GPMLAHLEER	8	846	559	Intra	516.87	protein kinase G AGC kinase family member PKG	protein kinase G AGC kinase family member PKG
TGME49_264830:379-TGME49_264830:569	TGME49_264830-TGME49_264830	TGME49_264830	TGME49_264830	5	21	both	FWM[K]LAEAAHR	4	LL[K]SVTASTQELR	3	569	379	Intra	516.42	264830	264830
TGME49_236040:323-TGME49_236040:359	TGME49_236040-TGME49_236040	TGME49_236040	TGME49_236040	5	46	both	A[K]AQQVLMER	2	YGGGAGGAAAASSLFE[K]R	17	323	359	Intra	516	fructose-1,6-bisphosphate aldolase	fructose-1,6-bisphosphate aldolase
TGME49_216670:777-TGME49_216670:807	TGME49_216670-TGME49_216670	TGME49_216670	TGME49_216670	5	37	both	GAPAAVE[K]AVK	8	[K]IQTQSGVESIR	1	807	777	Intra	515.94	FUSE-binding protein 2 / KH-type splicing regulatory protein	FUSE-binding protein 2 / KH-type splicing regulatory protein
TGME49_209030:114-TGME49_209030:61	TGME49_209030-TGME49_209030	TGME49_209030	TGME49_209030	5	11	both	DCYVGDEAQ[S]KR	10	VAPEEHPVLLTEAPLNP[K]ANR	18	61	114	Intra	514.73	actin ACT1	actin ACT1
TGME49_209030:292-TGME49_209030:329	TGME49_209030-TGME49_209030	TGME49_209030	TGME49_209030	5	24	both	I[K]VVAPPER	2	[K]DLYGNVVLSGGTTMYEGIGER	1	329	292	Intra	514.688	actin ACT1	actin ACT1
TGME49_219540:397-TGME49_219540:545	TGME49_219540-TGME49_219540	TGME49_219540	TGME49_219540	5	15	both	VMAIWDG[K]R	8	ILL[K]EEQQFSR	4	545	397	Intra	514.08	cytosolic tRNA-Ala synthetase	cytosolic tRNA-Ala synthetase
TGME49_205380:238-TGME49_205380:264	TGME49_205380-TGME49_205380	TGME49_205380	TGME49_205380	5	5	cleaved	IPEDG[K]IYAINGGK	6	AYIDYCQS[K]AISCR	9	238	264	Intra	513.69	fructose-1,6-bisphosphatase 1	fructose-1,6-bisphosphatase 1
TGME49_229000:255-TGME49_229000:268	TGME49_229000-TGME49_229000	TGME49_229000	TGME49_229000	5	12	both	TNTWS[K]LTTK	6	DELTN[K]AWNFDTK	6	268	255	Intra	513.57	kelch repeat-containing protein	kelch repeat-containing protein
TGME49_318230:112-TGME49_318230:92	TGME49_318230-TGME49_318230	TGME49_318230	TGME49_318230	5	24	both	[K]VTFVEDCVGPK	1	AEEAVQAA[K]NGEILVMENVR	9	92	112	Intra	513.4	phosphoglycerate kinase PGKI	phosphoglycerate kinase PGKI
TGME49_209030:270-TGME49_209030:38	TGME49_209030-TGME49_209030	TGME49_209030	TGME49_209030	5	6	both	AVFPSIVG[K]PK	9	CPEALFQPSFLG[K]EAAGVHR	13	38	270	Intra	513.25	actin ACT1	actin ACT1
TGME49_249480:122-TGME49_249480:155	TGME49_249480-TGME49_249480	TGME49_249480	TGME49_249480	5	1	cleaved	AIALHPAYV[K]SYYR	10	LQPGN[K]EAQEMLAGVR	6	122	155	Intra	512.4	co-chaperone UNC	co-chaperone UNC
TGME49_279390:260-TGME49_279390:333	TGME49_279390-TGME49_279390	TGME49_279390	TGME49_279390	5	28	both	A[K]DAAVKPTVYK	2	HELLHPYPVMTE[K]PGEYVAQFK	13	260	333	Intra	511.696	proliferation-associated protein 2G4	proliferation-associated protein 2G4
TGME49_288380:592-TGME49_288380:592	TGME49_288380-TGME49_288380	TGME49_288380	TGME49_288380	5	44	both	IM[K]AQALR	3	IM[K]AQALR	3	592	592	Intra	511.3	heat shock protein HSP90	heat shock protein HSP90
TGME49_211680:147-TGME49_211680:187	TGME49_211680-TGME49_211680	TGME49_211680	TGME49_211680	5	8	both	FLA[K]YGASDEK	4	MTGPAVTEVEGSAED[K]VTK	16	187	147	Intra	511.08	protein disulfide isomerase	protein disulfide isomerase
TGME49_270510:258-TGME49_270510:498	TGME49_270510-TGME49_270510	TGME49_270510	TGME49_270510	5	8	both	[S]PAKGQAVELAVRDPSK	1	ADIEWFQ[K]NQEEGLIAR	8	258	498	Intra	510.462	asparaginyl-tRNA synthetase (NOB+tRNA synthase)	asparaginyl-tRNA synthetase (NOB+tRNA synthase)
TGME49_232250:232-TGME49_232250:260	TGME49_232250-TGME49_232250	TGME49_232250	TGME49_232250	5	57	both	DLFNAIA[K]R	8	TNQGI[K]NLNR	6	260	232	Intra	510.34	catalase	catalase
TGME49_221470:102-TGME49_221470:534	TGME49_221470-TGME49_221470	TGME49_221470	TGME49_221470	5	9	both	DFAS[K]YIALK	5	TYYTFTLGQ[K]LFEFHR	10	102	534	Intra	510.24	221470	221470
TGME49_273760:509-TGME49_311720:222	TGME49_273760-TGME49_311720	TGME49_273760	TGME49_311720	5	9	cleaved	SNQITITND[K]GR	10	IINEPTAAAIAYGLD[K]K	16	509	222	Intra	510.17	heat shock protein HSP70	chaperonin protein BiP
TGME49_261570:29-TGME49_261570:42	TGME49_261570-TGME49_261570	TGME49_261570	TGME49_261570	5	4	both	SPIFA[K]TPR	6	LPAAPLAG[K]SGK	9	42	29	Intra	509.874	RPL7A	RPL7A
TGME49_205700:31-TGME49_205700:44	TGME49_205700-TGME49_205700	TGME49_205700	TGME49_205700	5	24	both	ALCTGE[K]GTGR	7	IEFELFADVVP[K]TAENFR	12	44	31	Intra	509.328	cyclophilin precursor	cyclophilin precursor
TGME49_269690:509-TGME49_269690:569	TGME49_269690-TGME49_269690	TGME49_269690	TGME49_269690	5	3	both	GQQLLQLI[K]GR	9	SAAGVIEEDL[K]AVVK	11	569	509	Intra	509.19	GRA29	GRA29
TGME49_236920:102-TGME49_236920:93	TGME49_236920-TGME49_236920	TGME49_236920	TGME49_236920	5	10	both	HPNAAK[T]QPQAK	7	LQQELEAF[K]QR	9	102	93	Intra	509.13	236920	236920
TGME49_262620:254-TGME49_262620:32	TGME49_262620-TGME49_262620	TGME49_262620	TGME49_262620	5	7	both	VYVGNLSW[K]VR	9	[S]KGVGTVLFSTPEGAQR	1	32	254	Intra	508.02	RNA recognition motif-containing protein	RNA recognition motif-containing protein
TGME49_209030:329-TGME49_209030:62	TGME49_209030-TGME49_209030	TGME49_209030	TGME49_209030	5	29	both	I[K]VVAPPERK	2	DCYVGDEAQS[K]R	11	329	62	Intra	507.956	actin ACT1	actin ACT1
TGME49_216590:100-TGME49_216590:132	TGME49_216590-TGME49_216590	TGME49_216590	TGME49_216590	5	2	cleaved	LLAAIEENE[K]TVR	10	QLAGLTL[K]SNLQQK	8	132	100	Intra	507.94	HEAT repeat-containing protein	HEAT repeat-containing protein
TGME49_297470:248-TGME49_297470:279	TGME49_297470-TGME49_297470	TGME49_297470	TGME49_297470	5	3	both	EIASLPE[K]VDYK	8	A[K]GGSMPQQDAGDYAR	2	279	248	Intra	507.87	myosin light chain MLC2	myosin light chain MLC2
TGME49_297060:156-TGME49_297060:18	TGME49_297060-TGME49_297060	TGME49_297060	TGME49_297060	5	37	both	A[K]YTLVLIR	2	WPGNDAVY[K]MVPNEALPLTECLK	9	18	156	Intra	507.595	phosphoglycerate mutase PGMII	phosphoglycerate mutase PGMII
TGME49_209030:316-TGME49_209030:62	TGME49_209030-TGME49_209030	TGME49_209030	TGME49_209030	5	4	cleaved	DCYVGDEAQS[K]R	11	LT[K]ELTSLAPSTMK	3	62	316	Intra	506.93	actin ACT1	actin ACT1
TGME49_226830:88-TGME49_273760:56	TGME49_226830-TGME49_273760	TGME49_273760	TGME49_226830	5	4	cleaved	LVGDAA[K]NQVAR	7	PIEILLNPA[S]KR	10	56	88	Inter	506.89	heat shock protein HSP70	DnaK family protein
TGME49_286730:138-TGME49_286730:200	TGME49_286730-TGME49_286730	TGME49_286730	TGME49_286730	5	13	both	MCELIPQL[K]SR	9	[K]ICDHFNIPAAIEYVK	1	200	138	Intra	506.06	signal recognition particle subunit SRP19	signal recognition particle subunit SRP19
TGME49_317720:220-TGME49_317720:420	TGME49_317720-TGME49_317720	TGME49_317720	TGME49_317720	5	27	both	TYN[K]QADQIR	4	[K]PSPGDEMTGGHSK	1	220	420	Intra	505.72	eIF3 subunit 7	eIF3 subunit 7
TGME49_232940:45-TGME49_232940:71	TGME49_232940-TGME49_232940	TGME49_232940	TGME49_232940	5	9	both	ITWRPGVDIFFD[K]K	13	SGNLLLAAN[K]IAEIQAPAEIR	10	71	45	Intra	505.376	heat shock protein HSP20	heat shock protein HSP20
TGME49_247510:218-TGME49_247510:226	TGME49_247510-TGME49_247510	TGME49_247510	TGME49_247510	5	15	both	[K]FLEECHDDK	1	IYSVNEGNY[K]AFPDGVK	10	226	218	Intra	505.21	fructose-1,6-bisphosphatase 2	fructose-1,6-bisphosphatase 2
TGME49_246510:274-TGME49_246510:279	TGME49_246510-TGME49_246510	TGME49_246510	TGME49_246510	5	2	both	K[Y]IDQQFVLR	2	FIVSNDVNP[K]VAR	10	279	274	Intra	504.42	protein phosphatase 2a regulatory b subunit (b56 family) protein	protein phosphatase 2a regulatory b subunit (b56 family) protein
TGME49_289750:6-TGME49_289750:6	TGME49_289750-TGME49_289750	TGME49_289750	TGME49_289750	5	5	cleaved	MQIFV[K]TLTGK	6	MQIFV[K]TLTGK	6	6	6	Intra	503.72	ribosomal-ubiquitin protein RPL40	ribosomal-ubiquitin protein RPL40
TGME49_311240:284-TGME49_311240:316	TGME49_311240-TGME49_311240	TGME49_311240	TGME49_311240	5	4	both	[K]ISLLESLCGFK	1	QLLIQSPPGTV[T]KPDAVQIIK	12	284	316	Intra	503.7	DnaJ family chaperone J1	DnaJ family chaperone J1
TGME49_297060:115-TGME49_297060:254	TGME49_297060-TGME49_297060	TGME49_297060	TGME49_297060	5	39	both	A[K]MEAVANQGK	2	HYGALQGLN[K]AETAAK	10	254	115	Intra	503.54	phosphoglycerate mutase PGMII	phosphoglycerate mutase PGMII
TGME49_202530:342-TGME49_202530:364	TGME49_202530-TGME49_202530	TGME49_202530	TGME49_202530	5	14	both	G[K]GSVGFLMLR	2	ERQETVQGVLDA[K]R	13	342	364	Intra	503.104	aspartate-tRNA ligase	aspartate-tRNA ligase
TGME49_221470:374-TGME49_221470:386	TGME49_221470-TGME49_221470	TGME49_221470	TGME49_221470	5	15	cleaved	DEGGANEHF[K]R	10	LFTFLQPDAP[K]R	11	374	386	Intra	502.964	221470	221470
TGME49_279390:213-TGME49_279390:280	TGME49_279390-TGME49_279390	TGME49_279390	TGME49_279390	5	4	cleaved	TYIL[K]SQLGR	5	QYGCTPLQGVLSHQL[K]R	16	280	213	Intra	502.64	proliferation-associated protein 2G4	proliferation-associated protein 2G4
TGME49_210840:377-TGME49_210840:464	TGME49_210840-TGME49_210840	TGME49_210840	TGME49_210840	5	43	both	HTDY[K]FSYDR	5	LDHMGFGVVQGQDG[K]R	15	464	377	Intra	502.584	arginyl-tRNA synthetase family protein	arginyl-tRNA synthetase family protein
TGME49_249270:139-TGME49_249270:148	TGME49_249270-TGME49_249270	TGME49_249270	TGME49_249270	5	9	both	LAG[K]IDAGTDAKPSEK	4	DAASLIEFAVMHAG[K]LAR	15	148	139	Intra	502.496	protein disulfide isomerase-related protein (provisional)	protein disulfide isomerase-related protein (provisional)
TGME49_254520:86-TGME49_254520:93	TGME49_254520-TGME49_254520	TGME49_254520	TGME49_254520	5	23	both	[K]HSAELEQEATK	1	LFILSPAP[K]LETSLR	9	93	86	Intra	502.47	mediator complex subunit MED11	mediator complex subunit MED11
TGME49_205440:436-TGME49_229990:499	TGME49_205440-TGME49_229990	TGME49_205440	TGME49_229990	5	21	cleaved	NVESV[K]QYPYK	6	WHGLDLTSGK[T]R	11	436	499	Inter	502.43	CCT chaperonin gamma subunit	T-complex protein 1 subunit alpha
TGME49_294670:171-TGME49_294670:184	TGME49_294670-TGME49_294670	TGME49_294670	TGME49_294670	5	16	both	SAGAG[K]YIPR	6	REGETL[K]DVENR	7	171	184	Intra	502.215	eIF3 subunit G	eIF3 subunit G
TGME49_313560:28-TGME49_313560:34	TGME49_313560-TGME49_313560	TGME49_313560	TGME49_313560	5	3	cleaved	SL[K]LIQLAADR	3	MTYLSPIASPLLDGK[S]LR	16	34	28	Intra	502.09	60S L7a	60S L7a
TGME49_243620:224-TGME49_243620:227	TGME49_243620-TGME49_243620	TGME49_243620	TGME49_243620	5	3	both	TEVDAVS[K]TR	8	[K]LEQVECGNALR	1	224	227	Intra	501.81	pre-mRNA-splicing factor CWF7	pre-mRNA-splicing factor CWF7
TGME49_209030:114-TGME49_209030:192	TGME49_209030-TGME49_209030	TGME49_209030	TGME49_209030	5	10	both	DLTEYMM[K]ILHER	8	VAPEEHPVLLTEAPLNP[K]ANR	18	192	114	Intra	501.68	actin ACT1	actin ACT1
TGME49_227620:117-TGME49_227620:88	TGME49_227620-TGME49_227620	TGME49_227620	TGME49_227620	5	3	cleaved	GFTAAK[T]HTVR	7	FL[K]FAENVGQHSEK	3	117	88	Intra	501.67	GRA2	GRA2
TGME49_227620:117-TGME49_227620:99	TGME49_227620-TGME49_227620	TGME49_227620	TGME49_227620	5	6	cleaved	GFTAAK[T]HTVR	7	FAENVGQHSE[K]AFK	11	117	99	Intra	501.306	GRA2	GRA2
TGME49_256990:424-TGME49_256990:437	TGME49_256990-TGME49_256990	TGME49_256990	TGME49_256990	5	16	both	DVTVGEAVA[K]K	10	ENQLTDG[K]VLR	8	437	424	Intra	500.17	glycyl-tRNA synthetase	glycyl-tRNA synthetase
TGME49_203310:229-TGME49_203310:229	TGME49_203310-TGME49_203310	TGME49_203310	TGME49_203310	5	1	cleaved	SRQPALEQEVPESG[K]DGEDARQ	15	SRQPALEQEVPESG[K]DGEDARQ	15	229	229	Intra	499.82	GRA7	GRA7
TGME49_221490:17-TGME49_221490:53	TGME49_221490-TGME49_221490	TGME49_221490	TGME49_221490	5	3	cleaved	TPLTLV[K]CQR	7	FSLEEISSQNVA[K]SSAHR	13	53	17	Intra	499.47	cell cycle regulator protein	cell cycle regulator protein
TGME49_223390:2157-TGME49_223390:2160	TGME49_223390-TGME49_223390	TGME49_223390	TGME49_223390	5	4	cleaved	ASSNSLAAI[K]R	10	L[S]LNKPTTTVTLSFEAPETDGK	2	2157	2160	Intra	499.39	activating signal cointegrator 1 complex subunit 3 family 1 ASCC3L1	activating signal cointegrator 1 complex subunit 3 family 1 ASCC3L1
TGME49_251690:12-TGME49_251690:41	TGME49_251690-TGME49_251690	TGME49_251690	TGME49_251690	5	44	both	AE[K]GGDPALVR	3	SGEVVDQAVAVD[K]K	13	12	41	Intra	499.19	seryl-tRNA synthetase, cytoplasmic	seryl-tRNA synthetase, cytoplasmic
TGME49_202370:521-TGME49_297500:168	TGME49_202370-TGME49_297500	TGME49_297500	TGME49_202370	5	3	both	CAQTTLNS[K]LVSGHK	9	ANQIMLATQVV[K]MILK	12	168	521	Inter	498.74	T-complex protein 1 eta subunit	T-complex protein 1, epsilon subunit (TCP-1-epsilon)
TGME49_220860:133-TGME49_220860:247	TGME49_220860-TGME49_220860	TGME49_220860	TGME49_220860	5	4	both	[K]ELLLGVENQGFSK	1	SDAPAASPMPAQGTG[K]CK	16	133	247	Intra	498.01	DEAD/DEAH box helicase	DEAD/DEAH box helicase
TGME49_310670:436-TGME49_310670:479	TGME49_310670-TGME49_310670	TGME49_310670	TGME49_310670	5	2	both	MSIYEEGEE[K]R	10	WSAELIG[K]LLPR	8	479	436	Intra	497.2	glycogen phosphorylase GP	glycogen phosphorylase GP
TGME49_290600:145-TGME49_290600:295	TGME49_290600-TGME49_290600	TGME49_290600	TGME49_290600	5	44	both	V[K]QALLSQNK	2	MGHAGAIVSGG[K]GTAEGK	12	145	295	Intra	497.19	succinyl-CoA-synthetase alpha SCSA	succinyl-CoA-synthetase alpha SCSA
TGME49_318230:198-TGME49_318230:333	TGME49_318230-TGME49_318230	TGME49_318230	TGME49_318230	5	1	cleaved	ELDYF[S]KALECPEK	6	AK[T]LVWNGPPGVFEMSNFAK	3	198	333	Intra	496.98	phosphoglycerate kinase PGKI	phosphoglycerate kinase PGKI
TGME49_287500:218-TGME49_287500:366	TGME49_287500-TGME49_287500	TGME49_287500	TGME49_287500	5	18	both	VTNILT[K]DSR	7	LSQSVVL[K]GMVVTRPPSGSVESK	8	366	218	Intra	496.39	T complex chaperonin	T complex chaperonin
TGME49_224850:266-TGME49_224850:373	TGME49_224850-TGME49_224850	TGME49_224850	TGME49_224850	5	59	both	A[K]FEQMNQDR	2	YTNVYI[K]NMPSAWEDESR	7	373	266	Intra	496.09	polyadenylate-binding protein PABC	polyadenylate-binding protein PABC
TGME49_210840:47-TGME49_210840:50	TGME49_210840-TGME49_210840	TGME49_210840	TGME49_210840	5	6	both	[S]KEELGVQSPK	1	FGDFQCNSAMALF[K]QK	14	50	47	Intra	495.93	arginyl-tRNA synthetase family protein	arginyl-tRNA synthetase family protein
TGME49_289690:62-TGME49_289690:71	TGME49_289690-TGME49_289690	TGME49_289690	TGME49_289690	5	15	both	LIVGG[K]AVTVFNEK	6	YDSVHGHYPGEVSH[K]DGK	15	71	62	Intra	495.71	glyceraldehyde-3-phosphate dehydrogenase GAPDH1	glyceraldehyde-3-phosphate dehydrogenase GAPDH1
TGME49_209030:239-TGME49_209030:329	TGME49_209030-TGME49_209030	TGME49_209030	TGME49_209030	5	13	both	I[K]VVAPPERK	2	AAEDSSDIE[K]SYELPDGNIITVGNER	10	329	239	Intra	495.053	actin ACT1	actin ACT1
TGME49_215740:415-TGME49_215740:436	TGME49_215740-TGME49_215740	TGME49_215740	TGME49_215740	5	3	both	YIASASFD[K]SIR	9	MSGHQ[K]LVNHVAFSPDGR	6	436	415	Intra	494.49	notchless	notchless
TGME49_217820:233-TGME49_228190:286	TGME49_217820-TGME49_228190	TGME49_217820	TGME49_228190	5	6	cleaved	KADEAYPFL[K]R	10	SVLDGSE[K]ADPEIGR	8	233	286	Inter	494.435	PCI domain-containing protein	eukaryotic initiation factor-3, subunit 5
TGME49_234450:36-TGME49_239100:185	TGME49_234450-TGME49_239100	TGME49_234450	TGME49_239100	5	4	both	VII[K]FLQCMQR	4	LTN[K]DAVFSFPQHVY	4	36	185	Inter	494.39	RPS15A	RPS7
TGME49_219710:1368-TGME49_219710:1368	TGME49_219710-TGME49_219710	TGME49_219710	TGME49_219710	5	4	cleaved	AGGNQ[K]QAR	6	AGGNQ[K]QAR	6	1368	1368	Intra	493.61	219710	219710
TGME49_232250:260-TGME49_232250:501	TGME49_232250-TGME49_232250	TGME49_232250	TGME49_232250	5	6	cleaved	DLFNAIA[K]R	8	AIGLPTAACYPA[K]M	13	260	501	Intra	493.56	catalase	catalase
TGME49_261570:42-TGME49_262690:135	TGME49_261570-TGME49_262690	TGME49_261570	TGME49_262690	5	11	both	SPIFA[K]TPR	6	VS[K]DLLFLR	3	42	135	Inter	493.51	RPL7A	RPL27
TGME49_317720:220-TGME49_317720:410	TGME49_317720-TGME49_317720	TGME49_317720	TGME49_317720	5	30	both	TYN[K]QADQIR	4	TEVNA[K]LPQPADGSR	6	220	410	Intra	493.4	eIF3 subunit 7	eIF3 subunit 7
TGME49_268850:101-TGME49_268850:87	TGME49_268850-TGME49_268850	TGME49_268850	TGME49_268850	5	25	both	DPCDQ[K]GIDK	6	LMVEELDGT[K]NEWGWCK	10	87	101	Intra	493.238	enolase 2	enolase 2
TGME49_227620:110-TGME49_227620:97	TGME49_227620-TGME49_227620	TGME49_227620	TGME49_227620	5	14	cleaved	VVAE[K]GFTAAK	5	FAENVGQH[S]EKAFK	9	110	97	Intra	492.722	GRA2	GRA2
TGME49_267060:95-TGME49_292130:191	TGME49_267060-TGME49_292130	TGME49_267060	TGME49_292130	5	27	both	FNQSSWG[K]R	8	SFAQTTLP[K]DQVAFLQQYGHA	9	95	191	Inter	492.62	RPL14	RPL13A
TGME49_288360:563-TGME49_288360:590	TGME49_288360-TGME49_288360	TGME49_288360	TGME49_288360	5	20	both	FIPALQGF[K]TK	9	IN[K]YAFSGGQPTEAEQR	3	563	590	Intra	492.47	tryptophanyl-tRNA synthetase (TrpRS2)	tryptophanyl-tRNA synthetase (TrpRS2)
TGME49_221470:374-TGME49_221470:374	TGME49_221470-TGME49_221470	TGME49_221470	TGME49_221470	5	7	cleaved	APTRDEGGANEHF[K]R	14	APTRDEGGANEHF[K]R	14	374	374	Intra	492.309	221470	221470
TGME49_305030:261-TGME49_305030:310	TGME49_305030-TGME49_305030	TGME49_305030	TGME49_305030	5	1	cleaved	LVLLGQ[K]ATTVLGAER	7	ELYSLTPV[T]KTQDTAGNVFEER	9	310	261	Intra	492.28	kinase, pfkB family protein	kinase, pfkB family protein
TGME49_221470:348-TGME49_221470:374	TGME49_221470-TGME49_221470	TGME49_221470	TGME49_221470	5	17	both	DEGGANEHF[K]R	10	[K]ADFQNSSAIVAR	1	374	348	Intra	492.199	221470	221470
TGME49_205320:401-TGME49_205320:542	TGME49_205320-TGME49_205320	TGME49_205320	TGME49_205320	5	4	both	TVYESEP[K]ESAASVR	8	TVFESQ[K]SLTSTADFR	7	542	401	Intra	491.99	205320	205320
TGME49_244560:421-TGME49_244560:710	TGME49_244560-TGME49_244560	TGME49_244560	TGME49_244560	5	7	both	IM[K]TQTFADPR	3	APSDIYSNYFD[K]QTSVK	12	710	421	Intra	491.87	heat shock protein 90	heat shock protein 90
TGME49_297060:252-TGME49_297060:33	TGME49_297060-TGME49_297060	TGME49_297060	TGME49_297060	5	17	both	HGESTWN[K]ENR	8	HYYLLDEAEL[K]AK	11	33	252	Intra	491.69	phosphoglycerate mutase PGMII	phosphoglycerate mutase PGMII
TGME49_310490:124-TGME49_310490:96	TGME49_310490-TGME49_310490	TGME49_310490	TGME49_310490	5	56	both	IPVIV[K]AR	6	D[K]AAVIDVTK	2	124	96	Intra	490.75	RPL27A	RPL27A
TGME49_239760:36-TGME49_239760:77	TGME49_239760-TGME49_239760	TGME49_239760	TGME49_239760	5	8	both	A[K]VFVTAELPFSK	2	FTVDCQ[K]PVDDNIIEAK	7	77	36	Intra	490.29	RPL22	RPL22
TGME49_267060:95-TGME49_292130:182	TGME49_267060-TGME49_292130	TGME49_267060	TGME49_292130	5	19	both	FNQSSWG[K]R	8	MQAEA[K]SFAQTTLPK	6	95	182	Inter	489.98	RPL14	RPL13A
TGME49_263870:222-TGME49_263870:543	TGME49_263870-TGME49_263870	TGME49_263870	TGME49_263870	5	12	both	N[K]QIIDPIVPR	2	ANSSGASSPPSAD[K]R	14	543	222	Intra	489.6	glutamate-tRNA ligase	glutamate-tRNA ligase
TGME49_277760:580-TGME49_277760:642	TGME49_277760-TGME49_277760	TGME49_277760	TGME49_277760	5	3	cleaved	LPEVYE[S]KQAMR	7	LTSAWNWCSTIE[K]K	13	580	642	Intra	489.59	adenylosuccinate lyase	adenylosuccinate lyase
TGME49_290950:480-TGME49_290950:486	TGME49_290950-TGME49_290950	TGME49_290950	TGME49_290950	5	6	both	DFVE[K]WLR	5	EG[K]LECTEELGDVVR	3	480	486	Intra	488.63	clathrin heavy chain	clathrin heavy chain
TGME49_202370:135-TGME49_297500:167	TGME49_202370-TGME49_297500	TGME49_202370	TGME49_297500	5	6	cleaved	IADGFE[K]ASQLAVER	7	CAQTTLN[S]KLVSGHK	8	135	167	Inter	488.21	T-complex protein 1, epsilon subunit (TCP-1-epsilon)	T-complex protein 1 eta subunit
TGME49_301180:100-TGME49_301180:159	TGME49_301180-TGME49_301180	TGME49_301180	TGME49_301180	5	8	both	VNNAVQW[K]K	8	QGPTA[K]LVCSGDGNAAAPR	6	159	100	Intra	487.74	SRS19F	SRS19F
TGME49_261210:319-TGME49_261210:322	TGME49_261210-TGME49_261210	TGME49_261210	TGME49_261210	5	3	cleaved	L[K]EIPVFAQLLK	2	QLAQTVQTMEA[K]K	12	322	319	Intra	487.72	26s proteasome subunit p55	26s proteasome subunit p55
TGME49_292080:631-TGME49_292080:679	TGME49_292080-TGME49_292080	TGME49_292080	TGME49_292080	5	13	both	LQEI[K]EEVYK	5	YFEPE[K]PVVAR	6	631	679	Intra	487.452	leucyl-tRNA synthetase	leucyl-tRNA synthetase
TGME49_289690:4-TGME49_289690:71	TGME49_289690-TGME49_289690	TGME49_289690	TGME49_289690	5	21	both	VC[K]LGINGFGR	3	LIVGG[K]AVTVFNEK	6	4	71	Intra	487.31	glyceraldehyde-3-phosphate dehydrogenase GAPDH1	glyceraldehyde-3-phosphate dehydrogenase GAPDH1
TGME49_288360:304-TGME49_288360:563	TGME49_288360-TGME49_288360	TGME49_288360	TGME49_288360	5	14	both	FIPALQGF[K]TK	9	[K]FGCSSITPELISR	1	563	304	Intra	487.08	tryptophanyl-tRNA synthetase (TrpRS2)	tryptophanyl-tRNA synthetase (TrpRS2)
TGME49_208370:223-TGME49_208370:61	TGME49_208370-TGME49_208370	TGME49_208370	TGME49_208370	5	5	both	DNALLN[K]VLR	7	YPFPATAS[K]LNR	9	223	61	Intra	487.06	GRA46	GRA46
TGME49_315620:151-TGME49_315620:281	TGME49_315620-TGME49_315620	TGME49_315620	TGME49_315620	5	2	both	A[K]VAVWQEVR	2	DFHYSPQAY[K]ETVLAR	10	151	281	Intra	487.01	vacuolar ATP synthase subunit C	vacuolar ATP synthase subunit C
TGME49_244560:641-TGME49_244560:779	TGME49_244560-TGME49_244560	TGME49_244560	TGME49_244560	5	1	cleaved	LASGFEVEDP[K]DVAASLYK	11	FVSIQ[K]GDVQLDQTEEEK	6	779	641	Intra	486.82	heat shock protein 90	heat shock protein 90
TGME49_216860:189-TGME49_216860:217	TGME49_216860-TGME49_216860	TGME49_216860	TGME49_216860	5	106	both	VLALI[K]GK	6	[K]DVQNIFMATPK	1	189	217	Intra	486.7	DEAD (Asp-Glu-Ala-Asp) box polypeptide DDX39	DEAD (Asp-Glu-Ala-Asp) box polypeptide DDX39
TGME49_273760:559-TGME49_273760:563	TGME49_273760-TGME49_273760	TGME49_273760	TGME49_273760	5	75	both	QTLDDE[K]LK	7	D[K]ISSEDRDTANK	2	559	563	Intra	486.504	heat shock protein HSP70	heat shock protein HSP70
TGME49_219310:274-TGME49_273760:56	TGME49_219310-TGME49_273760	TGME49_219310	TGME49_273760	5	37	both	LEDQAN[K]AK	7	LVGDAA[K]NQVAR	7	274	56	Inter	486.5	DnaK family protein	heat shock protein HSP70
TGME49_232230:56-TGME49_300190:88	TGME49_232230-TGME49_300190	TGME49_300190	TGME49_232230	5	3	cleaved	[K]QAGEAQAA	1	[K]SEIEYYAMLSK	1	88	56	Inter	486.17	RPL37A	RPL30
TGME49_231630:267-TGME49_231630:272	TGME49_231630-TGME49_231630	TGME49_231630	TGME49_231630	5	1	cleaved	[Y]KEVPVPVHVQR	1	NVPVPVELQIVQEYLCP[K]IEPR	18	272	267	Intra	485.77	alveolin domain containing intermediate filament IMC4	alveolin domain containing intermediate filament IMC4
TGME49_232710:26-TGME49_232710:33	TGME49_232710-TGME49_232710	TGME49_232710	TGME49_232710	5	6	both	IGDPFL[K]K	7	EWYDL[K]APTLFNVR	6	26	33	Intra	485.46	RPS3A	RPS3A
TGME49_232350:211-TGME49_232350:307	TGME49_232350-TGME49_232350	TGME49_232350	TGME49_232350	5	112	both	FI[K]DGVVTEK	3	VIELELNEEE[K]K	11	211	307	Intra	485.29	lactate dehydrogenase LDH1	lactate dehydrogenase LDH1
TGME49_219540:884-TGME49_219540:889	TGME49_219540-TGME49_219540	TGME49_219540	TGME49_219540	5	7	both	SLV[K]QLEQAQK	4	GLLDGAGPLPLVG[K]R	14	889	884	Intra	484.98	cytosolic tRNA-Ala synthetase	cytosolic tRNA-Ala synthetase
TGME49_289380:603-TGME49_289380:626	TGME49_289380-TGME49_289380	TGME49_289380	TGME49_289380	5	1	cleaved	ATVDYLDELG[K]VQK	11	AMLFPGG[K]GALPASAPVR	8	626	603	Intra	484.98	GRA39	GRA39
TGME49_219310:312-TGME49_219310:83	TGME49_219310-TGME49_219310	TGME49_219310	TGME49_219310	5	2	both	EVFEELC[S]KTLVPR	8	NILGEVFDASNSHL[K]K	15	312	83	Intra	484.32	DnaK family protein	DnaK family protein
TGME49_212960:104-TGME49_212960:116	TGME49_212960-TGME49_212960	TGME49_212960	TGME49_212960	5	25	both	[K]LFDTETLLR	1	A[K]EQLAAQNFSGQSVMGQR	2	104	116	Intra	483.77	pre-mRNA-splicing regulator WTAP	pre-mRNA-splicing regulator WTAP
TGME49_290950:182-TGME49_290950:486	TGME49_290950-TGME49_290950	TGME49_290950	TGME49_290950	5	2	cleaved	EG[K]LECTEELGDVVR	3	LADAVQIISYAVD[K]DLK	14	486	182	Intra	483.6	clathrin heavy chain	clathrin heavy chain
TGME49_230450:347-TGME49_230450:350	TGME49_230450-TGME49_230450	TGME49_230450	TGME49_230450	5	47	both	LAGVRDPE[K]K	9	R[K]IIGNLFVDEFVR	2	347	350	Intra	483.593	bifunctional GMP synthase/glutamine amidotransferase protein	bifunctional GMP synthase/glutamine amidotransferase protein
TGME49_233020:304-TGME49_233020:315	TGME49_233020-TGME49_233020	TGME49_233020	TGME49_233020	5	4	both	LPGTVAPGEK[S]R	11	NSGALSAPA[K]APSSR	10	304	315	Intra	482.74	Not1 N-terminal domain, CCR4-Not complex component protein	Not1 N-terminal domain, CCR4-Not complex component protein
TGME49_300140:200-TGME49_300140:217	TGME49_300140-TGME49_300140	TGME49_300140	TGME49_300140	5	5	cleaved	IFGEA[K]AAPQAAAK	6	AAA[K]PAQSAGDDEEPAK	4	200	217	Intra	482.59	elongation factor 1-gamma	elongation factor 1-gamma
TGME49_300140:164-TGME49_300140:208	TGME49_300140-TGME49_300140	TGME49_300140	TGME49_300140	5	31	both	AAPQAAA[K]K	8	[S]GKVDAAALLEK	1	208	164	Intra	482.53	elongation factor 1-gamma	elongation factor 1-gamma
TGME49_283850:172-TGME49_283850:251	TGME49_283850-TGME49_283850	TGME49_283850	TGME49_283850	5	9	both	LEGANAE[K]ER	8	ALEMDPES[S]KGWYR	9	172	251	Intra	481.94	peptidyl-prolyl cis-trans isomerase	peptidyl-prolyl cis-trans isomerase
TGME49_226410:10-TGME49_226410:51	TGME49_226410-TGME49_226410	TGME49_226410	TGME49_226410	5	6	cleaved	LLGAPNA[T]KFVDASR	8	VVPDFGNL[K]SDIGVGK	9	51	10	Intra	481.85	EF-1 guanine nucleotide exchange domain-containing protein	EF-1 guanine nucleotide exchange domain-containing protein
TGME49_227948:1057-TGME49_227948:1092	TGME49_227948-TGME49_227948	TGME49_227948	TGME49_227948	5	7	both	AVTPCPWGEEL[K]K	12	LF[K]PGEPFSGSTAVATR	3	1057	1092	Intra	481.51	toxolysin TLN2	toxolysin TLN2
TGME49_205470:153-TGME49_205470:307	TGME49_205470-TGME49_205470	TGME49_205470	TGME49_205470	5	64	both	GDDRDLTG[K]ALLK	9	IRPVLHVN[K]VDR	9	307	153	Intra	481.368	translation elongation factor 2 family protein	translation elongation factor 2 family protein
TGME49_279390:352-TGME49_279390:38	TGME49_279390-TGME49_279390	TGME49_279390	TGME49_279390	5	2	cleaved	TAADIVNGAL[K]K	11	FTLLLLPTG[T]KK	10	38	352	Intra	481.36	proliferation-associated protein 2G4	proliferation-associated protein 2G4
TGME49_310860:270-TGME49_310860:320	TGME49_310860-TGME49_310860	TGME49_310860	TGME49_310860	5	13	both	E[K]GVGAGTSPLLYR	2	VWDIQPFVHGG[K]R	12	320	270	Intra	481.26	U5 snRNP-specific protein	U5 snRNP-specific protein
TGME49_247220:270-TGME49_247220:332	TGME49_247220-TGME49_247220	TGME49_247220	TGME49_247220	5	24	both	EQEEIG[K]VPR	7	GVLG[K]WGANHAADALLTAR	5	270	332	Intra	480.67	nudix -type motif 9 isoform a family protein	nudix -type motif 9 isoform a family protein
TGME49_217820:208-TGME49_228190:286	TGME49_217820-TGME49_228190	TGME49_217820	TGME49_228190	5	19	both	DWNLPPSS[K]R	9	SVLDGSE[K]ADPEIGR	8	208	286	Inter	480.39	PCI domain-containing protein	eukaryotic initiation factor-3, subunit 5
TGME49_231600:133-TGME49_231600:94	TGME49_231600-TGME49_231600	TGME49_231600	TGME49_231600	5	8	both	LATLQEA[K]R	8	AMAVFDENQQ[K]EFITSLVAR	11	133	94	Intra	479.52	HEAT repeat-containing protein	HEAT repeat-containing protein
TGME49_209030:270-TGME49_254720:176	TGME49_209030-TGME49_254720	TGME49_254720	TGME49_209030	5	1	cleaved	VLV[Y]KIPYGGAAPPR	4	CPEALFQPSFLG[K]EAAGVHR	13	176	270	Inter	479.47	GRA8	actin ACT1
TGME49_228290:451-TGME49_228290:455	TGME49_228290-TGME49_228290	TGME49_228290	TGME49_228290	5	4	both	QYAEAWGEDVA[K]K	12	AV[K]FLSFQGLGHSANAQELDQVR	3	451	455	Intra	479.02	serine hydrolase ASH1	serine hydrolase ASH1
TGME49_287500:13-TGME49_287500:13	TGME49_287500-TGME49_287500	TGME49_287500	TGME49_287500	5	1	cleaved	YGLSGLL[K]EGHR	8	YGLSGLL[K]EGHR	8	13	13	Intra	478.93	T complex chaperonin	T complex chaperonin
TGME49_286420:369-TGME49_312130:592	TGME49_286420-TGME49_312130	TGME49_286420	TGME49_312130	5	9	cleaved	R[S]GKTLEEAPK	2	SLAVA[S]NRRKK	6	369	592	Inter	478.847	elongation factor 1-alpha (EF-1-ALPHA)	312130
TGME49_287500:59-TGME49_287500:71	TGME49_287500-TGME49_287500	TGME49_287500	TGME49_287500	5	6	both	LVVTSLG[K]R	8	IVTAHTSLIV[K]ELEVQHPAAK	11	59	71	Intra	478.56	T complex chaperonin	T complex chaperonin
TGME49_265450:110-TGME49_265450:425	TGME49_265450-TGME49_265450	TGME49_265450	TGME49_265450	5	6	both	MEIIQD[K]ICLR	7	LDTGSTVGIDGALYV[K]NQWYR	16	110	425	Intra	478.32	hexokinase	hexokinase
TGME49_260440:245-TGME49_260440:258	TGME49_260440-TGME49_260440	TGME49_260440	TGME49_260440	5	6	cleaved	AKPSAAP[S]KGAPQK	8	GDAAAY[K]SALVDFLK	7	245	258	Intra	478.087	nuclear factor NF3	nuclear factor NF3
TGME49_209030:207-TGME49_254720:177	TGME49_209030-TGME49_254720	TGME49_209030	TGME49_254720	5	2	cleaved	GYGFTTSAE[K]EIVR	10	VLVY[K]IPYGGAAPPR	5	207	177	Inter	478.07	actin ACT1	GRA8
TGME49_290950:113-TGME49_290950:75	TGME49_290950-TGME49_290950	TGME49_290950	TGME49_290950	5	18	both	[K]PTQAEAALMHPSEK	1	TEGSAGHMIQVLNLET[K]VR	17	75	113	Intra	477.25	clathrin heavy chain	clathrin heavy chain
TGME49_269690:513-TGME49_269690:569	TGME49_269690-TGME49_269690	TGME49_269690	TGME49_269690	5	4	both	AVV[K]ALQDLGR	4	GQQLLQLI[K]GR	9	513	569	Intra	476.55	GRA29	GRA29
TGME49_223050:26-TGME49_223050:66	TGME49_223050-TGME49_223050	TGME49_223050	TGME49_223050	5	7	both	ITLTS[K]DLK	6	[K]SPCGEGTNTWDR	1	26	66	Intra	475.6	RPS20	RPS20
TGME49_265530:194-TGME49_265530:221	TGME49_265530-TGME49_265530	TGME49_265530	TGME49_265530	5	25	both	FGTVD[K]VSIIR	6	[K]IFVGGVNPSLSESDVEK	1	221	194	Intra	475.558	RNA recognition motif-containing protein	RNA recognition motif-containing protein
TGME49_250770:199-TGME49_250770:243	TGME49_250770-TGME49_250770	TGME49_250770	TGME49_250770	5	7	both	GF[K]SQIYDVFK	3	ILV[K]NDELTLEGIR	4	199	243	Intra	475.16	eukaryotic initiation factor-4A	eukaryotic initiation factor-4A
TGME49_289690:229-TGME49_289690:248	TGME49_289690-TGME49_289690	TGME49_289690	TGME49_289690	5	5	both	IIPSLNG[K]LTGMAFR	8	VPVPDVSVVDL[T]CKLAK	12	229	248	Intra	474.89	glyceraldehyde-3-phosphate dehydrogenase GAPDH1	glyceraldehyde-3-phosphate dehydrogenase GAPDH1
TGME49_309820:49-TGME49_309820:65	TGME49_309820-TGME49_309820	TGME49_309820	TGME49_309820	5	43	both	PQF[S]KAR	4	RNE[K]IACYVTVR	4	49	65	Intra	474.582	RPL11	RPL11
TGME49_288360:350-TGME49_288360:547	TGME49_288360-TGME49_288360	TGME49_288360	TGME49_288360	5	10	both	LGLL[K]PALIHSR	5	DLNLLLDSLE[K]R	11	547	350	Intra	474.42	tryptophanyl-tRNA synthetase (TrpRS2)	tryptophanyl-tRNA synthetase (TrpRS2)
TGME49_247760:462-TGME49_247760:507	TGME49_247760-TGME49_247760	TGME49_247760	TGME49_247760	5	5	both	MLD[K]ILSGVSEK	4	FTSLIPDLLFG[K]IR	12	462	507	Intra	474.18	AMP-binding enzyme domain-containing protein	AMP-binding enzyme domain-containing protein
TGME49_227280:200-TGME49_227280:208	TGME49_227280-TGME49_227280	TGME49_227280	TGME49_227280	5	35	both	RP[K]DGGAGVDK	3	QPFMSSV[K]NFFR	8	208	200	Intra	474.115	GRA3	GRA3
TGME49_250770:155-TGME49_250770:61	TGME49_250770-TGME49_250770	TGME49_250770	TGME49_250770	5	6	both	L[K]AGVHMVVGTPGR	2	GIYSYGFE[K]PSAIQQR	9	155	61	Intra	473.95	eukaryotic initiation factor-4A	eukaryotic initiation factor-4A
TGME49_219310:767-TGME49_273760:496	TGME49_219310-TGME49_273760	TGME49_219310	TGME49_273760	5	13	both	FTQ[K]VFSAPR	4	[S]TGKSNQITITNDK	1	767	496	Inter	473.6	DnaK family protein	heat shock protein HSP70
TGME49_214210:211-TGME49_278270:12	TGME49_214210-TGME49_278270	TGME49_278270	TGME49_214210	5	5	both	YYTDEQG[K]R	8	HMAVFWA[K]CEAGTYIR	8	12	211	Inter	473.58	nucleolar protein, structural component of H/ACA snoRNPs	rRNA pseudouridine synthase
TGME49_248480:152-TGME49_248480:51	TGME49_248480-TGME49_248480	TGME49_248480	TGME49_248480	5	6	both	VQYALA[K]IR	7	VD[S]EKHVDYAITSPFGGGR	3	51	152	Intra	473.41	RPS9	RPS9
TGME49_245460:146-TGME49_245460:71	TGME49_245460-TGME49_245460	TGME49_245460	TGME49_245460	5	7	both	HTLCLQN[K]HR	8	LDTGNYSWSSQ[K]IAK	12	146	71	Intra	473.19	RPS8	RPS8
TGME49_313560:27-TGME49_313560:34	TGME49_313560-TGME49_313560	TGME49_313560	TGME49_313560	5	5	both	SL[K]LIQLAADR	3	MTYLSPIASPLLDG[K]SLR	15	34	27	Intra	473.14	60S L7a	60S L7a
TGME49_278050:169-TGME49_278050:30	TGME49_278050-TGME49_278050	TGME49_278050	TGME49_278050	5	26	both	SQSS[K]TYLER	5	IFQVEYAMEAV[K]QGTCCVGLR	12	169	30	Intra	472.76	proteasome subunit alpha type-1	proteasome subunit alpha type-1
TGME49_216970:391-TGME49_216970:391	TGME49_216970-TGME49_216970	TGME49_216970	TGME49_216970	5	1	cleaved	SV[K]PGDVVSAQPR	3	SV[K]PGDVVSAQPR	3	391	391	Intra	472.59	coronin	coronin
TGME49_263870:715-TGME49_263870:735	TGME49_263870-TGME49_263870	TGME49_263870	TGME49_263870	5	1	cleaved	VD[K]TGDQLVLIK	3	FDTPAVGDPLL[K]QLK	12	735	715	Intra	472.52	glutamate-tRNA ligase	glutamate-tRNA ligase
TGME49_273760:160-TGME49_273760:526	TGME49_273760-TGME49_273760	TGME49_273760	TGME49_273760	5	11	both	MVQEAE[K]YK	7	QAT[K]DAGTIAGLSVLR	4	526	160	Intra	470.59	heat shock protein HSP70	heat shock protein HSP70
TGME49_234505:315-TGME49_306960:442	TGME49_234505-TGME49_306960	TGME49_234505	TGME49_306960	5	1	cleaved	DVQDTFFLQAP[K]SSDATK	12	[T]PGDGKSSLFNPLEYQVNAQPVR	1	315	442	Inter	470.01	phenylalanyl-tRNA synthetase alpha chain A	phenylalanine--tRNA ligase, beta subunit protein
TGME49_209030:40-TGME49_209030:61	TGME49_209030-TGME49_209030	TGME49_209030	TGME49_209030	5	42	both	DCYVGDEAQ[S]KR	10	P[K]NPGIMVGMEEK	2	61	40	Intra	469.47	actin ACT1	actin ACT1
TGME49_219540:100-TGME49_219540:69	TGME49_219540-TGME49_219540	TGME49_219540	TGME49_219540	5	12	both	AGG[K]HNDLEDVGK	4	GDNTLLFINAGMNQF[K]PIFLGQIDR	16	100	69	Intra	469.19	cytosolic tRNA-Ala synthetase	cytosolic tRNA-Ala synthetase
TGME49_235470:386-TGME49_235470:393	TGME49_235470-TGME49_235470	TGME49_235470	TGME49_235470	5	2	both	[K]ACGLLFLDAER	1	DGGIDDAAAIEG[K]NLEVFK	13	393	386	Intra	469.16	myosin A	myosin A
TGME49_207640:452-TGME49_207640:456	TGME49_207640-TGME49_207640	TGME49_207640	TGME49_207640	5	37	both	[K]DENIVTFR	1	YQPLFDFFN[K]EPR	10	456	452	Intra	468.991	isoleucyl-tRNA synthetase family protein	isoleucyl-tRNA synthetase family protein
TGME49_288360:304-TGME49_288360:564	TGME49_288360-TGME49_288360	TGME49_288360	TGME49_288360	5	13	both	FIPALQGFK[T]K	10	[K]FGCSSITPELISR	1	564	304	Intra	468.541	tryptophanyl-tRNA synthetase (TrpRS2)	tryptophanyl-tRNA synthetase (TrpRS2)
TGME49_297060:128-TGME49_297060:263	TGME49_297060-TGME49_297060	TGME49_297060	TGME49_297060	5	22	both	MEAVANQG[K]AK	9	HGDEQV[K]IWR	7	263	128	Intra	468.12	phosphoglycerate mutase PGMII	phosphoglycerate mutase PGMII
TGME49_310490:103-TGME49_310490:124	TGME49_310490-TGME49_310490	TGME49_310490	TGME49_310490	5	10	both	IPVIV[K]AR	6	AAVIDV[T]KSGYFK	7	124	103	Intra	467.36	RPL27A	RPL27A
TGME49_297720:280-TGME49_297720:507	TGME49_297720-TGME49_297720	TGME49_297720	TGME49_297720	5	2	both	[S]KIEANPVVLQMAR	1	GTFEVRP[S]KSALLPSLFHLR	8	507	280	Intra	467.08	trehalose-phosphatase	trehalose-phosphatase
TGME49_209030:325-TGME49_209030:62	TGME49_209030-TGME49_209030	TGME49_209030	TGME49_209030	5	1	cleaved	DCYVGDEAQS[K]R	11	ELTSLAPS[T]MKIK	9	62	325	Intra	466.79	actin ACT1	actin ACT1
TGME49_283850:180-TGME49_283850:252	TGME49_283850-TGME49_283850	TGME49_283850	TGME49_283850	5	55	both	ERGNEAF[K]K	8	ALEMDPESS[K]GWYR	10	180	252	Intra	466.403	peptidyl-prolyl cis-trans isomerase	peptidyl-prolyl cis-trans isomerase
TGME49_227620:110-TGME49_227620:52	TGME49_227620-TGME49_227620	TGME49_227620	TGME49_227620	5	21	both	VVAE[K]GFTAAK	5	AVGG[K]GEHTPPLPDER	5	110	52	Intra	465.81	GRA2	GRA2
TGME49_209030:192-TGME49_209030:38	TGME49_209030-TGME49_209030	TGME49_209030	TGME49_209030	5	4	cleaved	AVFPSIVG[K]PK	9	DLTEYMM[K]ILHER	8	38	192	Intra	465.59	actin ACT1	actin ACT1
TGME49_306960:133-TGME49_306960:52	TGME49_306960-TGME49_306960	TGME49_306960	TGME49_306960	5	2	both	DGSTETIY[K]IEVPANR	9	AGLASFIEFQD[K]LHHTLCR	12	52	133	Intra	464.24	phenylalanine--tRNA ligase, beta subunit protein	phenylalanine--tRNA ligase, beta subunit protein
TGME49_297060:254-TGME49_297060:63	TGME49_297060-TGME49_297060	TGME49_297060	TGME49_297060	5	49	both	A[K]MEAVANQGK	2	E[K]GFEFDVAYTSVLQR	2	254	63	Intra	464.2	phosphoglycerate mutase PGMII	phosphoglycerate mutase PGMII
TGME49_216670:281-TGME49_216670:355	TGME49_216670-TGME49_216670	TGME49_216670	TGME49_216670	5	5	both	ACGLVLD[K]QSGGAGR	8	AGHAGNGSASPSSA[K]EAQWR	15	355	281	Intra	463.7	FUSE-binding protein 2 / KH-type splicing regulatory protein	FUSE-binding protein 2 / KH-type splicing regulatory protein
TGME49_321500:178-TGME49_321500:286	TGME49_321500-TGME49_321500	TGME49_321500	TGME49_321500	5	2	cleaved	DNVQNTG[K]GCCFVK	8	AAGQW[K]EYFTQDGR	6	178	286	Intra	463.66	RNA recognition motif-containing protein	RNA recognition motif-containing protein
TGME49_223920:1175-TGME49_223920:1738	TGME49_223920-TGME49_223920	TGME49_223920	TGME49_223920	5	2	cleaved	[K]IWGNLGEFSSGTR	1	CYEDAL[K]DYVEYVDK	7	1175	1738	Intra	463.03	rhoptry neck protein RON3	rhoptry neck protein RON3
TGME49_273905:290-TGME49_273905:348	TGME49_273905-TGME49_273905	TGME49_273905	TGME49_273905	5	11	both	ATMA[K]GPVLAGLR	5	FPGM[K]PADSGTTADR	5	290	348	Intra	462.74	armadillo repeat-containing protein	armadillo repeat-containing protein
TGME49_216970:190-TGME49_216970:214	TGME49_216970-TGME49_216970	TGME49_216970	TGME49_216970	5	8	both	GDLLACTT[K]DK	9	AAQVVGSVACHDG[S]KACK	14	190	214	Intra	462.48	coronin	coronin
TGME49_312630:1964-TGME49_312630:2012	TGME49_312630-TGME49_312630	TGME49_312630	TGME49_312630	5	1	cleaved	[K]LLGTNGAPAALVK	1	PNTAPVVTNVCLAFANICIGH[K]K	22	2012	1964	Intra	462.19	glideosome-associated connector GAC	glideosome-associated connector GAC
TGME49_224900:26-TGME49_224900:34	TGME49_224900-TGME49_224900	TGME49_224900	TGME49_224900	5	6	both	YACLA[K]PEGR	6	EGVDLENVATVELLEEL[K]R	18	34	26	Intra	462.15	adenylate kinase	adenylate kinase
TGME49_288380:553-TGME49_288380:608	TGME49_288380-TGME49_288380	TGME49_288380	TGME49_288380	5	55	both	LM[K]EVLHDK	3	DNSMTTYMVS[K]K	11	553	608	Intra	462.05	heat shock protein HSP90	heat shock protein HSP90
TGME49_309730:258-TGME49_309730:660	TGME49_309730-TGME49_309730	TGME49_309730	TGME49_309730	5	1	cleaved	VQNYI[K]SLNFGYR	6	ASGEPFVASGGCGGG[K]CG	16	258	660	Intra	462	thioredoxin reductase	thioredoxin reductase
TGME49_228290:370-TGME49_228290:377	TGME49_228290-TGME49_228290	TGME49_228290	TGME49_228290	5	35	both	VSAGCLG[K]R	8	[K]EALQTREEEK	1	370	377	Intra	461.964	serine hydrolase ASH1	serine hydrolase ASH1
TGME49_254120:23-TGME49_254120:45	TGME49_254120-TGME49_254120	TGME49_254120	TGME49_254120	5	22	both	SDLPVID[K]K	8	A[K]YPNRIPVICEK	2	45	23	Intra	461.635	autophagy-related protein ATG8	autophagy-related protein ATG8
TGME49_293870:79-TGME49_293870:85	TGME49_293870-TGME49_293870	TGME49_293870	TGME49_293870	5	4	both	QG[K]AVDTVLGANAER	3	EEINAMPTF[K]LFK	10	85	79	Intra	461.43	thioredoxin 1	thioredoxin 1
TGME49_205440:206-TGME49_205440:384	TGME49_205440-TGME49_205440	TGME49_205440	TGME49_205440	5	8	both	GGS[K]DVLNEVER	4	VE[K]IPGGDLEESR	3	384	206	Intra	460.6	CCT chaperonin gamma subunit	CCT chaperonin gamma subunit
TGME49_289100:210-TGME49_289100:216	TGME49_289100-TGME49_289100	TGME49_289100	TGME49_289100	5	2	cleaved	[T]KNALTESESQR	1	VQDELSQI[K]AELR	9	216	210	Intra	460.52	protein hook	protein hook
TGME49_311720:193-TGME49_311720:446	TGME49_311720-TGME49_311720	TGME49_311720	TGME49_311720	5	2	both	IIN[K]NTVIPTK	4	QA[T]KDAGAIAGLNVIR	3	446	193	Intra	459.87	chaperonin protein BiP	chaperonin protein BiP
TGME49_235450:163-TGME49_289750:48	TGME49_235450-TGME49_289750	TGME49_289750	TGME49_235450	5	2	cleaved	LIFAG[K]QLEDGR	6	MMIENHPLFVQTA[K]LWTETFAK	14	48	163	Inter	459.72	ribosomal-ubiquitin protein RPL40	ubiquitin-conjugating enzyme subfamily protein
TGME49_226970:144-TGME49_226970:74	TGME49_226970-TGME49_226970	TGME49_226970	TGME49_226970	5	58	both	FNVL[K]VEK	5	VI[K]GMVISTK	3	144	74	Intra	459.46	RPS11	RPS11
TGME49_253430:213-TGME49_253430:390	TGME49_253430-TGME49_253430	TGME49_253430	TGME49_253430	5	10	both	ELQN[K]LNLVHFYDCLR	5	YYNPSWWGVD[K]PLPTYR	11	390	213	Intra	459.3	asparagine synthetase	asparagine synthetase
TGME49_249390:1193-TGME49_249390:1193	TGME49_249390-TGME49_249390	TGME49_249390	TGME49_249390	5	38	cleaved	HL[K]DSQR	3	HL[K]DSQR	3	1193	1193	Intra	459.1	glutamate/leucine/phenylalanine/valine dehydrogenase family protein	glutamate/leucine/phenylalanine/valine dehydrogenase family protein
TGME49_227620:52-TGME49_275440:141	TGME49_227620-TGME49_275440	TGME49_275440	TGME49_227620	5	4	both	YSSVQEPQA[K]VPSK	10	AVGG[K]GEHTPPLPDER	5	141	52	Inter	459.04	GRA6	GRA2
TGME49_210408:32-TGME49_210408:73	TGME49_210408-TGME49_210408	TGME49_210408	TGME49_210408	5	8	both	KPYE[S]KAVADK	5	RPLSAFIFFS[K]DK	11	73	32	Intra	458.85	HMG (high mobility group) box domain-containing protein	HMG (high mobility group) box domain-containing protein
TGME49_318310:581-TGME49_318310:601	TGME49_318310-TGME49_318310	TGME49_318310	TGME49_318310	5	3	both	[K]LLTNNWDVR	1	GAYVLSDFENNG[K]K	13	601	581	Intra	458.68	transketolase	transketolase
TGME49_318230:304-TGME49_318230:323	TGME49_318230-TGME49_318230	TGME49_318230	TGME49_318230	5	6	both	TVE[K]ATEMILR	4	FDNNANTQICED[K]TGIPDGWMGVDIGPK	13	323	304	Intra	458.59	phosphoglycerate kinase PGKI	phosphoglycerate kinase PGKI
TGME49_220360:539-TGME49_220360:544	TGME49_220360-TGME49_220360	TGME49_220360	TGME49_220360	5	3	both	[K]ASSISFDGASR	1	YVVGCDGA[K]SMIR	9	544	539	Intra	458.29	FAD binding domain-containing protein	FAD binding domain-containing protein
TGME49_268850:109-TGME49_268850:72	TGME49_268850-TGME49_268850	TGME49_268850	TGME49_268850	5	29	both	AVENIH[K]IIK	7	[S]KLGANAILAVSMACCR	1	72	109	Intra	457.6	enolase 2	enolase 2
TGME49_310490:104-TGME49_310490:124	TGME49_310490-TGME49_310490	TGME49_310490	TGME49_310490	5	25	both	IPVIV[K]AR	6	AAVIDVT[K]SGYFK	8	124	104	Intra	457.23	RPL27A	RPL27A
TGME49_219850:206-TGME49_219850:311	TGME49_219850-TGME49_219850	TGME49_219850	TGME49_219850	5	25	both	GIA[K]LLSAPR	4	LAAAPAGGAN[K]PNAPAGK	11	206	311	Intra	456.92	prolyl-tRNA synthetase (ProRS)	prolyl-tRNA synthetase (ProRS)
TGME49_234505:331-TGME49_234505:378	TGME49_234505-TGME49_234505	TGME49_234505	TGME49_234505	5	5	cleaved	MLYGLAQEY[K]K	10	IPQAYFNSV[K]NIHER	10	378	331	Intra	456.83	phenylalanyl-tRNA synthetase alpha chain A	phenylalanyl-tRNA synthetase alpha chain A
TGME49_311720:194-TGME49_311720:446	TGME49_311720-TGME49_311720	TGME49_311720	TGME49_311720	5	5	both	IIN[K]NTVIPTK	4	QAT[K]DAGAIAGLNVIR	4	446	194	Intra	456.01	chaperonin protein BiP	chaperonin protein BiP
TGME49_205010:1008-TGME49_205010:1090	TGME49_205010-TGME49_205010	TGME49_205010	TGME49_205010	5	14	both	I[K]PYLPQICGVIR	2	AIVNVIGMN[K]MTPPIK	10	1008	1090	Intra	455.98	splicing factor 3B subunit 1	splicing factor 3B subunit 1
TGME49_215230:615-TGME49_215230:651	TGME49_215230-TGME49_215230	TGME49_215230	TGME49_215230	5	2	cleaved	HVQGVACV[K]LK	9	SDL[K]ANCLPSR	4	615	651	Intra	455.92	RNA recognition motif-containing protein	RNA recognition motif-containing protein
TGME49_209030:241-TGME49_209030:315	TGME49_209030-TGME49_209030	TGME49_209030	TGME49_209030	5	3	cleaved	L[T]KELTSLAPSTMK	2	AAEDSSDIEKS[Y]ELPDGNIITVGNER	12	315	241	Intra	455.91	actin ACT1	actin ACT1
TGME49_279400:37-TGME49_279400:97	TGME49_279400-TGME49_279400	TGME49_279400	TGME49_279400	5	132	both	A[K]ADGTLVEK	2	[K]AIEAFQSVK	1	97	37	Intra	455.55	glutaredoxin 2	glutaredoxin 2
TGME49_277500:383-TGME49_306910:462	TGME49_277500-TGME49_306910	TGME49_277500	TGME49_306910	5	1	cleaved	[K]VEFGLPDLEGR	1	SLVDPFSDDS[S]DAKYAK	11	383	462	Inter	455.29	26S proteasome regulatory subunit 7	306910
TGME49_320600:11-TGME49_320600:17	TGME49_320600-TGME49_320600	TGME49_320600	TGME49_320600	5	5	both	GHC[K]WFDSK	4	[K]GFGFITAEDGTDLFVHQTEIK	1	11	17	Intra	454.93	cold-shock DNA-binding domain-containing protein	cold-shock DNA-binding domain-containing protein
TGME49_209030:329-TGME49_209030:329	TGME49_209030-TGME49_209030	TGME49_209030	TGME49_209030	5	5	both	I[K]VVAPPER	2	I[K]VVAPPERK	2	329	329	Intra	453.735	actin ACT1	actin ACT1
TGME49_239620:726-TGME49_239620:880	TGME49_239620-TGME49_239620	TGME49_239620	TGME49_239620	5	1	cleaved	FAFNSS[K]PVGQR	7	IVDVAAADQ[K]EQTA	10	726	880	Intra	453.56	5'-nucleotidase, C-terminal domain-containing protein	5'-nucleotidase, C-terminal domain-containing protein
TGME49_262100:85-TGME49_262100:95	TGME49_262100-TGME49_262100	TGME49_262100	TGME49_262100	5	3	both	NWA[K]AAEYFSR	4	PADTLLGEG[K]TVFR	10	95	85	Intra	453.56	tetratricopeptide repeat-containing protein	tetratricopeptide repeat-containing protein
TGME49_315620:142-TGME49_315620:151	TGME49_315620-TGME49_315620	TGME49_315620	TGME49_315620	5	1	cleaved	A[K]VAVWQEVR	2	AIPENLDALVQSV[T]KTDDEVR	14	151	142	Intra	453.43	vacuolar ATP synthase subunit C	vacuolar ATP synthase subunit C
TGME49_249270:116-TGME49_249270:139	TGME49_249270-TGME49_249270	TGME49_249270	TGME49_249270	5	9	both	GGKPP[K]TFDYNQGR	6	DAASLIEFAVMHAG[K]LAR	15	116	139	Intra	453.36	protein disulfide isomerase-related protein (provisional)	protein disulfide isomerase-related protein (provisional)
TGME49_263090:17-TGME49_263090:84	TGME49_263090-TGME49_263090	TGME49_263090	TGME49_263090	5	102	both	EL[S]KQHMQNK	3	A[K]LAEQAERYDEMAEAMK	2	84	17	Intra	453.214	14-3-3 protein	14-3-3 protein
TGME49_279400:46-TGME49_279400:97	TGME49_279400-TGME49_279400	TGME49_279400	TGME49_279400	5	31	both	A[K]ADGTLVEK	2	AIEAFQSV[K]AK	9	97	46	Intra	453.12	glutaredoxin 2	glutaredoxin 2
TGME49_207390:26-TGME49_314418:10	TGME49_207390-TGME49_314418	TGME49_314418	TGME49_207390	5	4	both	FILMVN[K]QGQTR	7	NDAP[K]GAAEIFYR	5	10	26	Inter	453.07	AP-4 complex subunit sigma	AP-4 complex subunit mu
TGME49_232230:22-TGME49_232230:7	TGME49_232230-TGME49_232230	TGME49_232230	TGME49_232230	5	35	both	LQLVM[K]SGK	6	[K]SGSEGINSR	1	22	7	Intra	452.49	RPL30	RPL30
TGME49_262040:225-TGME49_262040:237	TGME49_262040-TGME49_262040	TGME49_262040	TGME49_262040	5	6	cleaved	DG[K]PGAAGQALAVR	3	VVGSASLAAAAL[K]EGEER	13	237	225	Intra	451.56	SAC3/GANP family protein	SAC3/GANP family protein
TGME49_283780:536-TGME49_283780:562	TGME49_283780-TGME49_283780	TGME49_283780	TGME49_283780	5	13	both	ILEHYVQQS[K]A	10	EG[K]APHESGQSELCSSTR	3	562	536	Intra	451.432	glucose-6-phosphate isomerase GPI	glucose-6-phosphate isomerase GPI
TGME49_305520:193-TGME49_305520:260	TGME49_305520-TGME49_305520	TGME49_305520	TGME49_305520	5	2	both	GTHIVGAPTT[K]K	11	TT[K]DSAVSRPLA	3	193	260	Intra	451.32	RPS2	RPS2
TGME49_256760:321-TGME49_256760:35	TGME49_256760-TGME49_256760	TGME49_256760	TGME49_256760	5	15	both	MMIA[K]CNVVGK	5	LVSASSVMTQQLG[K]STNIR	14	321	35	Intra	451.07	pyruvate kinase PyK1	pyruvate kinase PyK1
TGME49_266070:11-TGME49_266070:96	TGME49_266070-TGME49_266070	TGME49_266070	TGME49_266070	5	10	both	AQN[K]SLQPVCR	4	E[K]FYTLVQHVPVASFENLK	2	11	96	Intra	451.06	RPL31	RPL31
TGME49_318230:139-TGME49_318230:216	TGME49_318230-TGME49_318230	TGME49_318230	TGME49_318230	5	6	both	GVDEQGN[K]IK	8	PFLAILGGA[K]VR	10	139	216	Intra	450.69	phosphoglycerate kinase PGKI	phosphoglycerate kinase PGKI
TGME49_305520:202-TGME49_305520:85	TGME49_305520-TGME49_305520	TGME49_305520	TGME49_305520	5	1	cleaved	ILGFAGI[K]DCFSNSK	8	EYQIIDHFFQPGNCAAPL[K]DDVMK	19	202	85	Intra	450.06	RPS2	RPS2
TGME49_205470:153-TGME49_205470:49	TGME49_205470-TGME49_205470	TGME49_205470	TGME49_205470	5	8	both	AGIISA[K]AAGDAR	7	IRPVLHVN[K]VDR	9	49	153	Intra	449.76	translation elongation factor 2 family protein	translation elongation factor 2 family protein
TGME49_290890:107-TGME49_290890:176	TGME49_290890-TGME49_290890	TGME49_290890	TGME49_290890	5	26	both	LDDMM[K]QYIEAAK	6	[Y]EQAKHTIGVNYFGTK	1	176	107	Intra	449.41	carbonyl reductase 1	carbonyl reductase 1
TGME49_300000:160-TGME49_300000:50	TGME49_300000-TGME49_300000	TGME49_300000	TGME49_300000	5	13	both	FNAVVL[K]R	7	HFGAAPGTPG[S]KAR	11	50	160	Intra	449	RPL18	RPL18
TGME49_261570:29-TGME49_261570:43	TGME49_261570-TGME49_261570	TGME49_261570	TGME49_261570	5	2	cleaved	SPIFAK[T]PR	7	LPAAPLAG[K]SGK	9	43	29	Intra	448.63	RPL7A	RPL7A
TGME49_317720:296-TGME49_317720:394	TGME49_317720-TGME49_317720	TGME49_317720	TGME49_317720	5	6	both	TGGTGGG[K]SR	8	VEG[K]LLIDK	4	394	296	Intra	448.38	eIF3 subunit 7	eIF3 subunit 7
TGME49_289690:217-TGME49_289690:229	TGME49_289690-TGME49_289690	TGME49_289690	TGME49_289690	5	6	cleaved	IIPSLNG[K]LTGMAFR	8	SAGVNIIPASTGAA[K]AVGK	15	229	217	Intra	448.28	glyceraldehyde-3-phosphate dehydrogenase GAPDH1	glyceraldehyde-3-phosphate dehydrogenase GAPDH1
TGME49_311720:276-TGME49_311720:334	TGME49_311720-TGME49_311720	TGME49_311720	TGME49_311720	5	24	both	VMDHFI[K]LVK	7	A[K]FEELNSDLFQK	2	276	334	Intra	448.22	chaperonin protein BiP	chaperonin protein BiP
TGME49_320600:11-TGME49_320600:62	TGME49_320600-TGME49_320600	TGME49_320600	TGME49_320600	5	23	both	VQVGHDG[K]R	8	GHC[K]WFDSK	4	62	11	Intra	448.16	cold-shock DNA-binding domain-containing protein	cold-shock DNA-binding domain-containing protein
TGME49_288380:559-TGME49_288380:608	TGME49_288380-TGME49_288380	TGME49_288380	TGME49_288380	5	4	cleaved	DNSMTTYMVS[K]K	11	EVLHD[K]VEQVVVSNR	6	608	559	Intra	447.69	heat shock protein HSP90	heat shock protein HSP90
TGME49_290290:207-TGME49_290290:248	TGME49_290290-TGME49_290290	TGME49_290290	TGME49_290290	5	1	cleaved	VTGKHSFQIGD[T]TAFSPYVSGGIAR	12	AATVHTHTD[K]LLPFQDGDFVVFR	10	248	207	Intra	447.24	ubiquitin-activating enzyme E1 family protein	ubiquitin-activating enzyme E1 family protein
TGME49_209030:204-TGME49_209030:69	TGME49_209030-TGME49_209030	TGME49_209030	TGME49_209030	5	2	both	GYGFTT[S]AEKEIVR	7	GILTL[K]YPIEHGIVTNWDDMEK	6	204	69	Intra	446.97	actin ACT1	actin ACT1
TGME49_243910:265-TGME49_243910:284	TGME49_243910-TGME49_243910	TGME49_243910	TGME49_243910	5	3	both	NVEFIP[K]SVSK	7	ALLEGFV[K]NGNGR	8	284	265	Intra	446.82	Cof family hydrolase subfamily protein	Cof family hydrolase subfamily protein
TGME49_215460:23-TGME49_215460:64	TGME49_215460-TGME49_215460	TGME49_215460	TGME49_215460	5	5	both	[K]QFGVDILHPSR	1	VSDSQSIVVFGL[K]TAFGGGR	13	23	64	Intra	446.5	RPS24	RPS24
TGME49_243730:137-TGME49_243730:144	TGME49_243730-TGME49_243730	TGME49_243730	TGME49_243730	5	6	both	HPCL[K]TLAAAVER	5	GPSLFTEETMGP[S]KR	13	144	137	Intra	446.309	rhoptry protein ROP9	rhoptry protein ROP9
TGME49_286120:317-TGME49_286120:385	TGME49_286120-TGME49_286120	TGME49_286120	TGME49_286120	5	5	both	AFYH[K]LGTDQK	5	TSNAQGMFDFS[K]LK	12	317	385	Intra	446.12	prolyl endopeptidase	prolyl endopeptidase
TGME49_216970:313-TGME49_216970:313	TGME49_216970-TGME49_216970	TGME49_216970	TGME49_216970	5	2	cleaved	SSVPI[K]NFCFIPK	6	SSVPI[K]NFCFIPK	6	313	313	Intra	445.79	coronin	coronin
TGME49_279390:353-TGME49_279390:38	TGME49_279390-TGME49_279390	TGME49_279390	TGME49_279390	5	2	cleaved	TAADIVNGAL[K]K	11	FTLLLLPTGT[K]K	11	38	353	Intra	445.78	proliferation-associated protein 2G4	proliferation-associated protein 2G4
TGME49_246560:88-TGME49_305290:78	TGME49_246560-TGME49_305290	TGME49_305290	TGME49_246560	5	11	cleaved	STAVN[K]AR	6	GEIEGI[K]K	7	78	88	Inter	445.749	vacuolar atp synthase subunit e	vacuolar ATP synthase subunit g
TGME49_311240:284-TGME49_311240:317	TGME49_311240-TGME49_311240	TGME49_311240	TGME49_311240	5	4	both	[K]ISLLESLCGFK	1	QLLIQSPPGTVT[K]PDAVQIIK	13	284	317	Intra	445.62	DnaJ family chaperone J1	DnaJ family chaperone J1
TGME49_248480:152-TGME49_248480:176	TGME49_248480-TGME49_248480	TGME49_248480	TGME49_248480	5	8	both	[S]LKGGNAEGGDDE	1	VD[S]EKHVDYAITSPFGGGR	3	176	152	Intra	445.468	RPS9	RPS9
TGME49_219540:1013-TGME49_219540:864	TGME49_219540-TGME49_219540	TGME49_219540	TGME49_219540	5	16	both	AVGAA[K]EGAADK	6	ELAALE[K]EVAK	7	1013	864	Intra	445.44	cytosolic tRNA-Ala synthetase	cytosolic tRNA-Ala synthetase
TGME49_202370:287-TGME49_202370:348	TGME49_202370-TGME49_202370	TGME49_202370	TGME49_202370	5	4	cleaved	YFTDMIQ[K]VK	8	WEELTEA[K]LGHAGVVR	8	287	348	Intra	445.14	T-complex protein 1, epsilon subunit (TCP-1-epsilon)	T-complex protein 1, epsilon subunit (TCP-1-epsilon)
TGME49_309120:235-TGME49_309120:259	TGME49_309120-TGME49_309120	TGME49_309120	TGME49_309120	5	3	both	FCLYTASAF[K]R	10	NIPGVELCKVD[S]LNLLQLAPGGALGR	12	259	235	Intra	445.04	RPL4	RPL4
TGME49_215220:110-TGME49_215220:133	TGME49_215220-TGME49_215220	TGME49_215220	TGME49_215220	5	9	both	E[K]ASVAFQGDDAR	2	VLPSGEG[K]ENASVAFQGDDAR	8	133	110	Intra	444.12	GRA22	GRA22
TGME49_209030:315-TGME49_209030:329	TGME49_209030-TGME49_209030	TGME49_209030	TGME49_209030	5	29	both	I[K]VVAPPERK	2	L[T]KELTSLAPSTMK	2	329	315	Intra	442.878	actin ACT1	actin ACT1
TGME49_263050:133-TGME49_263050:179	TGME49_263050-TGME49_263050	TGME49_263050	TGME49_263050	5	3	both	[K]GLAGIPADTPK	1	AITAEEQ[K]FMAYATLR	8	133	179	Intra	442.79	RPL13	RPL13
TGME49_238050:47-TGME49_238050:85	TGME49_238050-TGME49_238050	TGME49_238050	TGME49_238050	5	11	both	VEYAMNN[K]EFGTIK	8	[S]LSHEVQDEPFGWTAR	1	85	47	Intra	442.74	nuclease and tudor domain-containing protein	nuclease and tudor domain-containing protein
TGME49_224850:284-TGME49_224850:323	TGME49_224850-TGME49_224850	TGME49_224850	TGME49_224850	5	3	cleaved	AAVEALNG[K]R	9	ETFS[K]FGSITSLVVR	5	323	284	Intra	442.65	polyadenylate-binding protein PABC	polyadenylate-binding protein PABC
TGME49_205220:430-TGME49_205220:461	TGME49_205220-TGME49_205220	TGME49_205220	TGME49_205220	5	3	both	[K]ALEFIPNSVR	1	AVLA[K]AVSVLPHSVR	5	461	430	Intra	442.42	U5 snRNP-associated subunit	U5 snRNP-associated subunit
TGME49_202370:122-TGME49_272910:42	TGME49_202370-TGME49_272910	TGME49_202370	TGME49_272910	5	6	both	LIE[K]GLHPLR	4	RQNIIAA[K]AVADAVR	8	122	42	Inter	442.31	T-complex protein 1, epsilon subunit (TCP-1-epsilon)	T-complex protein 1 delta subunit
TGME49_205320:386-TGME49_205320:401	TGME49_205320-TGME49_205320	TGME49_205320	TGME49_205320	5	45	both	AGE[K]LADRK	4	TVFESQ[K]SLTSTADFR	7	386	401	Intra	442.108	205320	205320
TGME49_283780:415-TGME49_283780:562	TGME49_283780-TGME49_283780	TGME49_283780	TGME49_283780	5	20	both	ILEHYVQQS[K]A	10	VIPAEFIGFC[K]SQR	11	562	415	Intra	441.75	glucose-6-phosphate isomerase GPI	glucose-6-phosphate isomerase GPI
TGME49_225260:734-TGME49_225260:746	TGME49_225260-TGME49_225260	TGME49_225260	TGME49_225260	5	8	cleaved	VN[K]ELNSAR	3	GRLESQPG[K]SLR	9	746	734	Intra	441.339	DNA-directed RNA polymerase II RPB1	DNA-directed RNA polymerase II RPB1
TGME49_279390:280-TGME49_279390:312	TGME49_279390-TGME49_279390	TGME49_279390	TGME49_279390	5	24	both	TYIL[K]SQLGR	5	AC[K]VGVAEAMR	3	280	312	Intra	440.82	proliferation-associated protein 2G4	proliferation-associated protein 2G4
TGME49_234450:71-TGME49_234450:85	TGME49_234450-TGME49_234450	TGME49_234450	TGME49_234450	5	9	both	IN[K]CGVISPR	3	FDIQVD[K]IEQFCSNLLPSR	7	71	85	Intra	440.42	RPS15A	RPS15A
TGME49_311720:384-TGME49_311720:446	TGME49_311720-TGME49_311720	TGME49_311720	TGME49_311720	5	4	both	IIN[K]NTVIPTK	4	IQQLI[K]DFFNGK	6	446	384	Intra	439.82	chaperonin protein BiP	chaperonin protein BiP
TGME49_251500:142-TGME49_294620:721	TGME49_251500-TGME49_294620	TGME49_251500	TGME49_294620	5	8	both	[K]DIMAQVQR	1	MLETYD[K]QAFLGPPENAR	7	142	721	Inter	438.81	eukaryotic initiation factor-3, subunit 3	eukaryotic initiation factor-3, subunit 8
TGME49_226250:205-TGME49_226250:252	TGME49_226250-TGME49_226250	TGME49_226250	TGME49_226250	5	5	both	VNYT[K]PTPIQK	5	LQSTGI[K]FDSYDK	7	252	205	Intra	438.72	DEAD (Asp-Glu-Ala-Asp) box polypeptide DDX3X	DEAD (Asp-Glu-Ala-Asp) box polypeptide DDX3X
TGME49_310060:162-TGME49_310060:323	TGME49_310060-TGME49_310060	TGME49_310060	TGME49_310060	5	17	both	F[K]SVSSEDANR	2	IIDVSTI[K]ELAMR	8	162	323	Intra	438.52	small nuclease	small nuclease
TGME49_289750:33-TGME49_289750:7	TGME49_289750-TGME49_289750	TGME49_289750	TGME49_289750	5	9	cleaved	IQD[K]EGIPPDQQR	4	[T]LTGKTITLDVEPSDTIENVK	1	33	7	Intra	438.27	ribosomal-ubiquitin protein RPL40	ribosomal-ubiquitin protein RPL40
TGME49_289750:6-TGME49_304770:72	TGME49_289750-TGME49_304770	TGME49_289750	TGME49_304770	5	7	cleaved	MQIFV[K]TLTGK	6	FL[T]KIYHPNIDALGR	3	6	72	Inter	438.08	ribosomal-ubiquitin protein RPL40	ubiquitin-conjugating enzyme subfamily protein
TGME49_289300:638-TGME49_289300:707	TGME49_289300-TGME49_289300	TGME49_289300	TGME49_289300	5	2	both	ATSLCV[K]FCEGK	7	FLTDWAPWSLTDSTE[K]QR	16	638	707	Intra	437.95	methionyl-tRNA synthetase	methionyl-tRNA synthetase
TGME49_286420:146-TGME49_286420:425	TGME49_286420-TGME49_286420	TGME49_286420	TGME49_286420	5	2	cleaved	QTVAVGVI[K]SVEK	9	EHALLAFTLGV[K]QMIVGINK	12	425	146	Intra	437.82	elongation factor 1-alpha (EF-1-ALPHA)	elongation factor 1-alpha (EF-1-ALPHA)
TGME49_233480:328-TGME49_233480:328	TGME49_233480-TGME49_233480	TGME49_233480	TGME49_233480	5	6	cleaved	PGGGSGGG[K]R	9	PGGGSGGG[K]R	9	328	328	Intra	437.63	SRS29C	SRS29C
TGME49_310640:23-TGME49_310640:7	TGME49_310640-TGME49_310640	TGME49_310640	TGME49_310640	5	33	both	TYHLGV[K]K	7	G[K]NIFLTPDGR	2	23	7	Intra	437.23	phosphorylase family protein	phosphorylase family protein
TGME49_263870:222-TGME49_263870:272	TGME49_263870-TGME49_263870	TGME49_263870	TGME49_263870	5	2	cleaved	ANSSGASSPPSAD[K]R	14	AALLNSYFAQ[K]YNGK	11	222	272	Intra	436.97	glutamate-tRNA ligase	glutamate-tRNA ligase
TGME49_219460:1022-TGME49_219460:880	TGME49_219460-TGME49_219460	TGME49_219460	TGME49_219460	5	9	both	G[K]LAPPPLLHR	2	ASTALQ[K]QFSR	7	880	1022	Intra	436.84	219460	219460
TGME49_229990:228-TGME49_229990:363	TGME49_229990-TGME49_229990	TGME49_229990	TGME49_229990	5	6	both	AAQGMPQCV[K]NAK	10	IGDWDHLMF[K]GCK	10	228	363	Intra	436.4	T-complex protein 1 subunit alpha	T-complex protein 1 subunit alpha
TGME49_291640:138-TGME49_291640:138	TGME49_291640-TGME49_291640	TGME49_291640	TGME49_291640	5	3	cleaved	VISCGDMQTNSS[T]KK	13	VISCGDMQTNSS[T]KK	13	138	138	Intra	436.37	aspartate carbamoyltransferase	aspartate carbamoyltransferase
TGME49_223710:109-TGME49_223710:78	TGME49_223710-TGME49_223710	TGME49_223710	TGME49_223710	5	7	both	QEAYELA[K]R	8	DYFEAA[K]CFTQAVR	7	78	109	Intra	436.14	tetratricopeptide repeat-containing protein	tetratricopeptide repeat-containing protein
TGME49_236040:359-TGME49_236040:41	TGME49_236040-TGME49_236040	TGME49_236040	TGME49_236040	5	3	cleaved	GILAADESTGTI[K]K	13	YGGGAGGAAAASSLFE[K]R	17	41	359	Intra	436.14	fructose-1,6-bisphosphate aldolase	fructose-1,6-bisphosphate aldolase
TGME49_288290:303-TGME49_313980:56	TGME49_288290-TGME49_313980	TGME49_288290	TGME49_313980	5	1	cleaved	[K]VATMALSSPTGK	1	SLQLLNSLEH[K]QLLR	11	303	56	Inter	435.85	288290	ribosome biogenesis protein nep1
TGME49_239820:368-TGME49_239820:457	TGME49_239820-TGME49_239820	TGME49_239820	TGME49_239820	5	10	both	LVDEPVETLHL[K]IR	12	[K]FLGTPIYLQMPSR	1	368	457	Intra	435.83	D-3-phosphoglycerate dehydrogenase	D-3-phosphoglycerate dehydrogenase
TGME49_209030:285-TGME49_209030:329	TGME49_209030-TGME49_209030	TGME49_209030	TGME49_209030	5	8	both	I[K]VVAPPERK	2	TTFDSIM[K]CDVDIR	8	329	285	Intra	435.793	actin ACT1	actin ACT1
TGME49_256760:341-TGME49_256760:341	TGME49_256760-TGME49_256760	TGME49_256760	TGME49_256760	5	2	cleaved	PVITATQMLESMI[K]NPR	14	PVITATQMLESMI[K]NPR	14	341	341	Intra	435.56	pyruvate kinase PyK1	pyruvate kinase PyK1
TGME49_290890:111-TGME49_290890:183	TGME49_290890-TGME49_290890	TGME49_290890	TGME49_290890	5	5	both	QYIEAA[K]TDELTK	7	YEQA[K]HTIGVNYFGTK	5	183	111	Intra	435.16	carbonyl reductase 1	carbonyl reductase 1
TGME49_219540:423-TGME49_219540:698	TGME49_219540-TGME49_219540	TGME49_219540	TGME49_219540	5	5	both	VANSLQA[K]GQK	8	ELEDGEDIQQ[K]GSLVEVK	11	423	698	Intra	435.13	cytosolic tRNA-Ala synthetase	cytosolic tRNA-Ala synthetase
TGME49_294898:259-TGME49_294898:340	TGME49_294898-TGME49_294898	TGME49_294898	TGME49_294898	5	4	both	Q[K]IQDQIVMNR	2	NAAGEADGE[K]VDPTAGPLLLTR	10	340	259	Intra	435.09	tetratricopeptide repeat-containing protein	tetratricopeptide repeat-containing protein
TGME49_227620:116-TGME49_227620:88	TGME49_227620-TGME49_227620	TGME49_227620	TGME49_227620	5	20	both	GFTAA[K]THTVR	6	FL[K]FAENVGQHSEK	3	116	88	Intra	434.77	GRA2	GRA2
TGME49_216790:137-TGME49_216790:202	TGME49_216790-TGME49_216790	TGME49_216790	TGME49_216790	5	12	both	ILSA[K]LKPNLGK	5	GTVGQVIQL[K]DETGR	10	137	202	Intra	434.703	ATP-binding cassette sub-family E member 1	ATP-binding cassette sub-family E member 1
TGME49_229950:228-TGME49_277500:156	TGME49_229950-TGME49_277500	TGME49_277500	TGME49_229950	5	1	cleaved	YIINV[K]QIAK	6	VVGSEFVQ[K]YLGEGPR	9	156	228	Inter	434.29	26S proteasome regulatory subunit 7	26S proteasome regulatory subunit 6b
TGME49_207770:257-TGME49_207770:284	TGME49_207770-TGME49_207770	TGME49_207770	TGME49_207770	5	4	both	AAATLA[K]AQDK	7	FAEFYHHAIIFLAYTPTMSIPE[K]DR	23	257	284	Intra	434.01	PCI domain-containing protein	PCI domain-containing protein
TGME49_209030:38-TGME49_209030:61	TGME49_209030-TGME49_209030	TGME49_209030	TGME49_209030	5	7	both	AVFPSIVG[K]PK	9	DCYVGDEAQ[S]KR	10	38	61	Intra	433.89	actin ACT1	actin ACT1
TGME49_289690:4-TGME49_289690:65	TGME49_289690-TGME49_289690	TGME49_289690	TGME49_289690	5	129	both	DG[K]LIVGGK	3	VC[K]LGINGFGR	3	65	4	Intra	433.84	glyceraldehyde-3-phosphate dehydrogenase GAPDH1	glyceraldehyde-3-phosphate dehydrogenase GAPDH1
TGME49_263050:179-TGME49_263050:22	TGME49_263050-TGME49_263050	TGME49_263050	TGME49_263050	5	3	both	YV[K]TWFNQPGR	3	AITAEEQ[K]FMAYATLR	8	22	179	Intra	433.54	RPL13	RPL13
TGME49_273070:145-TGME49_273070:79	TGME49_273070-TGME49_273070	TGME49_273070	TGME49_273070	5	8	both	MYMNFPVDA[K]R	10	SCEMD[K]FYPEQLLR	6	79	145	Intra	433.51	GTPase activating protein for adp ribosylation factor	GTPase activating protein for adp ribosylation factor
TGME49_219850:638-TGME49_219850:648	TGME49_219850-TGME49_219850	TGME49_219850	TGME49_219850	5	17	both	TMLE[K]ADIR	5	DENTGEILG[K]CR	10	648	638	Intra	433.48	prolyl-tRNA synthetase (ProRS)	prolyl-tRNA synthetase (ProRS)
TGME49_223920:1814-TGME49_223920:1952	TGME49_223920-TGME49_223920	TGME49_223920	TGME49_223920	5	7	both	AAAL[K]DAFFAP	5	L[K]QQAWAFATLAHNSLNSATR	2	1952	1814	Intra	433.43	rhoptry neck protein RON3	rhoptry neck protein RON3
TGME49_273760:425-TGME49_273760:563	TGME49_273760-TGME49_273760	TGME49_273760	TGME49_273760	5	12	cleaved	NTTIPT[K]K	7	D[K]ISSEDRDTANK	2	425	563	Intra	433.322	heat shock protein HSP70	heat shock protein HSP70
TGME49_217820:206-TGME49_228190:286	TGME49_217820-TGME49_228190	TGME49_217820	TGME49_228190	5	7	cleaved	DWNLPP[S]SKR	7	SVLDGSE[K]ADPEIGR	8	206	286	Inter	433.25	PCI domain-containing protein	eukaryotic initiation factor-3, subunit 5
TGME49_288380:524-TGME49_288380:524	TGME49_288380-TGME49_288380	TGME49_288380	TGME49_288380	5	2	cleaved	[K]GLELEDDEEEK	1	[K]GLELEDDEEEK	1	524	524	Intra	433.17	heat shock protein HSP90	heat shock protein HSP90
TGME49_251690:12-TGME49_251690:414	TGME49_251690-TGME49_251690	TGME49_251690	TGME49_251690	5	15	both	AE[K]GGDPALVR	3	SSSA[K]GADRNEK	5	12	414	Intra	432.971	seryl-tRNA synthetase, cytoplasmic	seryl-tRNA synthetase, cytoplasmic
TGME49_314100:82-TGME49_314100:90	TGME49_314100-TGME49_314100	TGME49_314100	TGME49_314100	5	3	cleaved	SGDVSAA[K]AK	8	YTEGL[K]QLK	6	82	90	Intra	432.95	tetratricopeptide repeat-containing protein	tetratricopeptide repeat-containing protein
TGME49_267080:57-TGME49_277500:59	TGME49_267080-TGME49_277500	TGME49_267080	TGME49_277500	5	12	cleaved	LPTVTPI[T]KCR	8	SYGLSPYAFAI[K]R	12	57	59	Inter	432.94	26S protease regulatory subunit 4	26S proteasome regulatory subunit 7
TGME49_310030:36-TGME49_310030:53	TGME49_310030-TGME49_310030	TGME49_310030	TGME49_310030	5	10	cleaved	IDSATM[K]QK	7	GVGIQIE[S]KVNSVIIDNCDNLR	8	36	53	Intra	432.91	cyclase-associated protein CAP	cyclase-associated protein CAP
TGME49_266760:121-TGME49_266760:132	TGME49_266760-TGME49_266760	TGME49_266760	TGME49_266760	5	10	cleaved	APILM[K]NVPR	6	LVPSWT[K]PIIIGR	7	121	132	Intra	432.71	isocitrate dehydrogenase 1	isocitrate dehydrogenase 1
TGME49_210840:132-TGME49_210840:304	TGME49_210840-TGME49_210840	TGME49_210840	TGME49_210840	5	4	both	VMVDFSSPNVA[K]EMHVGHLR	12	VSEVPLMAV[K]SDGGFGYDSTDLAAVR	10	132	304	Intra	432.44	arginyl-tRNA synthetase family protein	arginyl-tRNA synthetase family protein
TGME49_280490:77-TGME49_280490:84	TGME49_280490-TGME49_280490	TGME49_280490	TGME49_280490	5	3	both	ADLETILI[K]R	9	IQDAA[K]EGTPNVFR	6	77	84	Intra	432.41	U-box domain-containing protein	U-box domain-containing protein
TGME49_226550:229-TGME49_226550:245	TGME49_226550-TGME49_226550	TGME49_226550	TGME49_226550	5	3	both	DVS[K]TLAILR	4	LDQSLYPNT[K]QAEGSDQPGSFFTR	10	229	245	Intra	432.38	TBC domain-containing protein TBC9	TBC domain-containing protein TBC9
TGME49_290670:291-TGME49_290670:427	TGME49_290670-TGME49_290670	TGME49_290670	TGME49_290670	5	11	both	L[K]MGCYLAVAK	2	LTLADALVYAE[K]TVK	12	291	427	Intra	431.69	leucyl aminopeptidase LAP	leucyl aminopeptidase LAP
TGME49_239100:109-TGME49_239100:51	TGME49_239100-TGME49_239100	TGME49_239100	TGME49_239100	5	70	both	TMLPLDF[K]R	8	HLVISSV[K]EVEVPQGR	8	109	51	Intra	431.57	RPS7	RPS7
TGME49_232350:109-TGME49_232350:43	TGME49_232350-TGME49_232350	TGME49_232350	TGME49_232350	5	12	both	NDLLPFN[S]KIIR	8	ELADVVLYDVV[K]GMPEGK	12	109	43	Intra	431.13	lactate dehydrogenase LDH1	lactate dehydrogenase LDH1
TGME49_227280:216-TGME49_244110:64	TGME49_227280-TGME49_244110	TGME49_227280	TGME49_244110	5	4	cleaved	DGGAGVD[K]ASK	8	AVEDLQALQA[K]HDELER	11	216	64	Inter	431.09	GRA3	nucleosome assembly protein (nap) protein
TGME49_201680:223-TGME49_317720:125	TGME49_201680-TGME49_317720	TGME49_201680	TGME49_317720	5	2	both	SHFALIL[K]NR	8	APV[K]QSTAAFNEK	4	223	125	Inter	430.75	eukaryotic initiation factor-3 subunit 10	eIF3 subunit 7
TGME49_210408:32-TGME49_210408:74	TGME49_210408-TGME49_210408	TGME49_210408	TGME49_210408	5	6	both	KPYES[K]AVADK	6	RPLSAFIFFS[K]DK	11	74	32	Intra	430.64	HMG (high mobility group) box domain-containing protein	HMG (high mobility group) box domain-containing protein
TGME49_309210:122-TGME49_309210:142	TGME49_309210-TGME49_309210	TGME49_309210	TGME49_309210	5	16	both	D[K]AGIPVTCR	2	V[K]GLILYPATVGR	2	122	142	Intra	430.5	peroxiredoxin 6	peroxiredoxin 6
TGME49_262620:232-TGME49_262620:32	TGME49_262620-TGME49_262620	TGME49_262620	TGME49_262620	5	3	cleaved	VYVGNLSW[K]VR	9	TSWQDL[K]DLFR	7	32	232	Intra	430.48	RNA recognition motif-containing protein	RNA recognition motif-containing protein
TGME49_310030:36-TGME49_310030:54	TGME49_310030-TGME49_310030	TGME49_310030	TGME49_310030	5	6	cleaved	IDSATM[K]QK	7	GVGIQIES[K]VNSVIIDNCDNLR	9	36	54	Intra	430.47	cyclase-associated protein CAP	cyclase-associated protein CAP
TGME49_263870:537-TGME49_263870:543	TGME49_263870-TGME49_263870	TGME49_263870	TGME49_263870	5	7	both	N[K]QIIDPIVPR	2	AGNLMEWD[K]LWTK	9	543	537	Intra	430.09	glutamate-tRNA ligase	glutamate-tRNA ligase
TGME49_256760:136-TGME49_256760:211	TGME49_256760-TGME49_256760	TGME49_256760	TGME49_256760	5	84	both	[K]NMNLPNVK	1	DH[K]PITLQQGATLK	3	211	136	Intra	429.99	pyruvate kinase PyK1	pyruvate kinase PyK1
TGME49_288380:420-TGME49_288380:592	TGME49_288380-TGME49_288380	TGME49_288380	TGME49_288380	5	39	both	IM[K]AQALR	3	FYEQFS[K]NLK	7	592	420	Intra	429.49	heat shock protein HSP90	heat shock protein HSP90
TGME49_247510:43-TGME49_247510:81	TGME49_247510-TGME49_247510	TGME49_247510	TGME49_247510	5	32	both	LAA[K]VVNR	4	LDVFANH[K]FIQALVNR	8	43	81	Intra	429.43	fructose-1,6-bisphosphatase 2	fructose-1,6-bisphosphatase 2
TGME49_251680:84-TGME49_251680:92	TGME49_251680-TGME49_251680	TGME49_251680	TGME49_251680	5	38	both	LQETPFS[K]K	8	EFGTYI[K]GYMQR	7	84	92	Intra	429.27	translationally-controlled tumor protein homolog	translationally-controlled tumor protein homolog
TGME49_209030:114-TGME49_209030:38	TGME49_209030-TGME49_209030	TGME49_209030	TGME49_209030	5	24	both	AVFPSIVG[K]PK	9	VAPEEHPVLLTEAPLNP[K]ANR	18	38	114	Intra	429.13	actin ACT1	actin ACT1
TGME49_207840:19-TGME49_216880:177	TGME49_207840-TGME49_216880	TGME49_207840	TGME49_216880	5	7	cleaved	QIVE[K]YYAK	5	PLIVSCGWD[K]LVK	10	19	177	Inter	429.036	RPS17	POC1 centriolar protein
TGME49_290670:12-TGME49_290670:291	TGME49_290670-TGME49_290670	TGME49_290670	TGME49_290670	5	17	both	L[K]MGCYLAVAK	2	VPAPLTVV[K]TDPTAIPFVGCQPAK	9	291	12	Intra	428.88	leucyl aminopeptidase LAP	leucyl aminopeptidase LAP
TGME49_251680:122-TGME49_251680:84	TGME49_251680-TGME49_251680	TGME49_251680	TGME49_251680	5	39	both	LQETPFS[K]K	8	FMSGAQALV[K]K	10	84	122	Intra	428.78	translationally-controlled tumor protein homolog	translationally-controlled tumor protein homolog
TGME49_220500:163-TGME49_220500:236	TGME49_220500-TGME49_220500	TGME49_220500	TGME49_220500	5	18	both	[K]NTSSFTGGER	1	FLDEL[K]AGFAPR	6	163	236	Intra	428.76	UBX domain-containing protein	UBX domain-containing protein
TGME49_216650:112-TGME49_216650:131	TGME49_216650-TGME49_216650	TGME49_216650	TGME49_216650	5	17	both	AVQSG[K]FDVK	6	LGIEGD[K]TVFLK	7	112	131	Intra	428.7	mature soluble cytoskeleton protein MSC1A	mature soluble cytoskeleton protein MSC1A
TGME49_286420:378-TGME49_286420:382	TGME49_286420-TGME49_286420	TGME49_286420	TGME49_286420	5	21	both	TLEEAP[K]CIK	7	[S]GDAAMVNMEPSK	1	378	382	Intra	428.53	elongation factor 1-alpha (EF-1-ALPHA)	elongation factor 1-alpha (EF-1-ALPHA)
TGME49_232660:273-TGME49_232660:273	TGME49_232660-TGME49_232660	TGME49_232660	TGME49_232660	5	4	cleaved	AYEEQ[K]QR	6	AYEEQ[K]QR	6	273	273	Intra	428.45	Hsp70 interacting protein HIP	Hsp70 interacting protein HIP
TGME49_236040:107-TGME49_236040:42	TGME49_236040-TGME49_236040	TGME49_236040	TGME49_236040	5	23	both	AEGIIPGI[K]VDK	9	[K]RFDSIGVENTEANR	1	107	42	Intra	427.78	fructose-1,6-bisphosphate aldolase	fructose-1,6-bisphosphate aldolase
TGME49_232340:120-TGME49_232340:58	TGME49_232340-TGME49_232340	TGME49_232340	TGME49_232340	5	1	cleaved	VFLDRLEQIEADA[K]K	14	TASPAAA[K]TLEELAQSGSR	8	120	58	Intra	427.69	protein phosphatase PPM2A	protein phosphatase PPM2A
TGME49_216450:164-TGME49_242290:56	TGME49_216450-TGME49_242290	TGME49_242290	TGME49_216450	5	5	both	[K]VAAHQLTQDK	1	SELYCVET[S]GCCSK	9	56	164	Inter	427.63	proteasome subunit alpha type-6	proteasome subunit alpha type-3
TGME49_232300:64-TGME49_275810:101	TGME49_232300-TGME49_275810	TGME49_232300	TGME49_275810	5	48	cleaved	EVLGD[K]GR	6	TYLHLPPTVFPSTLT[K]K	16	64	101	Inter	427.143	RPS3	RPS10
TGME49_224350:1068-TGME49_224350:1103	TGME49_224350-TGME49_224350	TGME49_224350	TGME49_224350	5	5	both	DA[K]GDPLVLDK	3	EAAALAMNHF[K]SAK	11	1103	1068	Intra	426.68	aminopeptidase N2	aminopeptidase N2
TGME49_209030:192-TGME49_209030:329	TGME49_209030-TGME49_209030	TGME49_209030	TGME49_209030	5	7	both	I[K]VVAPPERK	2	DLTEYMM[K]ILHER	8	329	192	Intra	426.607	actin ACT1	actin ACT1
TGME49_216790:45-TGME49_216790:7	TGME49_216790-TGME49_216790	TGME49_216790	TGME49_216790	5	5	both	[K]ETEAVDDAR	1	[T]GKLCIEADATSK	1	7	45	Intra	426.51	ATP-binding cassette sub-family E member 1	ATP-binding cassette sub-family E member 1
TGME49_209030:327-TGME49_209030:38	TGME49_209030-TGME49_209030	TGME49_209030	TGME49_209030	5	2	cleaved	AVFPSIVG[K]PK	9	ELTSLAPSTM[K]IK	11	38	327	Intra	426.15	actin ACT1	actin ACT1
TGME49_311720:453-TGME49_311720:523	TGME49_311720-TGME49_311720	TGME49_311720	TGME49_311720	5	2	cleaved	NTVIPT[K]K	7	NGILSVSAVD[K]GTGK	11	453	523	Intra	425.96	chaperonin protein BiP	chaperonin protein BiP
TGME49_250770:315-TGME49_250770:61	TGME49_250770-TGME49_250770	TGME49_250770	TGME49_250770	5	4	cleaved	DFTVSSMHGDMDQ[K]SR	14	GIYSYGFE[K]PSAIQQR	9	315	61	Intra	425.78	eukaryotic initiation factor-4A	eukaryotic initiation factor-4A
TGME49_217460:197-TGME49_217460:222	TGME49_217460-TGME49_217460	TGME49_217460	TGME49_217460	5	2	both	AIPGAGALSGAGA[K]GTDR	14	TSETAA[K]HFSSWSACVAK	7	222	197	Intra	425.51	glutaminyl-tRNA synthetase (GlnRS)	glutaminyl-tRNA synthetase (GlnRS)
TGME49_232440:195-TGME49_232440:86	TGME49_232440-TGME49_232440	TGME49_232440	TGME49_232440	5	37	both	[T]KLLELR	1	SRLDELQAQMD[K]YEAERK	12	195	86	Intra	425.267	Brf1p family coiled coil protein	Brf1p family coiled coil protein
TGME49_310700:25-TGME49_310700:97	TGME49_310700-TGME49_310700	TGME49_310700	TGME49_310700	5	1	cleaved	G[K]QSLETICLLLAYK	2	GSRPG[K]PVQLTEAEIR	6	97	25	Intra	424.62	serine/threonine phosphatase PP1	serine/threonine phosphatase PP1
TGME49_219140:31-TGME49_300140:164	TGME49_219140-TGME49_300140	TGME49_300140	TGME49_219140	5	16	both	[S]GKVDAAALLEK	1	[K]AAVDDDDFDLFGEESAEDK	1	164	31	Inter	424.61	elongation factor 1-gamma	EF-1 guanine nucleotide exchange domain-containing protein
TGME49_311720:384-TGME49_311720:453	TGME49_311720-TGME49_311720	TGME49_311720	TGME49_311720	5	3	both	NTVIPT[K]K	7	IQQLI[K]DFFNGK	6	453	384	Intra	424.35	chaperonin protein BiP	chaperonin protein BiP
TGME49_287500:13-TGME49_287500:18	TGME49_287500-TGME49_287500	TGME49_287500	TGME49_287500	5	12	both	[S]FTGIDEVTAK	1	YGLSGLL[K]EGHR	8	18	13	Intra	424.33	T complex chaperonin	T complex chaperonin
TGME49_320600:62-TGME49_320600:64	TGME49_320600-TGME49_320600	TGME49_320600	TGME49_320600	5	50	cleaved	VQVGHDG[K]R	8	[K]AVSVTGPNGDFVQGEPR	1	62	64	Intra	424.27	cold-shock DNA-binding domain-containing protein	cold-shock DNA-binding domain-containing protein
TGME49_226830:356-TGME49_226830:89	TGME49_226830-TGME49_226830	TGME49_226830	TGME49_226830	5	4	both	LV[K]QAVMAK	3	PIEILLNPAS[K]R	11	356	89	Intra	424.26	DnaK family protein	DnaK family protein
TGME49_263090:17-TGME49_263090:85	TGME49_263090-TGME49_263090	TGME49_263090	TGME49_263090	5	124	both	A[K]LAEQAER	2	ELS[K]QHMQNK	4	17	85	Intra	424.16	14-3-3 protein	14-3-3 protein
TGME49_270380:43-TGME49_270380:93	TGME49_270380-TGME49_270380	TGME49_270380	TGME49_270380	5	2	cleaved	[K]GQTPSQIGVTLR	1	LQGLAPELPEDLYYLI[K]K	17	43	93	Intra	423.02	RPS13	RPS13
TGME49_223840:970-TGME49_223840:981	TGME49_223840-TGME49_223840	TGME49_223840	TGME49_223840	5	2	both	HVYVQLV[K]QGVIVPR	8	AAGAFVPSSFDELG[K]SIR	15	981	970	Intra	422.93	ATP-citrate lyase	ATP-citrate lyase
TGME49_251690:118-TGME49_251690:371	TGME49_251690-TGME49_251690	TGME49_251690	TGME49_251690	5	1	cleaved	VVSIVSGALNDAAA[K]K	15	IGNIVHK[S]VPVSNDEVNNQVVR	8	371	118	Intra	422.91	seryl-tRNA synthetase, cytoplasmic	seryl-tRNA synthetase, cytoplasmic
TGME49_262040:253-TGME49_273460:572	TGME49_262040-TGME49_273460	TGME49_262040	TGME49_273460	5	12	both	TVE[K]YMMPENLK	4	VYVDQFL[K]QIER	8	253	572	Inter	422.12	SAC3/GANP family protein	eIF3 subunit 6 interacting protein
TGME49_217460:302-TGME49_217460:558	TGME49_217460-TGME49_217460	TGME49_217460	TGME49_217460	5	2	both	DFCD[K]VGVAR	5	SVCLNFGLA[K]AFGGR	10	558	302	Intra	421.76	glutaminyl-tRNA synthetase (GlnRS)	glutaminyl-tRNA synthetase (GlnRS)
TGME49_294898:103-TGME49_294898:547	TGME49_294898-TGME49_294898	TGME49_294898	TGME49_294898	5	1	cleaved	LEETEA[K]ELAR	7	STPSTEAFDG[K]LR	11	547	103	Intra	421.69	tetratricopeptide repeat-containing protein	tetratricopeptide repeat-containing protein
TGME49_289750:48-TGME49_289750:6	TGME49_289750-TGME49_289750	TGME49_289750	TGME49_289750	5	15	cleaved	MQIFV[K]TLTGK	6	LIFAG[K]QLEDGR	6	6	48	Intra	421.65	ribosomal-ubiquitin protein RPL40	ribosomal-ubiquitin protein RPL40
TGME49_269690:610-TGME49_269690:745	TGME49_269690-TGME49_269690	TGME49_269690	TGME49_269690	5	1	cleaved	LEVEVAN[K]QR	8	EQAEWALTEAS[T]KLQDVLR	12	745	610	Intra	421.08	GRA29	GRA29
TGME49_248340:100-TGME49_248340:160	TGME49_248340-TGME49_248340	TGME49_248340	TGME49_248340	5	1	cleaved	ITY[K]NIPNWYR	4	SNYNFE[K]PFLWLAR	7	100	160	Intra	420.9	GTP-binding nuclear protein ran/tc4	GTP-binding nuclear protein ran/tc4
TGME49_312200:472-TGME49_312200:518	TGME49_312200-TGME49_312200	TGME49_312200	TGME49_312200	5	30	both	LDG[K]TLTPK	4	RNNL[K]LVIR	5	518	472	Intra	420.892	serine/threonine protein phosphatase PP5	serine/threonine protein phosphatase PP5
TGME49_226960:1213-TGME49_226960:664	TGME49_226960-TGME49_226960	TGME49_226960	TGME49_226960	5	4	both	DFFGGAC[K]LQK	8	GAM[K]SEACGAAACRDQ	4	664	1213	Intra	420.771	phosphofructokinase PFKII	phosphofructokinase PFKII
TGME49_261570:258-TGME49_261570:83	TGME49_261570-TGME49_261570	TGME49_261570	TGME49_261570	5	16	both	SQHAQQ[K]K	7	L[K]VPPAINQFTHTLDK	2	258	83	Intra	420.64	RPL7A	RPL7A
TGME49_247530:119-TGME49_247530:139	TGME49_247530-TGME49_247530	TGME49_247530	TGME49_247530	5	6	both	SITGSNQQQ[K]GQLGPR	10	DSDSSVP[K]PPISEPTQYGPSR	8	119	139	Intra	420.4	247530	247530
TGME49_221470:386-TGME49_221470:399	TGME49_221470-TGME49_221470	TGME49_221470	TGME49_221470	5	6	both	PA[K]PVLVACVLR	3	LFTFLQPDAP[K]R	11	399	386	Intra	420.222	221470	221470
TGME49_255890:762-TGME49_255890:771	TGME49_255890-TGME49_255890	TGME49_255890	TGME49_255890	5	3	both	DVAEVL[K]LIR	7	AADAAIVVSPEAIQ[K]AK	15	771	762	Intra	419.55	pyridine nucleotide-disulfide oxidoreductase domain-containing protein	pyridine nucleotide-disulfide oxidoreductase domain-containing protein
TGME49_221470:190-TGME49_221470:222	TGME49_221470-TGME49_221470	TGME49_221470	TGME49_221470	5	10	both	LVFAVGP[K]K	8	NPEEA[K]DWSFFAVEAEEAR	6	222	190	Intra	419.26	221470	221470
TGME49_243910:284-TGME49_243910:290	TGME49_243910-TGME49_243910	TGME49_243910	TGME49_243910	5	3	cleaved	NVEFIP[K]SVSK	7	A[K]GLDILFASMNITK	2	284	290	Intra	419.15	Cof family hydrolase subfamily protein	Cof family hydrolase subfamily protein
TGME49_280490:196-TGME49_280490:275	TGME49_280490-TGME49_280490	TGME49_280490	TGME49_280490	5	2	cleaved	WFTPTI[K]SLSER	7	LLAQTLLDGPTL[K]NGR	13	196	275	Intra	419.03	U-box domain-containing protein	U-box domain-containing protein
TGME49_320630:423-TGME49_320630:434	TGME49_320630-TGME49_320630	TGME49_320630	TGME49_320630	5	7	both	V[K]YELDPER	2	VGLLQYYTEEA[K]K	12	434	423	Intra	418.929	phosphotransferase enzyme family protein	phosphotransferase enzyme family protein
TGME49_216650:187-TGME49_216650:225	TGME49_216650-TGME49_216650	TGME49_216650	TGME49_216650	5	5	both	NFE[K]LPSCQAIPK	4	LTENLCLLVVAE[K]DK	13	225	187	Intra	418.83	mature soluble cytoskeleton protein MSC1A	mature soluble cytoskeleton protein MSC1A
TGME49_203310:137-TGME49_203310:137	TGME49_203310-TGME49_203310	TGME49_203310	TGME49_203310	5	6	cleaved	SF[K]DLLK	3	SF[K]DLLK	3	137	137	Intra	418.792	GRA7	GRA7
TGME49_263090:166-TGME49_263090:46	TGME49_263090-TGME49_263090	TGME49_263090	TGME49_263090	5	4	both	NLVENCLDEQQP[K]DELSVEER	13	QAADQAQESYQ[K]ATETAEAELPSTHPIR	12	46	166	Intra	418.24	14-3-3 protein	14-3-3 protein
TGME49_215220:133-TGME49_215220:278	TGME49_215220-TGME49_215220	TGME49_215220	TGME49_215220	5	5	both	E[K]ASVAFQGDDAR	2	E[K]ENVSVAIQGDDAR	2	133	278	Intra	417.81	GRA22	GRA22
TGME49_286420:369-TGME49_286420:425	TGME49_286420-TGME49_286420	TGME49_286420	TGME49_286420	5	16	both	[S]GKTLEEAPK	1	QTVAVGVI[K]SVEK	9	369	425	Intra	417.809	elongation factor 1-alpha (EF-1-ALPHA)	elongation factor 1-alpha (EF-1-ALPHA)
TGME49_250770:359-TGME49_250770:61	TGME49_250770-TGME49_250770	TGME49_250770	TGME49_250770	5	1	cleaved	GIYSYGFE[K]PSAIQQR	9	GIDVQQVSLVINYDLPAT[K]ENYIHR	19	61	359	Intra	417.54	eukaryotic initiation factor-4A	eukaryotic initiation factor-4A
TGME49_256770:236-TGME49_256770:358	TGME49_256770-TGME49_256770	TGME49_256770	TGME49_256770	5	6	both	[K]GVAINFVK	1	RDELTLEGI[K]QFFVAVER	10	358	236	Intra	417.51	eIF4A, isoform 3	eIF4A, isoform 3
TGME49_206670:336-TGME49_206670:341	TGME49_206670-TGME49_206670	TGME49_206670	TGME49_206670	5	1	cleaved	DNNLLSPDGASG[K]R	13	QLG[K]GAAGANAGNVQNLR	4	336	341	Intra	417.34	RNA recognition motif-containing protein	RNA recognition motif-containing protein
TGME49_226410:51-TGME49_300140:138	TGME49_226410-TGME49_300140	TGME49_226410	TGME49_300140	5	6	cleaved	LLGAPNA[T]KFVDASR	8	AQSDLAQALNAVDAHLK[T]R	18	51	138	Inter	417.31	EF-1 guanine nucleotide exchange domain-containing protein	elongation factor 1-gamma
TGME49_205558:102-TGME49_205558:83	TGME49_205558-TGME49_205558	TGME49_205558	TGME49_205558	5	1	cleaved	HILFVVP[K]PDVYK	8	SLASDTYVIFGEA[K]IEDLNSQAHSAAAQR	14	83	102	Intra	417.18	NAC domain-containing protein	NAC domain-containing protein
TGME49_263090:153-TGME49_263090:91	TGME49_263090-TGME49_263090	TGME49_263090	TGME49_263090	5	23	both	YISEFSGEEG[K]K	11	QHMQN[K]ALAAEYR	6	153	91	Intra	417.18	14-3-3 protein	14-3-3 protein
TGME49_310670:466-TGME49_310670:507	TGME49_310670-TGME49_310670	TGME49_310670	TGME49_310670	5	10	both	GVFGDDWN[K]ISR	9	[K]DLFPEFVEFYSR	1	466	507	Intra	416.6	glycogen phosphorylase GP	glycogen phosphorylase GP
TGME49_202370:348-TGME49_297500:232	TGME49_202370-TGME49_297500	TGME49_297500	TGME49_202370	5	4	cleaved	TFSYAGFEQQP[K]R	12	WEELTEA[K]LGHAGVVR	8	232	348	Inter	416.27	T-complex protein 1 eta subunit	T-complex protein 1, epsilon subunit (TCP-1-epsilon)
TGME49_227620:116-TGME49_227620:97	TGME49_227620-TGME49_227620	TGME49_227620	TGME49_227620	5	9	both	GFTAA[K]THTVR	6	FAENVGQH[S]EKAFKK	9	116	97	Intra	416.237	GRA2	GRA2
TGME49_247550:239-TGME49_247550:247	TGME49_247550-TGME49_247550	TGME49_247550	TGME49_247550	5	9	both	PFVLLYD[K]R	8	VELE[K]PFVLLYDK	5	247	239	Intra	416.16	heat shock protein HSP60	heat shock protein HSP60
TGME49_219540:1013-TGME49_219540:423	TGME49_219540-TGME49_219540	TGME49_219540	TGME49_219540	5	1	cleaved	AVGAA[K]EGAADK	6	VANSLQA[K]GQK	8	1013	423	Intra	415.95	cytosolic tRNA-Ala synthetase	cytosolic tRNA-Ala synthetase
TGME49_270530:278-TGME49_270530:298	TGME49_270530-TGME49_270530	TGME49_270530	TGME49_270530	5	4	both	[T]KCAEYDELVR	1	IPGFIG[K]VSSGTAGR	7	278	298	Intra	415.87	ubiquitin fusion degradation protein UFD1CY	ubiquitin fusion degradation protein UFD1CY
TGME49_209030:315-TGME49_209030:62	TGME49_209030-TGME49_209030	TGME49_209030	TGME49_209030	5	9	both	DCYVGDEAQS[K]R	11	L[T]KELTSLAPSTMK	2	62	315	Intra	415.83	actin ACT1	actin ACT1
TGME49_244560:370-TGME49_244560:408	TGME49_244560-TGME49_244560	TGME49_244560	TGME49_244560	5	20	both	ALLYIP[K]R	7	EEIEE[K]EYNEFYK	6	408	370	Intra	415.79	heat shock protein 90	heat shock protein 90
TGME49_215775:392-TGME49_215775:521	TGME49_215775-TGME49_215775	TGME49_215775	TGME49_215775	5	6	cleaved	SC[K]NIPQPVR	3	MQSNLQTFGEVLLSHSSTH[K]SLVHHAR	20	521	392	Intra	415.63	rhoptry protein ROP8	rhoptry protein ROP8
TGME49_233110:295-TGME49_233110:337	TGME49_233110-TGME49_233110	TGME49_233110	TGME49_233110	5	4	cleaved	QA[K]SLIDAGVDGLR	3	AQATAVYHVCK[Y]AR	12	295	337	Intra	415.5	inosine-5'-monophosphate dehydrogenase	inosine-5'-monophosphate dehydrogenase
TGME49_216970:239-TGME49_216970:255	TGME49_216970-TGME49_216970	TGME49_216970	TGME49_216970	5	48	both	FD[K]PVYHAEIDR	3	DGHVFTTGFG[K]MQER	11	255	239	Intra	415.44	coronin	coronin
TGME49_294200:206-TGME49_294200:240	TGME49_294200-TGME49_294200	TGME49_294200	TGME49_294200	5	10	cleaved	VVVE[K]PFGR	5	IDHYLG[K]EMLQALPPLR	7	206	240	Intra	415.31	glucose-6-phosphate 1-dehydrogenase	glucose-6-phosphate 1-dehydrogenase
TGME49_256990:219-TGME49_256990:304	TGME49_256990-TGME49_256990	TGME49_256990	TGME49_256990	5	7	both	IGP[K]DEAGAGEEPATGR	4	FTDLMV[K]DTVTQDCLR	7	304	219	Intra	415.3	glycyl-tRNA synthetase	glycyl-tRNA synthetase
TGME49_208450:245-TGME49_208450:262	TGME49_208450-TGME49_208450	TGME49_208450	TGME49_208450	5	45	cleaved	[K]TYPNNCVR	1	RIEDL[K]DCACPLILTPNCGTDR	6	262	245	Intra	415.219	protease inhibitor PI2	protease inhibitor PI2
TGME49_242070:108-TGME49_242070:316	TGME49_242070-TGME49_242070	TGME49_242070	TGME49_242070	5	7	both	[K]FVAPVYPK	1	[K]GGFFGELALLK	1	108	316	Intra	415.21	cAMP-dependent protein kinase regulatory subunit 1	cAMP-dependent protein kinase regulatory subunit 1
TGME49_212290:154-TGME49_231140:84	TGME49_212290-TGME49_231140	TGME49_212290	TGME49_231140	5	13	cleaved	QCA[K]PAVASD	4	YL[K]DQGLIK	3	154	84	Inter	415.01	RPS19	RPS25
TGME49_309210:122-TGME49_309210:211	TGME49_309210-TGME49_309210	TGME49_309210	TGME49_309210	5	24	both	D[K]AGIPVTCR	2	KECP[S]GKNYLR	5	122	211	Intra	414.891	peroxiredoxin 6	peroxiredoxin 6
TGME49_236540:136-TGME49_236540:167	TGME49_236540-TGME49_236540	TGME49_236540	TGME49_236540	5	4	both	MNLNVV[K]LR	7	ASEEEFQ[K]ADDR	8	167	136	Intra	414.84	RNA recognition motif-containing protein	RNA recognition motif-containing protein
TGME49_233480:207-TGME49_233480:328	TGME49_233480-TGME49_233480	TGME49_233480	TGME49_233480	5	12	both	PGGGSGGG[K]R	9	CSYTENSTLP[K]IFVTK	11	328	207	Intra	414.65	SRS29C	SRS29C
TGME49_220400:19-TGME49_220400:68	TGME49_220400-TGME49_220400	TGME49_220400	TGME49_220400	5	16	both	FNEL[K]IR	5	FGVYDCGN[K]IQFVLWCPDNAPVKPR	9	19	68	Intra	414.174	actin depolymerizing factor ADF	actin depolymerizing factor ADF
TGME49_288360:118-TGME49_288360:222	TGME49_288360-TGME49_288360	TGME49_288360	TGME49_288360	5	22	both	TTQNV[K]FSK	6	STGQIADIQFESV[K]FNEEK	14	118	222	Intra	413.81	tryptophanyl-tRNA synthetase (TrpRS2)	tryptophanyl-tRNA synthetase (TrpRS2)
TGME49_268850:347-TGME49_268850:376	TGME49_268850-TGME49_268850	TGME49_268850	TGME49_268850	5	50	both	N[K]WGVMVSHR	2	AVQE[K]ACNGLLLK	5	376	347	Intra	413.42	enolase 2	enolase 2
TGME49_226550:229-TGME49_226550:244	TGME49_226550-TGME49_226550	TGME49_226550	TGME49_226550	5	11	both	DVS[K]TLAILR	4	LDQSLYPN[T]KQAEGSDQPGSFFTR	9	229	244	Intra	413.34	TBC domain-containing protein TBC9	TBC domain-containing protein TBC9
TGME49_313910:109-TGME49_313910:98	TGME49_313910-TGME49_313910	TGME49_313910	TGME49_313910	5	3	both	[K]GLQGDTVPSK	1	AHLGTLQGLIW[K]R	12	109	98	Intra	413.27	RNA recognition motif 2 protein	RNA recognition motif 2 protein
TGME49_310080:695-TGME49_310080:721	TGME49_310080-TGME49_310080	TGME49_310080	TGME49_310080	5	4	both	[K]DVLLDLNR	1	QTVALWAE[K]R	9	721	695	Intra	413.25	AMP-binding enzyme domain-containing protein	AMP-binding enzyme domain-containing protein
TGME49_270530:298-TGME49_271440:154	TGME49_270530-TGME49_271440	TGME49_270530	TGME49_271440	5	2	both	IPGFIG[K]VSSGTAGR	7	[K]FAVNDLPGCTSYK	1	298	154	Inter	412.94	ubiquitin fusion degradation protein UFD1CY	nuclear protein localization protein 4
TGME49_252220:370-TGME49_252220:411	TGME49_252220-TGME49_252220	TGME49_252220	TGME49_252220	5	38	both	NP[K]DAK	3	E[K]EDYINPALAEQHR	2	411	370	Intra	412.883	tetratricopeptide repeat domain containing protein	tetratricopeptide repeat domain containing protein
TGME49_232710:167-TGME49_232710:202	TGME49_232710-TGME49_232710	TGME49_232710	TGME49_232710	5	23	both	[K]MMTIMSAEASK	1	DIENAC[K]GIFPLQNVFIR	7	167	202	Intra	412.69	RPS3A	RPS3A
TGME49_272910:199-TGME49_272910:386	TGME49_272910-TGME49_272910	TGME49_272910	TGME49_272910	5	8	both	ITGVNA[K]NTVTVLLR	7	VLPEG[K]DVDNVDLNDIR	6	386	199	Intra	412.62	T-complex protein 1 delta subunit	T-complex protein 1 delta subunit
TGME49_207840:72-TGME49_216880:177	TGME49_207840-TGME49_216880	TGME49_207840	TGME49_216880	5	2	cleaved	GISL[K]LQEEER	5	PLIVSCGWD[K]LVK	10	72	177	Inter	412.36	RPS17	POC1 centriolar protein
TGME49_268950:111-TGME49_268950:149	TGME49_268950-TGME49_268950	TGME49_268950	TGME49_268950	5	3	both	V[K]EEADGTTLLYR	2	EAAQQG[K]GESLDLR	7	149	111	Intra	412.11	268950	268950
TGME49_249180:33-TGME49_249180:40	TGME49_249180-TGME49_249180	TGME49_249180	TGME49_249180	5	5	cleaved	VT[K]TTPEEASR	3	GIGINNGLPWPHLTTDF[K]HFSR	18	40	33	Intra	411.89	bifunctional dihydrofolate reductase-thymidylate synthase	bifunctional dihydrofolate reductase-thymidylate synthase
TGME49_294350:1614-TGME49_294350:2215	TGME49_294350-TGME49_294350	TGME49_294350	TGME49_294350	5	6	both	QMVLSMT[K]R	8	VTGTF[K]HVTR	6	1614	2215	Intra	411.8	DEAD/DEAH box helicase domain-containing protein	DEAD/DEAH box helicase domain-containing protein
TGME49_313390:129-TGME49_313390:144	TGME49_313390-TGME49_313390	TGME49_313390	TGME49_313390	5	5	both	A[K]QALPAQFK	2	[K]QDEGMFVQQSDSK	1	144	129	Intra	411.8	RPL6	RPL6
TGME49_254520:117-TGME49_254520:128	TGME49_254520-TGME49_254520	TGME49_254520	TGME49_254520	5	20	both	L[K]GVDAQAAELR	2	[K]SFQQTIAQALQAQR	1	117	128	Intra	411.34	mediator complex subunit MED11	mediator complex subunit MED11
TGME49_307850:280-TGME49_307850:37	TGME49_307850-TGME49_307850	TGME49_307850	TGME49_307850	5	4	both	ILDAAGS[K]GTGK	8	TPS[K]ITVAVQK	4	280	37	Intra	411.01	6-phosphogluconate dehydrogenase	6-phosphogluconate dehydrogenase
TGME49_286750:159-TGME49_286750:85	TGME49_286750-TGME49_286750	TGME49_286750	TGME49_286750	5	1	cleaved	LA[K]EILNSYFVNR	3	AFE[K]LIQSASDINVDSQLNPDR	4	85	159	Intra	410.41	MA3 domain-containing protein	MA3 domain-containing protein
TGME49_286420:362-TGME49_286420:369	TGME49_286420-TGME49_286420	TGME49_286420	TGME49_286420	5	33	both	FAEI[K]TK	5	[S]GKTLEEAPK	1	362	369	Intra	410.267	elongation factor 1-alpha (EF-1-ALPHA)	elongation factor 1-alpha (EF-1-ALPHA)
TGME49_248480:112-TGME49_248480:152	TGME49_248480-TGME49_248480	TGME49_248480	TGME49_248480	5	27	both	LQT[K]VFK	4	VD[S]EKHVDYAITSPFGGGR	3	112	152	Intra	410.262	RPS9	RPS9
TGME49_290200:292-TGME49_290200:297	TGME49_290200-TGME49_290200	TGME49_290200	TGME49_290200	5	23	both	VI[K]HYGADVK	3	FPELDLSSVLPI[K]ER	13	297	292	Intra	410.19	NAD/NADP octopine/nopaline dehydrogenase, alpha-helical domain-containing protein	NAD/NADP octopine/nopaline dehydrogenase, alpha-helical domain-containing protein
TGME49_220400:82-TGME49_220400:91	TGME49_220400-TGME49_220400	TGME49_220400	TGME49_220400	5	2	cleaved	MTYASS[K]DALLK	7	IQFVLWCPDNAPV[K]PR	14	91	82	Intra	410.18	actin depolymerizing factor ADF	actin depolymerizing factor ADF
TGME49_286120:740-TGME49_286120:779	TGME49_286120-TGME49_286120	TGME49_286120	TGME49_286120	5	1	cleaved	G[K]GHQYPAVLLLTGDHDDR	2	YIAELQHSVGSSP[K]QTNPLVIR	14	740	779	Intra	409.83	prolyl endopeptidase	prolyl endopeptidase
TGME49_216260:446-TGME49_216260:495	TGME49_216260-TGME49_216260	TGME49_216260	TGME49_216260	5	11	both	GC[K]LTNCQVR	3	DSTVAEGCTFAESAVI[K]R	17	495	446	Intra	409.8	eukaryotic initiation factor-2B, gamma subunit	eukaryotic initiation factor-2B, gamma subunit
TGME49_217820:224-TGME49_228190:31	TGME49_217820-TGME49_228190	TGME49_217820	TGME49_228190	5	2	both	[K]ADEAYPFLK	1	HFDILPYPPL[K]VR	11	224	31	Inter	409.77	PCI domain-containing protein	eukaryotic initiation factor-3, subunit 5
TGME49_227960:121-TGME49_227960:160	TGME49_227960-TGME49_227960	TGME49_227960	TGME49_227960	5	4	cleaved	EVIPWCQGE[K]R	10	SSLPFFSLLA[K]AR	11	160	121	Intra	409.65	PCI domain-containing protein	PCI domain-containing protein
TGME49_209160:114-TGME49_209160:232	TGME49_209160-TGME49_209160	TGME49_209160	TGME49_209160	5	1	cleaved	LAPVLI[K]EITR	7	[S]EPYKLPDGFVWCECDVR	1	232	114	Intra	409.64	myristoyl CoA:protein N-myristoyltransferase	myristoyl CoA:protein N-myristoyltransferase
TGME49_300000:20-TGME49_300000:31	TGME49_300000-TGME49_300000	TGME49_300000	TGME49_300000	5	10	both	TV[K]SQNPYLR	3	LLV[K]LYQFLAR	4	20	31	Intra	409.61	RPL18	RPL18
TGME49_236040:312-TGME49_236040:42	TGME49_236040-TGME49_236040	TGME49_236040	TGME49_236040	5	5	both	ALQASCL[K]AWK	8	[K]RFDSIGVENTEANR	1	312	42	Intra	409.6	fructose-1,6-bisphosphate aldolase	fructose-1,6-bisphosphate aldolase
TGME49_310700:140-TGME49_310700:149	TGME49_310700-TGME49_310700	TGME49_310700	TGME49_310700	5	4	both	IYGFYDEC[K]R	9	LW[K]TFTDCFNCLPVAAIIDEK	3	140	149	Intra	409.6	serine/threonine phosphatase PP1	serine/threonine phosphatase PP1
TGME49_232600:387-TGME49_232600:397	TGME49_232600-TGME49_232600	TGME49_232600	TGME49_232600	5	5	cleaved	YASNVA[K]LLK	7	ATMQWIQ[K]SQK	8	397	387	Intra	409.36	patatin-like phospholipase PL1	patatin-like phospholipase PL1
TGME49_219310:252-TGME49_219310:312	TGME49_219310-TGME49_219310	TGME49_219310	TGME49_219310	5	27	both	HFASAFE[K]K	8	EVFEELC[S]KTLVPR	8	252	312	Intra	409.28	DnaK family protein	DnaK family protein
TGME49_295710:1106-TGME49_295710:645	TGME49_295710-TGME49_295710	TGME49_295710	TGME49_295710	5	13	both	[K]SGEEPQAGR	1	ALE[K]QVANAGNR	4	645	1106	Intra	408.66	HECT-domain (ubiquitin-transferase) domain-containing protein	HECT-domain (ubiquitin-transferase) domain-containing protein
TGME49_300140:284-TGME49_300140:367	TGME49_300140-TGME49_300140	TGME49_300140	TGME49_300140	5	2	cleaved	LDVASA[K]DK	7	WFWEHLDAAGYSLWYM[K]YQK	17	367	284	Intra	408.6	elongation factor 1-gamma	elongation factor 1-gamma
TGME49_245460:110-TGME49_245460:123	TGME49_245460-TGME49_245460	TGME49_245460	TGME49_245460	5	12	both	SFYGLDLG[K]K	9	NSIVAIDATPF[K]AWFR	12	123	110	Intra	408.48	RPS8	RPS8
TGME49_269250:205-TGME49_269840:155	TGME49_269250-TGME49_269840	TGME49_269250	TGME49_269840	5	7	both	DL[K]NASTSTLATR	3	AVGVVVDPIQ[S]VKGK	11	205	155	Inter	408.41	Mov34/MPN/PAD-1 family protein	proteasome regulatory subunit
TGME49_219540:1013-TGME49_219540:884	TGME49_219540-TGME49_219540	TGME49_219540	TGME49_219540	5	4	both	AVGAA[K]EGAADK	6	GLLDGAGPLPLVG[K]R	14	1013	884	Intra	408.25	cytosolic tRNA-Ala synthetase	cytosolic tRNA-Ala synthetase
TGME49_273760:160-TGME49_273760:425	TGME49_273760-TGME49_273760	TGME49_273760	TGME49_273760	5	11	cleaved	NTTIPT[K]K	7	QAT[K]DAGTIAGLSVLR	4	425	160	Intra	407.85	heat shock protein HSP70	heat shock protein HSP70
TGME49_220400:68-TGME49_220400:90	TGME49_220400-TGME49_220400	TGME49_220400	TGME49_220400	5	1	cleaved	MTYAS[S]KDALLK	6	FGVYDCGN[K]IQFVLWCPDNAPVK	9	90	68	Intra	407.61	actin depolymerizing factor ADF	actin depolymerizing factor ADF
TGME49_220400:82-TGME49_220400:90	TGME49_220400-TGME49_220400	TGME49_220400	TGME49_220400	5	1	cleaved	MTYAS[S]KDALLK	6	IQFVLWCPDNAPV[K]PR	14	90	82	Intra	407.21	actin depolymerizing factor ADF	actin depolymerizing factor ADF
TGME49_251500:346-TGME49_294620:874	TGME49_251500-TGME49_294620	TGME49_294620	TGME49_251500	5	18	both	NP[K]FALSHDR	3	QQQLQ[K]QLLER	6	874	346	Inter	406.953	eukaryotic initiation factor-3, subunit 8	eukaryotic initiation factor-3, subunit 3
TGME49_262620:232-TGME49_262620:80	TGME49_262620-TGME49_262620	TGME49_262620	TGME49_262620	5	3	both	TSWQDL[K]DLFR	7	AI[K]ELTDTELFDR	3	232	80	Intra	406.86	RNA recognition motif-containing protein	RNA recognition motif-containing protein
TGME49_263050:133-TGME49_263050:22	TGME49_263050-TGME49_263050	TGME49_263050	TGME49_263050	5	2	both	[K]GLAGIPADTPK	1	YV[K]TWFNQPGR	3	133	22	Intra	406.76	RPL13	RPL13
TGME49_289380:776-TGME49_289380:794	TGME49_289380-TGME49_289380	TGME49_289380	TGME49_289380	5	3	both	G[K]TACTLSDDVR	2	VTFATMY[K]AFCADVAR	8	776	794	Intra	406.66	GRA39	GRA39
TGME49_232350:110-TGME49_232350:43	TGME49_232350-TGME49_232350	TGME49_232350	TGME49_232350	5	14	both	NDLLPFNS[K]IIR	9	ELADVVLYDVV[K]GMPEGK	12	110	43	Intra	406.6	lactate dehydrogenase LDH1	lactate dehydrogenase LDH1
TGME49_205440:12-TGME49_205440:22	TGME49_205440-TGME49_205440	TGME49_205440	TGME49_205440	5	1	cleaved	[K]AQLANIQASK	1	PQGPVLVL[K]QNTK	9	22	12	Intra	406.51	CCT chaperonin gamma subunit	CCT chaperonin gamma subunit
TGME49_268850:347-TGME49_268850:374	TGME49_268850-TGME49_268850	TGME49_268850	TGME49_268850	5	5	both	AVQE[K]ACNGLLLK	5	VNQIGTVSESIEACQLAQ[K]NK	19	347	374	Intra	406.44	enolase 2	enolase 2
TGME49_250770:199-TGME49_250770:315	TGME49_250770-TGME49_250770	TGME49_250770	TGME49_250770	5	5	both	GF[K]SQIYDVFK	3	DFTVSSMHGDMDQ[K]SR	14	199	315	Intra	406.3	eukaryotic initiation factor-4A	eukaryotic initiation factor-4A
TGME49_232250:282-TGME49_232250:477	TGME49_232250-TGME49_232250	TGME49_232250	TGME49_232250	5	2	cleaved	IFY[K]CDPEYGER	4	DAETY[K]WNVFDVTK	6	477	282	Intra	406.01	catalase	catalase
TGME49_269250:155-TGME49_269250:224	TGME49_269250-TGME49_269250	TGME49_269250	TGME49_269250	5	9	both	LSAL[K]LLIGK	5	YTPNPVYVIVDINP[K]DSVVPTK	15	224	155	Intra	405.62	Mov34/MPN/PAD-1 family protein	Mov34/MPN/PAD-1 family protein
TGME49_254470:193-TGME49_254470:203	TGME49_254470-TGME49_254470	TGME49_254470	TGME49_254470	5	11	both	AE[K]NQPDGDFK	3	SDNV[K]FISYAQK	5	203	193	Intra	404.34	Myc-regulation protein MYR1	Myc-regulation protein MYR1
TGME49_261600:453-TGME49_261600:497	TGME49_261600-TGME49_261600	TGME49_261600	TGME49_261600	5	5	both	I[K]GAVAEELAK	2	AGQ[K]GNAEADVVNR	4	453	497	Intra	404.26	aminopeptidase P	aminopeptidase P
TGME49_226910:184-TGME49_226910:840	TGME49_226910-TGME49_226910	TGME49_226910	TGME49_226910	5	3	cleaved	CLGPFSGW[K]R	9	EVPLVNPLNLVAE[K]R	14	184	840	Intra	404.23	Amylo-alpha-1,6-glucosidase	Amylo-alpha-1,6-glucosidase
TGME49_205380:14-TGME49_205380:264	TGME49_205380-TGME49_205380	TGME49_205380	TGME49_205380	5	1	cleaved	AYIDYCQS[K]AISCR	9	IPLN[S]KGSIFIPDPPR	5	264	14	Intra	403.98	fructose-1,6-bisphosphatase 1	fructose-1,6-bisphosphatase 1
TGME49_295000:605-TGME49_295000:696	TGME49_295000-TGME49_295000	TGME49_295000	TGME49_295000	5	2	cleaved	GSGP[K]GFPVLLPCGR	5	LASFLASV[T]KDPAFFR	9	605	696	Intra	403.96	vacuolar protein sorting-associated protein VPS33	vacuolar protein sorting-associated protein VPS33
TGME49_227360:302-TGME49_227360:363	TGME49_227360-TGME49_227360	TGME49_227360	TGME49_227360	5	6	both	NATTESDLTE[K]R	11	FIDTSA[K]WGHGR	7	302	363	Intra	403.79	RPL3	RPL3
TGME49_245460:123-TGME49_245460:154	TGME49_245460-TGME49_245460	TGME49_245460	TGME49_245460	5	7	both	SFYGLDLG[K]K	9	QQGVP[K]LDPLLEEQFNTGR	6	123	154	Intra	403.67	RPS8	RPS8
TGME49_311400:260-TGME49_311400:263	TGME49_311400-TGME49_311400	TGME49_311400	TGME49_311400	5	11	both	[K]TAVSFCDPTHR	1	VVPHVLATAFSSGTTSVWDL[K]QR	21	263	260	Intra	403.65	protein transport protein SEC31	protein transport protein SEC31
TGME49_202380:25-TGME49_202380:288	TGME49_202380-TGME49_202380	TGME49_202380	TGME49_202380	5	1	cleaved	ECILSGLLS[T]HGKK	10	C[K]MVVCDPSYVNYDPK	2	25	288	Intra	403.29	rab GDI alpha	rab GDI alpha
TGME49_316660:686-TGME49_316660:710	TGME49_316660-TGME49_316660	TGME49_316660	TGME49_316660	5	1	cleaved	QLLALYVN[K]ATR	9	YSVNCDFQ[S]KLR	9	686	710	Intra	403.27	cullin family protein	cullin family protein
TGME49_250770:155-TGME49_250770:174	TGME49_250770-TGME49_250770	TGME49_250770	TGME49_250770	5	139	both	VHDMME[K]R	7	L[K]AGVHMVVGTPGR	2	174	155	Intra	403.26	eukaryotic initiation factor-4A	eukaryotic initiation factor-4A
TGME49_248480:138-TGME49_248480:51	TGME49_248480-TGME49_248480	TGME49_248480	TGME49_248480	5	4	both	VQYALA[K]IR	7	VG[K]HIVDIPSFMVR	3	51	138	Intra	403.19	RPS9	RPS9
TGME49_288380:592-TGME49_288380:608	TGME49_288380-TGME49_288380	TGME49_288380	TGME49_288380	5	61	both	IM[K]AQALR	3	DNSMTTYMVS[K]K	11	592	608	Intra	403.18	heat shock protein HSP90	heat shock protein HSP90
TGME49_290200:2-TGME49_290200:273	TGME49_290200-TGME49_290200	TGME49_290200	TGME49_290200	5	17	cleaved	[G]APSPVAAGVAAR	1	LSTELQAI[K]K	9	2	273	Intra	402.53	NAD/NADP octopine/nopaline dehydrogenase, alpha-helical domain-containing protein	NAD/NADP octopine/nopaline dehydrogenase, alpha-helical domain-containing protein
TGME49_318230:206-TGME49_318230:276	TGME49_318230-TGME49_318230	TGME49_318230	TGME49_318230	5	3	both	ALECPE[K]PFLAILGGAK	7	A[K]GVEMLFSCDFLCADK	2	206	276	Intra	402.31	phosphoglycerate kinase PGKI	phosphoglycerate kinase PGKI
TGME49_290290:33-TGME49_290290:409	TGME49_290290-TGME49_290290	TGME49_290290	TGME49_290290	5	18	cleaved	FTG[K]FSPLR	4	QIGAFGLETMG[K]LITLR	12	409	33	Intra	402.27	ubiquitin-activating enzyme E1 family protein	ubiquitin-activating enzyme E1 family protein
TGME49_232710:144-TGME49_232710:151	TGME49_232710-TGME49_232710	TGME49_232710	TGME49_232710	5	2	cleaved	MFCIAFT[K]R	8	RPEQV[K]STCYAQTSQIR	6	144	151	Intra	402.2	RPS3A	RPS3A
TGME49_263070:258-TGME49_263070:362	TGME49_263070-TGME49_263070	TGME49_263070	TGME49_263070	5	11	cleaved	LGFEGE[K]CVVK	7	PHNVMIDHS[K]R	10	258	362	Intra	402.021	CMGC kinase, CK2 family	CMGC kinase, CK2 family
TGME49_290200:273-TGME49_290200:297	TGME49_290200-TGME49_290200	TGME49_290200	TGME49_290200	5	8	cleaved	VI[K]HYGADVK	3	LSTELQAI[K]K	9	297	273	Intra	401.88	NAD/NADP octopine/nopaline dehydrogenase, alpha-helical domain-containing protein	NAD/NADP octopine/nopaline dehydrogenase, alpha-helical domain-containing protein
TGME49_256760:123-TGME49_256760:228	TGME49_256760-TGME49_256760	TGME49_256760	TGME49_256760	5	6	both	VQLPVIGE[K]DK	9	LAILLDT[K]GPEIR	8	228	123	Intra	401.87	pyruvate kinase PyK1	pyruvate kinase PyK1
TGME49_289690:248-TGME49_289690:248	TGME49_289690-TGME49_289690	TGME49_289690	TGME49_289690	5	1	cleaved	VPVPDVSVVDL[T]CKLAK	12	VPVPDVSVVDL[T]CKLAK	12	248	248	Intra	401.66	glyceraldehyde-3-phosphate dehydrogenase GAPDH1	glyceraldehyde-3-phosphate dehydrogenase GAPDH1
TGME49_225930:35-TGME49_225930:58	TGME49_225930-TGME49_225930	TGME49_225930	TGME49_225930	5	9	both	[K]YHVGLQNCSK	1	TEFDP[K]TIDVVIFPPALHAPLTR	6	58	35	Intra	401.63	triose-phosphate isomerase TPI-I	triose-phosphate isomerase TPI-I
TGME49_231440:22-TGME49_232720:97	TGME49_231440-TGME49_232720	TGME49_232720	TGME49_231440	5	8	both	QNLS[K]PPVIER	5	[K]SVTPAEVNELR	1	97	22	Inter	401.48	Lsm12	LsmAD domain-containing protein
TGME49_300140:166-TGME49_300140:208	TGME49_300140-TGME49_300140	TGME49_300140	TGME49_300140	5	7	both	AAPQAAA[K]K	8	SG[K]VDAAALLEK	3	208	166	Intra	401.17	elongation factor 1-gamma	elongation factor 1-gamma
TGME49_297060:18-TGME49_297060:18	TGME49_297060-TGME49_297060	TGME49_297060	TGME49_297060	5	57	both	A[K]YTLVLIR	2	A[K]YTLVLIR	2	18	18	Intra	401.15	phosphoglycerate mutase PGMII	phosphoglycerate mutase PGMII
TGME49_229990:178-TGME49_229990:369	TGME49_229990-TGME49_229990	TGME49_229990	TGME49_229990	5	56	both	GG[K]AATVILR	3	AILSV[K]MITER	6	369	178	Intra	401.05	T-complex protein 1 subunit alpha	T-complex protein 1 subunit alpha
TGME49_270740:41-TGME49_270740:44	TGME49_270740-TGME49_270740	TGME49_270740	TGME49_270740	5	1	cleaved	[K]AAQGPQTSDR	1	DQPGNLTL[K]TR	9	44	41	Intra	400.89	Cwf15/Cwc15 cell cycle control protein	Cwf15/Cwc15 cell cycle control protein
TGME49_222860:168-TGME49_222860:260	TGME49_222860-TGME49_222860	TGME49_222860	TGME49_222860	5	5	both	PGIALWAGDQFE[K]K	13	GANYRPPI[K]LLGFTR	9	260	168	Intra	400.88	eIF3 subunit B	eIF3 subunit B
TGME49_226960:213-TGME49_226960:249	TGME49_226960-TGME49_226960	TGME49_226960	TGME49_226960	5	21	both	IETDEQ[K]QK	7	[S]KGSSTSVCGCPK	1	213	249	Intra	400.62	phosphofructokinase PFKII	phosphofructokinase PFKII
TGME49_229000:494-TGME49_321420:412	TGME49_229000-TGME49_321420	TGME49_321420	TGME49_229000	5	7	both	[K]SLEGIASTAR	1	DVTETATEV[K]QVR	10	412	494	Inter	400.59	kelch repeat-containing protein	kelch repeat-containing protein
TGME49_232710:33-TGME49_232710:45	TGME49_232710-TGME49_232710	TGME49_232710	TGME49_232710	5	14	both	NFG[K]TLVTK	4	EWYDL[K]APTLFNVR	6	45	33	Intra	400.45	RPS3A	RPS3A
TGME49_244690:373-TGME49_244690:383	TGME49_244690-TGME49_244690	TGME49_244690	TGME49_244690	5	20	both	LLEDH[K]VVR	6	AAVVEAG[K]PFGR	8	383	373	Intra	400.13	244690	244690
TGME49_310640:23-TGME49_310640:66	TGME49_310640-TGME49_310640	TGME49_310640	TGME49_310640	5	12	cleaved	TYHLGV[K]K	7	QFYTFTG[K]YIK	8	23	66	Intra	399.71	phosphorylase family protein	phosphorylase family protein
TGME49_277510:144-TGME49_277510:156	TGME49_277510-TGME49_277510	TGME49_277510	TGME49_277510	5	1	cleaved	DSGSVAF[K]VQR	8	PQNVDPTI[K]AK	9	144	156	Intra	399.55	cytoplasmic dynein intermediate chain	cytoplasmic dynein intermediate chain
TGME49_239310:154-TGME49_239310:164	TGME49_239310-TGME49_239310	TGME49_239310	TGME49_239310	5	3	cleaved	LLSALPSV[K]R	9	LVSNGIGSTGALPVEVVVFSGSHT[K]R	25	164	154	Intra	399.46	ribulose 5-phosphate isomerase	ribulose 5-phosphate isomerase
TGME49_306930:204-TGME49_306930:240	TGME49_306930-TGME49_306930	TGME49_306930	TGME49_306930	5	50	both	DGMTLEEG[K]NLVR	9	[K]FETPTQRPFQATHPVFPK	1	204	240	Intra	399.108	proteasome subunit beta type-7	proteasome subunit beta type-7
TGME49_248340:100-TGME49_248340:124	TGME49_248340-TGME49_248340	TGME49_248340	TGME49_248340	5	5	both	ITY[K]NIPNWYR	4	VCENIPIVLVGN[K]VDVK	13	100	124	Intra	399.01	GTP-binding nuclear protein ran/tc4	GTP-binding nuclear protein ran/tc4
TGME49_226830:206-TGME49_226830:706	TGME49_226830-TGME49_226830	TGME49_226830	TGME49_226830	5	12	both	VH[K]LAEAMNR	3	[K]LATQAAGVDNEK	1	706	206	Intra	398.9	DnaK family protein	DnaK family protein
TGME49_226910:578-TGME49_226910:840	TGME49_226910-TGME49_226910	TGME49_226910	TGME49_226910	5	14	cleaved	IAA[K]VFHGVR	4	EVPLVNPLNLVAE[K]R	14	578	840	Intra	398.57	Amylo-alpha-1,6-glucosidase	Amylo-alpha-1,6-glucosidase
TGME49_247510:218-TGME49_247510:267	TGME49_247510-TGME49_247510	TGME49_247510	TGME49_247510	5	1	cleaved	NLLQGGIYMYPPT[K]K	14	IYSVNEGNY[K]AFPDGVK	10	267	218	Intra	398.48	fructose-1,6-bisphosphatase 2	fructose-1,6-bisphosphatase 2
TGME49_293180:109-TGME49_293180:88	TGME49_293180-TGME49_293180	TGME49_293180	TGME49_293180	5	15	both	AF[K]VIVEPER	3	VPWVDDQG[K]QHVSR	9	88	109	Intra	398.43	NADP-specific glutamate dehydrogenase	NADP-specific glutamate dehydrogenase
TGME49_232710:143-TGME49_232710:202	TGME49_232710-TGME49_232710	TGME49_232710	TGME49_232710	5	2	both	MFCIAF[T]KR	7	DIENAC[K]GIFPLQNVFIR	7	143	202	Intra	398.24	RPS3A	RPS3A
TGME49_300140:164-TGME49_300140:217	TGME49_300140-TGME49_300140	TGME49_300140	TGME49_300140	5	5	both	[S]GKVDAAALLEK	1	AAA[K]PAQSAGDDEEPAK	4	164	217	Intra	398.22	elongation factor 1-gamma	elongation factor 1-gamma
TGME49_290200:273-TGME49_290200:292	TGME49_290200-TGME49_290200	TGME49_290200	TGME49_290200	5	5	both	LSTELQAI[K]K	9	FPELDLSSVLPI[K]ER	13	273	292	Intra	397.87	NAD/NADP octopine/nopaline dehydrogenase, alpha-helical domain-containing protein	NAD/NADP octopine/nopaline dehydrogenase, alpha-helical domain-containing protein
TGME49_286420:225-TGME49_286420:315	TGME49_286420-TGME49_286420	TGME49_286420	TGME49_286420	5	8	both	RGYVASD[S]KNDPAK	8	TLVEALDTMEAP[K]RPSDK	13	315	225	Intra	397.756	elongation factor 1-alpha (EF-1-ALPHA)	elongation factor 1-alpha (EF-1-ALPHA)
TGME49_216880:144-TGME49_216880:188	TGME49_216880-TGME49_216880	TGME49_216880	TGME49_216880	5	4	both	VWNLSNC[K]LR	8	LWNTLAEC[K]YTIVDDQHNDWVSCVR	9	188	144	Intra	397.71	POC1 centriolar protein	POC1 centriolar protein
TGME49_288720:101-TGME49_288720:121	TGME49_288720-TGME49_288720	TGME49_288720	TGME49_288720	5	44	both	GAFG[K]PMGLVAR	5	IN[K]MLSCAGADR	3	121	101	Intra	397.39	RPL10	RPL10
TGME49_290660:337-TGME49_290660:345	TGME49_290660-TGME49_290660	TGME49_290660	TGME49_290660	5	2	cleaved	TEATAEEE[K]R	9	TVAFSI[K]DQR	7	337	345	Intra	397.21	RNA recognition motif-containing protein	RNA recognition motif-containing protein
TGME49_252510:246-TGME49_252510:290	TGME49_252510-TGME49_252510	TGME49_252510	TGME49_252510	5	2	cleaved	[K]QIQWWGPGTR	1	GDSGDS[K]NFFLLLQK	7	246	290	Intra	397.09	Vid27 domain-containing protein	Vid27 domain-containing protein
TGME49_243800:697-TGME49_243800:708	TGME49_243800-TGME49_243800	TGME49_243800	TGME49_243800	5	12	both	GFEVV[K]HFR	6	AVTESMAAVA[K]EHQLK	11	708	697	Intra	397.05	long-chain fatty acid CoA ligase	long-chain fatty acid CoA ligase
TGME49_273760:141-TGME49_273760:160	TGME49_273760-TGME49_273760	TGME49_273760	TGME49_273760	5	3	both	QAT[K]DAGTIAGLSVLR	4	EV[K]EAVITVPAYFNDSQR	3	160	141	Intra	396.87	heat shock protein HSP70	heat shock protein HSP70
TGME49_234450:71-TGME49_305520:165	TGME49_234450-TGME49_305520	TGME49_234450	TGME49_305520	5	12	both	IN[K]CGVISPR	3	IGEPHTVPM[K]VSGR	10	71	165	Inter	396.75	RPS15A	RPS2
TGME49_251500:423-TGME49_262040:237	TGME49_251500-TGME49_262040	TGME49_262040	TGME49_251500	5	4	both	DG[K]PGAAGQALAVR	3	[K]QTPAGLSAAVAAAAADAK	1	237	423	Inter	396.66	SAC3/GANP family protein	eukaryotic initiation factor-3, subunit 3
TGME49_243710:193-TGME49_243710:411	TGME49_243710-TGME49_243710	TGME49_243710	TGME49_243710	5	4	both	GE[K]QSGLDTSASLK	3	L[K]EHASSLELVHIIK	2	411	193	Intra	396.53	t-complex protein beta subunit	t-complex protein beta subunit
TGME49_310490:137-TGME49_310490:96	TGME49_310490-TGME49_310490	TGME49_310490	TGME49_310490	5	14	both	D[K]AAVIDVTK	2	I[K]AAGGACVLTG	2	96	137	Intra	396.52	RPL27A	RPL27A
TGME49_289100:464-TGME49_289100:467	TGME49_289100-TGME49_289100	TGME49_289100	TGME49_289100	5	4	cleaved	N[K]ADGVDTAAR	2	GRDIAEELANMA[K]K	13	467	464	Intra	396.32	protein hook	protein hook
TGME49_288380:419-TGME49_288380:592	TGME49_288380-TGME49_288380	TGME49_288380	TGME49_288380	5	14	both	IM[K]AQALR	3	FYEQF[S]KNLK	6	592	419	Intra	396.01	heat shock protein HSP90	heat shock protein HSP90
TGME49_209030:207-TGME49_209030:325	TGME49_209030-TGME49_209030	TGME49_209030	TGME49_209030	5	1	cleaved	ELTSLAPS[T]MKIK	9	GYGFTTSAE[K]EIVR	10	325	207	Intra	395.99	actin ACT1	actin ACT1
TGME49_318230:149-TGME49_318230:156	TGME49_318230-TGME49_318230	TGME49_318230	TGME49_318230	5	3	cleaved	ASPEAIA[K]FK	8	ADLT[K]LGDIYINDAFGTAHR	5	149	156	Intra	395.89	phosphoglycerate kinase PGKI	phosphoglycerate kinase PGKI
TGME49_226410:10-TGME49_226410:71	TGME49_226410-TGME49_226410	TGME49_226410	TGME49_226410	5	5	both	VVPDFGNL[K]SDIGVGK	9	HVSHFSPVQ[K]AAWPK	10	10	71	Intra	395.58	EF-1 guanine nucleotide exchange domain-containing protein	EF-1 guanine nucleotide exchange domain-containing protein
TGME49_310640:164-TGME49_310640:248	TGME49_310640-TGME49_310640	TGME49_310640	TGME49_310640	5	3	both	PYLLTAPV[K]ADK	9	QHSIPNGP[K]SYAASLMIGLVNR	9	164	248	Intra	395.29	phosphorylase family protein	phosphorylase family protein
TGME49_248370:29-TGME49_248370:75	TGME49_248370-TGME49_248370	TGME49_248370	TGME49_248370	5	4	both	EDATATVN[K]R	9	N[K]LMTQQNENEGVAK	2	75	29	Intra	394.75	prefoldin subunit 6	prefoldin subunit 6
TGME49_236040:243-TGME49_236040:359	TGME49_236040-TGME49_236040	TGME49_236040	TGME49_236040	5	11	both	YGGGAGGAAAASSLFE[K]R	17	PNMVTHGSDCP[K]PASHEEIAFYTVR	12	359	243	Intra	394.62	fructose-1,6-bisphosphate aldolase	fructose-1,6-bisphosphate aldolase
TGME49_233480:258-TGME49_233480:328	TGME49_233480-TGME49_233480	TGME49_233480	TGME49_233480	5	3	cleaved	PGGGSGGG[K]R	9	PFTSVIPGYLS[K]WFFGDPK	12	328	258	Intra	394.27	SRS29C	SRS29C
TGME49_204020:234-TGME49_300190:88	TGME49_204020-TGME49_300190	TGME49_300190	TGME49_204020	5	7	cleaved	[K]QAGEAQAA	1	MAAPGQ[K]VGLIAAR	7	88	234	Inter	393.92	RPL37A	RPL8
TGME49_227620:116-TGME49_270250:81	TGME49_227620-TGME49_270250	TGME49_227620	TGME49_270250	5	11	both	GFTAA[K]THTVR	6	VERPTGNPDLL[K]IAIK	12	116	81	Inter	393.83	GRA2	GRA1
TGME49_227960:322-TGME49_227960:339	TGME49_227960-TGME49_227960	TGME49_227960	TGME49_227960	5	1	cleaved	YMLL[S]KILQGK	5	EEEVSSLLTG[K]QGLR	11	322	339	Intra	393.74	PCI domain-containing protein	PCI domain-containing protein
TGME49_292130:191-TGME49_313390:170	TGME49_292130-TGME49_313390	TGME49_313390	TGME49_292130	5	7	both	D[K]LLTQYLK	2	SFAQTTLP[K]DQVAFLQQYGHA	9	170	191	Inter	393.66	RPL6	RPL13A
TGME49_252220:228-TGME49_252220:312	TGME49_252220-TGME49_252220	TGME49_252220	TGME49_252220	5	8	both	AAAGV[K]AAEQPAK	6	RYEC[K]ADFSK	5	228	312	Intra	393.49	tetratricopeptide repeat domain containing protein	tetratricopeptide repeat domain containing protein
TGME49_209030:114-TGME49_209030:327	TGME49_209030-TGME49_209030	TGME49_209030	TGME49_209030	5	4	both	ELTSLAPSTM[K]IK	11	VAPEEHPVLLTEAPLNP[K]ANR	18	327	114	Intra	393.43	actin ACT1	actin ACT1
TGME49_205340:80-TGME49_245620:113	TGME49_205340-TGME49_245620	TGME49_245620	TGME49_205340	5	11	cleaved	VDGND[K]VTR	6	LVQGLC[K]EHGIPLLDVTDSK	7	113	80	Inter	393.08	ribosomal-ubiquitin protein RPS27A	RPS12
TGME49_263090:100-TGME49_263090:15	TGME49_263090-TGME49_263090	TGME49_263090	TGME49_263090	5	22	both	DEYVY[K]AK	6	Q[K]VEEELNK	2	15	100	Intra	392.947	14-3-3 protein	14-3-3 protein
TGME49_261460:336-TGME49_261460:359	TGME49_261460-TGME49_261460	TGME49_261460	TGME49_261460	5	1	cleaved	SVIVPGDF[K]SVK	9	LIEGK[T]FHVVTR	6	359	336	Intra	392.94	transcriptional elongation factor FACT80	transcriptional elongation factor FACT80
TGME49_219750:83-TGME49_219750:97	TGME49_219750-TGME49_219750	TGME49_219750	TGME49_219750	5	8	both	MVFAGI[K]K	7	HLWEYLLNP[K]TYIPGTK	10	97	83	Intra	392.83	cytochrome c	cytochrome c
TGME49_273760:247-TGME49_273760:85	TGME49_273760-TGME49_273760	TGME49_273760	TGME49_273760	5	3	cleaved	LVDFCVQDF[K]R	10	FDDPSVQ[S]DMKHWPFK	8	247	85	Intra	392.637	heat shock protein HSP70	heat shock protein HSP70
TGME49_300140:164-TGME49_300140:7	TGME49_300140-TGME49_300140	TGME49_300140	TGME49_300140	5	75	both	LLTP[K]DDVR	5	[S]GKVDAAALLEK	1	7	164	Intra	392.03	elongation factor 1-gamma	elongation factor 1-gamma
TGME49_253430:521-TGME49_253430:521	TGME49_253430-TGME49_253430	TGME49_253430	TGME49_253430	5	10	cleaved	HYN[K]GSAAR	4	HYN[K]GSAAR	4	521	521	Intra	392.01	asparagine synthetase	asparagine synthetase
TGME49_277500:59-TGME49_277500:66	TGME49_277500-TGME49_277500	TGME49_277500	TGME49_277500	5	4	cleaved	LDTDI[K]SLTEK	6	SYGLSPYAFAI[K]R	12	66	59	Intra	391.98	26S proteasome regulatory subunit 7	26S proteasome regulatory subunit 7
TGME49_283780:32-TGME49_283780:455	TGME49_283780-TGME49_283780	TGME49_283780	TGME49_283780	5	51	both	[K]EGIPEK	1	DLL[K]DEAR	4	455	32	Intra	391.801	glucose-6-phosphate isomerase GPI	glucose-6-phosphate isomerase GPI
TGME49_300140:2-TGME49_300140:45	TGME49_300140-TGME49_300140	TGME49_300140	TGME49_300140	5	81	both	M[K]LLTPK	2	DDKDPAFLA[K]SPLGR	10	2	45	Intra	391.357	elongation factor 1-gamma	elongation factor 1-gamma
TGME49_205470:17-TGME49_205470:340	TGME49_205470-TGME49_205470	TGME49_205470	TGME49_205470	5	63	both	EIMGNP[K]NIR	7	HLPSPFAAQ[K]YR	10	17	340	Intra	391.18	translation elongation factor 2 family protein	translation elongation factor 2 family protein
TGME49_301440:104-TGME49_301440:93	TGME49_301440-TGME49_301440	TGME49_301440	TGME49_301440	5	35	both	TD[K]ESLLR	3	EVQLL[K]QLDHPNIMK	6	93	104	Intra	391.13	calcium-dependent protein kinase CDPK1	calcium-dependent protein kinase CDPK1
TGME49_205010:1008-TGME49_205010:1092	TGME49_205010-TGME49_205010	TGME49_205010	TGME49_205010	5	8	both	I[K]PYLPQICGVIR	2	AIVNVIGMNKM[T]PPIK	12	1008	1092	Intra	390.95	splicing factor 3B subunit 1	splicing factor 3B subunit 1
TGME49_211030:124-TGME49_211030:148	TGME49_211030-TGME49_211030	TGME49_211030	TGME49_211030	5	10	both	LTTADE[K]FVTK	7	C[K]AYMPFLPECYSK	2	148	124	Intra	390.08	211030	211030
TGME49_314810:74-TGME49_314810:82	TGME49_314810-TGME49_314810	TGME49_314810	TGME49_314810	5	29	both	ERENLI[K]LK	7	A[K]GGFYKEPEAK	2	74	82	Intra	389.799	RPL7	RPL7
TGME49_260440:246-TGME49_260440:258	TGME49_260440-TGME49_260440	TGME49_260440	TGME49_260440	5	3	both	PSAAPS[K]GAPQK	7	GDAAAY[K]SALVDFLK	7	246	258	Intra	389.77	nuclear factor NF3	nuclear factor NF3
TGME49_273090:237-TGME49_273090:342	TGME49_273090-TGME49_273090	TGME49_273090	TGME49_273090	5	2	cleaved	HPTLF[K]TLGVKPPR	6	VVSQLLTLMDGL[K]GR	13	237	342	Intra	389.77	cell division protein CDC48CY	cell division protein CDC48CY
TGME49_300100:310-TGME49_300100:736	TGME49_300100-TGME49_300100	TGME49_300100	TGME49_300100	5	2	cleaved	PVPVQSNQTE[K]ER	11	TFLTNQYH[K]LSQGR	9	310	736	Intra	389.67	rhoptry neck protein RON2	rhoptry neck protein RON2
TGME49_244690:235-TGME49_244690:238	TGME49_244690-TGME49_244690	TGME49_244690	TGME49_244690	5	13	cleaved	[K]TDLQER	1	DSSAGTDCPAG[K]K	12	238	235	Intra	389.574	244690	244690
TGME49_231380:18-TGME49_231380:4	TGME49_231380-TGME49_231380	TGME49_231380	TGME49_231380	5	1	cleaved	[K]LDPQFMGLGPEFR	1	[S]AKCLNLCELQLILSDQLR	1	4	18	Intra	389.5	DNA-directed RNA polymerase II RPB4	DNA-directed RNA polymerase II RPB4
TGME49_227620:127-TGME49_227620:139	TGME49_227620-TGME49_227620	TGME49_227620	TGME49_227620	5	36	both	VA[K]EAAGR	3	GMVTVG[K]K	7	127	139	Intra	389.41	GRA2	GRA2
TGME49_220400:25-TGME49_220400:43	TGME49_220400-TGME49_220400	TGME49_220400	TGME49_220400	5	74	both	TV[K]WIVFK	3	DG[K]GNADEFR	3	25	43	Intra	389.277	actin depolymerizing factor ADF	actin depolymerizing factor ADF
TGME49_277270:40-TGME49_277270:46	TGME49_277270-TGME49_277270	TGME49_277270	TGME49_277270	5	24	cleaved	GVDADTE[K]R	8	INVG[K]THLQTLR	5	40	46	Intra	389.27	NTPase II	NTPase II
TGME49_273760:253-TGME49_273760:253	TGME49_273760-TGME49_273760	TGME49_273760	TGME49_273760	5	2	cleaved	G[K]DISTNSR	2	G[K]DISTNSR	2	253	253	Intra	389.24	heat shock protein HSP70	heat shock protein HSP70
TGME49_288630:148-TGME49_288630:183	TGME49_288630-TGME49_288630	TGME49_288630	TGME49_288630	5	13	both	EG[K]SPVAAAEAK	3	FTFDEAA[K]AFMEPLVLEK	8	183	148	Intra	389.23	nucleosome assembly protein (NAP)	nucleosome assembly protein (NAP)
TGME49_289690:116-TGME49_289690:4	TGME49_289690-TGME49_289690	TGME49_289690	TGME49_289690	5	64	both	AQAHLTNGA[K]K	10	VC[K]LGINGFGR	3	116	4	Intra	389.21	glyceraldehyde-3-phosphate dehydrogenase GAPDH1	glyceraldehyde-3-phosphate dehydrogenase GAPDH1
TGME49_288380:322-TGME49_288380:412	TGME49_288380-TGME49_288380	TGME49_288380	TGME49_288380	5	10	both	ALLFLP[K]R	7	KEDY[T]KFYEQFSK	5	322	412	Intra	389.157	heat shock protein HSP90	heat shock protein HSP90
TGME49_309210:213-TGME49_309210:84	TGME49_309210-TGME49_309210	TGME49_309210	TGME49_309210	5	20	both	GWA[K]DVMSVAK	4	ECPSG[K]NYLR	6	84	213	Intra	389.129	peroxiredoxin 6	peroxiredoxin 6
TGME49_225050:255-TGME49_225050:364	TGME49_225050-TGME49_225050	TGME49_225050	TGME49_225050	5	22	both	ATDVMLGG[K]R	9	VNI[K]PQVDR	4	255	364	Intra	389.07	adenosylhomocysteinase	adenosylhomocysteinase
TGME49_244690:363-TGME49_244690:373	TGME49_244690-TGME49_244690	TGME49_244690	TGME49_244690	5	29	both	LQALPE[K]VR	7	AAVVEAG[K]PFGR	8	363	373	Intra	389.06	244690	244690
TGME49_209030:316-TGME49_209030:38	TGME49_209030-TGME49_209030	TGME49_209030	TGME49_209030	5	23	both	AVFPSIVG[K]PK	9	LT[K]ELTSLAPSTMK	3	38	316	Intra	389.05	actin ACT1	actin ACT1
TGME49_226410:10-TGME49_226410:83	TGME49_226410-TGME49_226410	TGME49_226410	TGME49_226410	5	2	cleaved	GELSAE[K]PK	7	VVPDFGNL[K]SDIGVGK	9	83	10	Intra	389.02	EF-1 guanine nucleotide exchange domain-containing protein	EF-1 guanine nucleotide exchange domain-containing protein
TGME49_286420:372-TGME49_286420:425	TGME49_286420-TGME49_286420	TGME49_286420	TGME49_286420	5	11	cleaved	RSGK[T]LEEAPK	5	QTVAVGVI[K]SVEK	9	372	425	Intra	388.83	elongation factor 1-alpha (EF-1-ALPHA)	elongation factor 1-alpha (EF-1-ALPHA)
TGME49_209030:324-TGME49_209030:62	TGME49_209030-TGME49_209030	TGME49_209030	TGME49_209030	5	1	cleaved	DCYVGDEAQS[K]R	11	ELTSLAP[S]TMKIK	8	62	324	Intra	388.77	actin ACT1	actin ACT1
TGME49_307850:279-TGME49_307850:37	TGME49_307850-TGME49_307850	TGME49_307850	TGME49_307850	5	2	both	ILDAAG[S]KGTGK	7	TPS[K]ITVAVQK	4	279	37	Intra	388.38	6-phosphogluconate dehydrogenase	6-phosphogluconate dehydrogenase
TGME49_205470:419-TGME49_205470:612	TGME49_205470-TGME49_205470	TGME49_205470	TGME49_205470	5	5	both	TDLYI[K]SIQR	6	ERANALAE[K]FDFDK	9	419	612	Intra	388.37	translation elongation factor 2 family protein	translation elongation factor 2 family protein
TGME49_256990:144-TGME49_256990:320	TGME49_256990-TGME49_256990	TGME49_256990	TGME49_256990	5	28	both	GQ[K]ASAASR	3	SQCENLL[K]R	8	320	144	Intra	388.36	glycyl-tRNA synthetase	glycyl-tRNA synthetase
TGME49_228210:308-TGME49_229950:228	TGME49_228210-TGME49_229950	TGME49_228210	TGME49_229950	5	3	both	[K]IEIPLPNETAR	1	VVGSEFVQ[K]YLGEGPR	9	308	228	Inter	388.08	26S proteasome regulatory subunit	26S proteasome regulatory subunit 6b
TGME49_244690:363-TGME49_244690:383	TGME49_244690-TGME49_244690	TGME49_244690	TGME49_244690	5	17	cleaved	LQALPE[K]VR	7	LLEDH[K]VVR	6	363	383	Intra	388	244690	244690
TGME49_203310:229-TGME49_275440:141	TGME49_203310-TGME49_275440	TGME49_275440	TGME49_203310	5	2	cleaved	YSSVQEPQA[K]VPSK	10	SRQPALEQEVPESG[K]DGEDARQ	15	141	229	Inter	387.98	GRA6	GRA7
TGME49_292080:1092-TGME49_292080:1248	TGME49_292080-TGME49_292080	TGME49_292080	TGME49_292080	5	17	cleaved	D[K]AVQMLSGGK	2	LA[K]PGKPSIFFYVG	3	1092	1248	Intra	387.891	leucyl-tRNA synthetase	leucyl-tRNA synthetase
TGME49_273760:253-TGME49_273760:56	TGME49_273760-TGME49_273760	TGME49_273760	TGME49_273760	5	15	both	G[K]DISTNSR	2	LVGDAA[K]NQVAR	7	253	56	Intra	387.67	heat shock protein HSP70	heat shock protein HSP70
TGME49_238050:374-TGME49_238050:465	TGME49_238050-TGME49_238050	TGME49_238050	TGME49_238050	5	8	both	AAGVG[K]TASR	6	NCQNIAELILQAGLG[K]TIPHR	16	374	465	Intra	387.53	nuclease and tudor domain-containing protein	nuclease and tudor domain-containing protein
TGME49_232280:142-TGME49_232280:150	TGME49_232280-TGME49_232280	TGME49_232280	TGME49_232280	5	3	cleaved	A[K]YCEAVMDFVR	2	QNIETM[K]DTPEAK	7	150	142	Intra	387.4	232280	232280
TGME49_300140:175-TGME49_300140:208	TGME49_300140-TGME49_300140	TGME49_300140	TGME49_300140	5	7	both	AAPQAAA[K]K	8	VDAAALLE[K]RPYLK	9	208	175	Intra	387.34	elongation factor 1-gamma	elongation factor 1-gamma
TGME49_273760:138-TGME49_273760:526	TGME49_273760-TGME49_273760	TGME49_273760	TGME49_273760	5	4	cleaved	MVQEAE[K]YK	7	EIAEAYLG[K]EVK	9	526	138	Intra	387.07	heat shock protein HSP70	heat shock protein HSP70
TGME49_263090:117-TGME49_263090:46	TGME49_263090-TGME49_263090	TGME49_263090	TGME49_263090	5	1	cleaved	ICHDILQLL[T]DKLIPK	10	NLVENCLDEQQP[K]DELSVEER	13	117	46	Intra	386.99	14-3-3 protein	14-3-3 protein
TGME49_222860:436-TGME49_222860:465	TGME49_222860-TGME49_222860	TGME49_222860	TGME49_222860	5	6	both	[K]EFTQLEIFR	1	NVYNV[K]GASMHWQSK	6	465	436	Intra	386.85	eIF3 subunit B	eIF3 subunit B
TGME49_227620:110-TGME49_270250:81	TGME49_227620-TGME49_270250	TGME49_227620	TGME49_270250	5	4	both	VVAE[K]GFTAAK	5	VERPTGNPDLL[K]IAIK	12	110	81	Inter	386.84	GRA2	GRA1
TGME49_265450:358-TGME49_265450:379	TGME49_265450-TGME49_265450	TGME49_265450	TGME49_265450	5	5	both	DDHSQD[K]AASIQAIK	7	ECWGVTMDLDDI[K]CIWEICR	13	358	379	Intra	386.54	hexokinase	hexokinase
TGME49_249390:608-TGME49_249390:625	TGME49_249390-TGME49_249390	TGME49_249390	TGME49_249390	5	5	both	NWEEETSL[K]R	9	DIQCLDSPDAPPILL[K]FR	16	608	625	Intra	386.46	glutamate/leucine/phenylalanine/valine dehydrogenase family protein	glutamate/leucine/phenylalanine/valine dehydrogenase family protein
TGME49_205250:202-TGME49_205250:419	TGME49_205250-TGME49_205250	TGME49_205250	TGME49_205250	5	7	both	ADSGCVIG[K]R	9	PANFLLL[K]DGR	8	202	419	Intra	386.43	rhoptry protein ROP18	rhoptry protein ROP18
TGME49_235020:717-TGME49_235020:783	TGME49_235020-TGME49_235020	TGME49_235020	TGME49_235020	5	4	both	LLNVAAEAL[K]DK	10	[S]TSKSSTEPGTVVAR	1	783	717	Intra	386.36	COPI protein	COPI protein
TGME49_309210:156-TGME49_309210:156	TGME49_309210-TGME49_309210	TGME49_309210	TGME49_309210	5	109	cleaved	NF[K]EVLR	3	NF[K]EVLR	3	156	156	Intra	386.09	peroxiredoxin 6	peroxiredoxin 6
TGME49_252220:256-TGME49_252220:320	TGME49_252220-TGME49_252220	TGME49_252220	TGME49_252220	5	24	both	VA[K]VYCR	3	GNELY[K]QK	6	320	256	Intra	386.07	tetratricopeptide repeat domain containing protein	tetratricopeptide repeat domain containing protein
TGME49_217820:207-TGME49_228190:286	TGME49_217820-TGME49_228190	TGME49_217820	TGME49_228190	5	2	cleaved	DWNLPPS[S]KR	8	SVLDGSE[K]ADPEIGR	8	207	286	Inter	385.81	PCI domain-containing protein	eukaryotic initiation factor-3, subunit 5
TGME49_227280:200-TGME49_270250:179	TGME49_227280-TGME49_270250	TGME49_227280	TGME49_270250	5	2	cleaved	QPFMSSV[K]NFFR	8	QQL[K]DDIGFLTGER	4	200	179	Inter	385.788	GRA3	GRA1
TGME49_265150:148-TGME49_265150:20	TGME49_265150-TGME49_265150	TGME49_265150	TGME49_265150	5	1	cleaved	GSASAPLISLAA[S]KK	13	LEDELEETLDPE[K]R	13	20	148	Intra	385.3	ankyrin repeat-containing protein	ankyrin repeat-containing protein
TGME49_270690:226-TGME49_270690:253	TGME49_270690-TGME49_270690	TGME49_270690	TGME49_270690	5	1	cleaved	DDS[K]AGATQTR	4	[K]ASDDPANWPWSLR	1	226	253	Intra	385.13	dynamin-related protein DRPC	dynamin-related protein DRPC
TGME49_207840:72-TGME49_305520:260	TGME49_207840-TGME49_305520	TGME49_305520	TGME49_207840	5	7	both	TT[K]DSAVSRPLA	3	GISL[K]LQEEER	5	260	72	Inter	384.966	RPS2	RPS17
TGME49_226410:17-TGME49_300140:217	TGME49_226410-TGME49_300140	TGME49_226410	TGME49_300140	5	7	both	SDIGVG[K]LNEYLASR	7	AAA[K]PAQSAGDDEEPAK	4	17	217	Inter	384.8	EF-1 guanine nucleotide exchange domain-containing protein	elongation factor 1-gamma
TGME49_219850:461-TGME49_219850:673	TGME49_219850-TGME49_219850	TGME49_219850	TGME49_219850	5	4	both	YNHWEV[K]GVPLR	7	DLPL[K]LNQWCSVVR	5	673	461	Intra	384.65	prolyl-tRNA synthetase (ProRS)	prolyl-tRNA synthetase (ProRS)
TGME49_217890:133-TGME49_217890:33	TGME49_217890-TGME49_217890	TGME49_217890	TGME49_217890	5	5	both	ISLSQF[K]GK	7	GLFLID[K]EGVLQHCVINNLPLGR	7	33	133	Intra	384.61	peroxiredoxin PRX1	peroxiredoxin PRX1
TGME49_273905:137-TGME49_273905:29	TGME49_273905-TGME49_273905	TGME49_273905	TGME49_273905	5	1	cleaved	SLS[K]EDSDFLQNAIR	4	DRHSTDEDDAALAV[K]VVK	15	29	137	Intra	384.61	armadillo repeat-containing protein	armadillo repeat-containing protein
TGME49_230450:307-TGME49_230450:549	TGME49_230450-TGME49_230450	TGME49_230450	TGME49_230450	5	5	both	[K]DEAQNTLAK	1	IINEV[K]GINR	6	307	549	Intra	384.45	bifunctional GMP synthase/glutamine amidotransferase protein	bifunctional GMP synthase/glutamine amidotransferase protein
TGME49_289650:106-TGME49_289650:136	TGME49_289650-TGME49_289650	TGME49_289650	TGME49_289650	5	1	cleaved	VNIPFCE[K]SYLVNR	8	TQSSGSL[K]DSISFLEMLK	8	136	106	Intra	384.35	PEP-carboxykinase I	PEP-carboxykinase I
TGME49_240890:1138-TGME49_240890:530	TGME49_240890-TGME49_240890	TGME49_240890	TGME49_240890	5	2	both	EATGYIQVA[K]IATER	10	YCG[K]FQAVTHFFGYQGR	4	530	1138	Intra	384.25	6-phosphofructokinase	6-phosphofructokinase
TGME49_273760:347-TGME49_273760:526	TGME49_273760-TGME49_273760	TGME49_273760	TGME49_273760	5	4	both	MVQEAE[K]YK	7	IP[K]IQQLITDFFNGK	3	526	347	Intra	384.2	heat shock protein HSP70	heat shock protein HSP70
TGME49_279390:354-TGME49_279390:38	TGME49_279390-TGME49_279390	TGME49_279390	TGME49_279390	5	12	both	TAADIVNGAL[K]K	11	[K]VTGLPLLYEK	1	38	354	Intra	384.08	proliferation-associated protein 2G4	proliferation-associated protein 2G4
TGME49_290200:304-TGME49_290200:5	TGME49_290200-TGME49_290200	TGME49_290200	TGME49_290200	5	8	both	GAP[S]PVAAGVAAR	4	HYGADV[K]DTSTLQTVFATNR	7	5	304	Intra	383.99	NAD/NADP octopine/nopaline dehydrogenase, alpha-helical domain-containing protein	NAD/NADP octopine/nopaline dehydrogenase, alpha-helical domain-containing protein
TGME49_211680:60-TGME49_211680:84	TGME49_211680-TGME49_211680	TGME49_211680	TGME49_211680	5	6	both	FYAPWCGHC[K]R	10	IVLA[K]VDATSETDIADK	5	60	84	Intra	383.85	protein disulfide isomerase	protein disulfide isomerase
TGME49_209030:329-TGME49_209030:40	TGME49_209030-TGME49_209030	TGME49_209030	TGME49_209030	5	23	both	I[K]VVAPPERK	2	P[K]NPGIMVGMEEK	2	329	40	Intra	383.83	actin ACT1	actin ACT1
TGME49_290200:2-TGME49_290200:304	TGME49_290200-TGME49_290200	TGME49_290200	TGME49_290200	5	8	cleaved	[G]APSPVAAGVAAR	1	HYGADV[K]DTSTLQTVFATNR	7	2	304	Intra	383.57	NAD/NADP octopine/nopaline dehydrogenase, alpha-helical domain-containing protein	NAD/NADP octopine/nopaline dehydrogenase, alpha-helical domain-containing protein
TGME49_207640:442-TGME49_207640:456	TGME49_207640-TGME49_207640	TGME49_207640	TGME49_207640	5	7	both	[K]DENIVTFR	1	[K]YQPLFDFFNK	1	456	442	Intra	383.47	isoleucyl-tRNA synthetase family protein	isoleucyl-tRNA synthetase family protein
TGME49_244690:363-TGME49_244690:470	TGME49_244690-TGME49_244690	TGME49_244690	TGME49_244690	5	4	cleaved	LQALPE[K]VR	7	WSVVLCNG[K]R	9	363	470	Intra	383.39	244690	244690
TGME49_217890:176-TGME49_217890:180	TGME49_217890-TGME49_217890	TGME49_217890	TGME49_217890	5	10	both	GD[K]AMKPTAEGVK	3	MLDALQHVEQYGEVCPANW[K]K	20	180	176	Intra	383.31	peroxiredoxin PRX1	peroxiredoxin PRX1
TGME49_236040:122-TGME49_236040:42	TGME49_236040-TGME49_236040	TGME49_236040	TGME49_236040	5	14	both	[K]RFDSIGVENTEANR	1	GLETLPLTDDE[K]ATMGLDGLSER	12	42	122	Intra	383.3	fructose-1,6-bisphosphate aldolase	fructose-1,6-bisphosphate aldolase
TGME49_270960:398-TGME49_270960:928	TGME49_270960-TGME49_270960	TGME49_270960	TGME49_270960	5	4	both	IQGLF[K]QFCSNR	6	[K]LLIEPSGFASYSAALPSNAADAR	1	928	398	Intra	383.12	U3 small nucleolar RNA-associated protein 25	U3 small nucleolar RNA-associated protein 25
TGME49_229140:124-TGME49_229140:180	TGME49_229140-TGME49_229140	TGME49_229140	TGME49_229140	5	7	cleaved	SFISDVED[K]K	9	[K]SSVSFQEPPTK	1	124	180	Intra	383.07	MaoC family domain-containing protein	MaoC family domain-containing protein
TGME49_285870:265-TGME49_285870:271	TGME49_285870-TGME49_285870	TGME49_285870	TGME49_285870	5	4	cleaved	TLCYQCT[K]K	8	NAQM[K]GEAQNTCK	5	265	271	Intra	383.06	SRS20A	SRS20A
TGME49_268850:264-TGME49_268850:342	TGME49_268850-TGME49_268850	TGME49_268850	TGME49_268850	5	11	both	IE[K]AVQEK	3	IAADVAASEFFLQDD[K]VYDLDFK	16	342	264	Intra	382.43	enolase 2	enolase 2
TGME49_270380:43-TGME49_270380:9	TGME49_270380-TGME49_270380	TGME49_270380	TGME49_270380	5	3	both	[K]GQTPSQIGVTLR	1	MYGPG[K]GMSASALPWR	6	43	9	Intra	382.14	RPS13	RPS13
TGME49_277270:150-TGME49_277270:46	TGME49_277270-TGME49_277270	TGME49_277270	TGME49_277270	5	8	cleaved	INVG[K]THLQTLR	5	LLFQYVPQMHEGA[K]K	14	46	150	Intra	382.14	NTPase II	NTPase II
TGME49_321620:322-TGME49_321620:329	TGME49_321620-TGME49_321620	TGME49_321620	TGME49_321620	5	16	both	LT[K]VLFR	3	HI[K]NFLPEIK	3	322	329	Intra	381.97	dynamin-related protein DRPB	dynamin-related protein DRPB
TGME49_232710:33-TGME49_232710:55	TGME49_232710-TGME49_232710	TGME49_232710	TGME49_232710	5	4	both	SQGT[K]LAVDGLR	5	EWYDL[K]APTLFNVR	6	55	33	Intra	381.96	RPS3A	RPS3A
TGME49_248600:150-TGME49_248600:164	TGME49_248600-TGME49_248600	TGME49_248600	TGME49_248600	5	30	both	[K]VNLGIGAYR	1	TDDG[K]PYVFR	5	150	164	Intra	381.87	aspartate aminotransferase	aspartate aminotransferase
TGME49_310060:162-TGME49_310060:248	TGME49_310060-TGME49_310060	TGME49_310060	TGME49_310060	5	18	both	F[K]SVSSEDANR	2	[K]THGESGLTAACR	1	162	248	Intra	381.53	small nuclease	small nuclease
TGME49_225930:139-TGME49_225930:196	TGME49_225930-TGME49_225930	TGME49_225930	TGME49_225930	5	5	both	A[K]VSEDVANK	2	DREAN[K]TNDVVDAQLAACLPK	6	196	139	Intra	381.45	triose-phosphate isomerase TPI-I	triose-phosphate isomerase TPI-I
TGME49_244560:710-TGME49_244560:779	TGME49_244560-TGME49_244560	TGME49_244560	TGME49_244560	5	1	cleaved	IM[K]TQTFADPR	3	LASGFEVEDP[K]DVAASLYK	11	710	779	Intra	381.35	heat shock protein 90	heat shock protein 90
TGME49_320570:516-TGME49_320570:584	TGME49_320570-TGME49_320570	TGME49_320570	TGME49_320570	5	4	both	VLQIL[K]TA	6	EEVVLN[K]LLEVVDK	7	584	516	Intra	380.89	elongation factor Tu	elongation factor Tu
TGME49_321620:30-TGME49_321620:41	TGME49_321620-TGME49_321620	TGME49_321620	TGME49_321620	5	2	cleaved	[K]LINVVDELR	1	SMTNGV[K]VESQMYQQLR	7	41	30	Intra	380.86	dynamin-related protein DRPB	dynamin-related protein DRPB
TGME49_210840:200-TGME49_210840:204	TGME49_210840-TGME49_210840	TGME49_210840	TGME49_210840	5	3	cleaved	A[K]AAFDADEDFK	2	ANMPDISDLNAF[Y]KK	13	204	200	Intra	380.85	arginyl-tRNA synthetase family protein	arginyl-tRNA synthetase family protein
TGME49_210840:201-TGME49_210840:204	TGME49_210840-TGME49_210840	TGME49_210840	TGME49_210840	5	2	cleaved	A[K]AAFDADEDFK	2	ANMPDISDLNAFY[K]K	14	204	201	Intra	380.78	arginyl-tRNA synthetase family protein	arginyl-tRNA synthetase family protein
TGME49_210840:377-TGME49_210840:463	TGME49_210840-TGME49_210840	TGME49_210840	TGME49_210840	5	21	both	HTD[Y]KFSYDR	4	LDHMGFGVVQGQDG[K]R	15	463	377	Intra	380.627	arginyl-tRNA synthetase family protein	arginyl-tRNA synthetase family protein
TGME49_277720:695-TGME49_277720:782	TGME49_277720-TGME49_277720	TGME49_277720	TGME49_277720	5	3	both	FET[K]VTDDGR	4	LLQAVNLLP[K]DFDGTAR	10	782	695	Intra	380.43	GDA1/CD39 (nucleoside phosphatase) family protein	GDA1/CD39 (nucleoside phosphatase) family protein
TGME49_233140:162-TGME49_233140:165	TGME49_233140-TGME49_233140	TGME49_233140	TGME49_233140	5	26	both	A[K]NDVAN	2	GEGGFGSTTCPAGEPEM[K]K	18	165	162	Intra	380.25	deoxyuridine 5'-triphosphate nucleotidohydrolase	deoxyuridine 5'-triphosphate nucleotidohydrolase
TGME49_227620:52-TGME49_227620:88	TGME49_227620-TGME49_227620	TGME49_227620	TGME49_227620	5	18	both	FL[K]FAENVGQHSEK	3	AVGG[K]GEHTPPLPDER	5	88	52	Intra	379.96	GRA2	GRA2
TGME49_251690:103-TGME49_251690:110	TGME49_251690-TGME49_251690	TGME49_251690	TGME49_251690	5	13	both	ESLLH[K]IGNIVHK	6	LPTIEAAATEAEE[K]R	14	110	103	Intra	379.96	seryl-tRNA synthetase, cytoplasmic	seryl-tRNA synthetase, cytoplasmic
TGME49_219140:31-TGME49_300140:166	TGME49_219140-TGME49_300140	TGME49_300140	TGME49_219140	5	4	both	SG[K]VDAAALLEK	3	[K]AAVDDDDFDLFGEESAEDK	1	166	31	Inter	379.69	elongation factor 1-gamma	EF-1 guanine nucleotide exchange domain-containing protein
TGME49_219540:397-TGME49_219540:698	TGME49_219540-TGME49_219540	TGME49_219540	TGME49_219540	5	5	both	ILL[K]EEQQFSR	4	ELEDGEDIQQ[K]GSLVEVK	11	397	698	Intra	379.37	cytosolic tRNA-Ala synthetase	cytosolic tRNA-Ala synthetase
TGME49_251690:12-TGME49_251690:55	TGME49_251690-TGME49_251690	TGME49_251690	TGME49_251690	5	28	both	[K]ELNAVNK	1	AE[K]GGDPALVR	3	55	12	Intra	379.02	seryl-tRNA synthetase, cytoplasmic	seryl-tRNA synthetase, cytoplasmic
TGME49_203380:63-TGME49_311720:222	TGME49_203380-TGME49_311720	TGME49_203380	TGME49_311720	5	9	cleaved	[K]AGAGVSPGR	1	IINEPTAAAIAYGLD[K]K	16	63	222	Inter	379	DnaJ domain-containing protein	chaperonin protein BiP
TGME49_248340:160-TGME49_248340:83	TGME49_248340-TGME49_248340	TGME49_248340	TGME49_248340	5	2	both	SNYNFE[K]PFLWLAR	7	DGYYI[K]GQCAIMMFDVTAR	6	160	83	Intra	378.87	GTP-binding nuclear protein ran/tc4	GTP-binding nuclear protein ran/tc4
TGME49_289750:6-TGME49_304770:73	TGME49_289750-TGME49_304770	TGME49_289750	TGME49_304770	5	3	cleaved	MQIFV[K]TLTGK	6	FLT[K]IYHPNIDALGR	4	6	73	Inter	378.83	ribosomal-ubiquitin protein RPL40	ubiquitin-conjugating enzyme subfamily protein
TGME49_209030:114-TGME49_250710:99	TGME49_209030-TGME49_250710	TGME49_250710	TGME49_209030	5	17	cleaved	[K]AEEDAETK	1	VAPEEHPVLLTEAPLNP[K]ANR	18	99	114	Inter	378.668	MIC10	actin ACT1
TGME49_294620:496-TGME49_294620:551	TGME49_294620-TGME49_294620	TGME49_294620	TGME49_294620	5	1	cleaved	PSDFVE[K]LTNLVFESESSR	7	AWVHLTDCQ[S]KPQAATLALR	10	551	496	Intra	378.58	eukaryotic initiation factor-3, subunit 8	eukaryotic initiation factor-3, subunit 8
TGME49_300140:200-TGME49_300140:213	TGME49_300140-TGME49_300140	TGME49_300140	TGME49_300140	5	9	both	KETP[K]AAAK	5	IFGEA[K]AAPQAAAK	6	213	200	Intra	378.492	elongation factor 1-gamma	elongation factor 1-gamma
TGME49_205558:61-TGME49_257090:30	TGME49_205558-TGME49_257090	TGME49_205558	TGME49_257090	5	15	both	HGM[K]HMPGIVR	4	FGQASQQLGG[K]GTAR	11	61	30	Inter	378.47	NAC domain-containing protein	NAC domain-containing protein
TGME49_209030:62-TGME49_254720:177	TGME49_209030-TGME49_254720	TGME49_209030	TGME49_254720	5	1	cleaved	DCYVGDEAQS[K]R	11	VLVY[K]IPYGGAAPPR	5	62	177	Inter	378.38	actin ACT1	GRA8
TGME49_202370:521-TGME49_297500:167	TGME49_202370-TGME49_297500	TGME49_297500	TGME49_202370	5	3	cleaved	CAQTTLN[S]KLVSGHK	8	ANQIMLATQVV[K]MILK	12	167	521	Inter	378.35	T-complex protein 1 eta subunit	T-complex protein 1, epsilon subunit (TCP-1-epsilon)
TGME49_250770:243-TGME49_250770:375	TGME49_250770-TGME49_250770	TGME49_250770	TGME49_250770	5	1	cleaved	ILV[K]NDELTLEGIR	4	[K]GVAINFVTSSDVEQLK	1	243	375	Intra	377.95	eukaryotic initiation factor-4A	eukaryotic initiation factor-4A
TGME49_229990:471-TGME49_229990:499	TGME49_229990-TGME49_229990	TGME49_229990	TGME49_229990	5	8	both	WHGLDLTSGK[T]R	11	AVHA[K]AQGQLLDAAGNGDEELK	5	499	471	Intra	377.76	T-complex protein 1 subunit alpha	T-complex protein 1 subunit alpha
TGME49_286420:316-TGME49_286420:436	TGME49_286420-TGME49_286420	TGME49_286420	TGME49_286420	5	7	both	KEPGAG[S]KVTK	7	GYVASDS[K]NDPAK	8	436	316	Intra	377.595	elongation factor 1-alpha (EF-1-ALPHA)	elongation factor 1-alpha (EF-1-ALPHA)
TGME49_309820:50-TGME49_309820:65	TGME49_309820-TGME49_309820	TGME49_309820	TGME49_309820	5	37	both	PQFS[K]AR	5	RNE[K]IACYVTVR	4	50	65	Intra	377.586	RPL11	RPL11
TGME49_221210:171-TGME49_221210:61	TGME49_221210-TGME49_221210	TGME49_221210	TGME49_221210	5	2	cleaved	VA[K]ITDIGLLE	3	NFIGLFD[K]YK	8	171	61	Intra	377.3	cyclophilin	cyclophilin
TGME49_226410:71-TGME49_226410:83	TGME49_226410-TGME49_226410	TGME49_226410	TGME49_226410	5	14	both	GELSAE[K]PK	7	HVSHFSPVQ[K]AAWPK	10	83	71	Intra	377.22	EF-1 guanine nucleotide exchange domain-containing protein	EF-1 guanine nucleotide exchange domain-containing protein
TGME49_318230:53-TGME49_318230:91	TGME49_318230-TGME49_318230	TGME49_318230	TGME49_318230	5	2	both	PVAAALQEFLP[K]K	12	ATLPTLEYAL[S]KNPR	11	91	53	Intra	377.09	phosphoglycerate kinase PGKI	phosphoglycerate kinase PGKI
TGME49_219310:111-TGME49_273760:247	TGME49_219310-TGME49_273760	TGME49_219310	TGME49_273760	5	4	both	G[K]EVEFSAER	2	LVDFCVQDF[K]R	10	111	247	Inter	376.27	DnaK family protein	heat shock protein HSP70
TGME49_235540:97-TGME49_235970:190	TGME49_235540-TGME49_235970	TGME49_235540	TGME49_235970	5	6	cleaved	HNPDLSGA[K]R	9	VELI[K]ESQAQQQQEEIR	5	97	190	Inter	376.23	eukaryotic initiation factor-2 beta	eukaryotic initiation factor-2 gamma
TGME49_289730:833-TGME49_289730:872	TGME49_289730-TGME49_289730	TGME49_289730	TGME49_289730	5	1	cleaved	LQNSQNASFSTSQ[K]GR	14	LLAAQ[K]PGHLPFDPQFALR	6	833	872	Intra	376.21	vacuolar protein sorting-associated protein 18	vacuolar protein sorting-associated protein 18
TGME49_288380:592-TGME49_288380:609	TGME49_288380-TGME49_288380	TGME49_288380	TGME49_288380	5	77	both	IM[K]AQALR	3	[K]TMEINPTNPIMEELK	1	592	609	Intra	376.207	heat shock protein HSP90	heat shock protein HSP90
TGME49_235970:415-TGME49_235970:455	TGME49_235970-TGME49_235970	TGME49_235970	TGME49_235970	5	16	both	VAGL[K]PEMAK	5	LIGWGQIH[K]GK	9	415	455	Intra	375.655	eukaryotic initiation factor-2 gamma	eukaryotic initiation factor-2 gamma
TGME49_251680:83-TGME49_251680:92	TGME49_251680-TGME49_251680	TGME49_251680	TGME49_251680	5	23	both	LQETPF[S]KK	7	EFGTYI[K]GYMQR	7	83	92	Intra	375.65	translationally-controlled tumor protein homolog	translationally-controlled tumor protein homolog
TGME49_225050:228-TGME49_225050:364	TGME49_225050-TGME49_225050	TGME49_225050	TGME49_225050	5	4	both	VNI[K]PQVDR	4	[S]KFDNVYGCR	1	364	228	Intra	375.6	adenosylhomocysteinase	adenosylhomocysteinase
TGME49_256760:123-TGME49_256760:211	TGME49_256760-TGME49_256760	TGME49_256760	TGME49_256760	5	52	both	[K]NMNLPNVK	1	LAILLDT[K]GPEIR	8	211	123	Intra	375.44	pyruvate kinase PyK1	pyruvate kinase PyK1
TGME49_232250:214-TGME49_232250:91	TGME49_232250-TGME49_232250	TGME49_232250	TGME49_232250	5	56	both	LFE[K]IGK	4	FIN[K]DNEAFYVK	4	91	214	Intra	375.33	catalase	catalase
TGME49_289690:106-TGME49_289690:128	TGME49_289690-TGME49_289690	TGME49_289690	TGME49_289690	5	27	both	E[K]AQAHLTNGAK	2	VIMSAPPKDD[T]PMFVMGVNNDQYK	11	106	128	Intra	374.84	glyceraldehyde-3-phosphate dehydrogenase GAPDH1	glyceraldehyde-3-phosphate dehydrogenase GAPDH1
TGME49_289600:28-TGME49_289600:86	TGME49_289600-TGME49_289600	TGME49_289600	TGME49_289600	5	2	both	[T]KHLIASGQATWEDVK	1	VTTIPGGTTTTT[K]TTTYTIR	13	86	28	Intra	374.59	heat shock protein HSP29	heat shock protein HSP29
TGME49_271050:116-TGME49_271050:75	TGME49_271050-TGME49_271050	TGME49_271050	TGME49_271050	5	2	both	LTISPSGEGDVFYG[K]ECTDSR	15	GPATYTLSYDGTPE[K]PQVLCYK	15	75	116	Intra	374.55	SRS34A	SRS34A
TGME49_218250:110-TGME49_218250:92	TGME49_218250-TGME49_218250	TGME49_218250	TGME49_218250	5	3	both	TETVN[K]LTLCFK	6	DGLEALQDEG[K]QPSSTSSPLAVR	11	110	92	Intra	374.26	TAP42 family protein	TAP42 family protein
TGME49_210840:204-TGME49_210840:304	TGME49_210840-TGME49_210840	TGME49_210840	TGME49_210840	5	7	both	A[K]AAFDADEDFK	2	VSEVPLMAV[K]SDGGFGYDSTDLAAVR	10	204	304	Intra	374.24	arginyl-tRNA synthetase family protein	arginyl-tRNA synthetase family protein
TGME49_310060:323-TGME49_310060:337	TGME49_310060-TGME49_310060	TGME49_310060	TGME49_310060	5	20	both	WKPELPLV[K]K	9	IIDVSTI[K]ELAMR	8	337	323	Intra	373.9	small nuclease	small nuclease
TGME49_284560:28-TGME49_284560:48	TGME49_284560-TGME49_284560	TGME49_284560	TGME49_284560	5	17	cleaved	VVTV[K]GK	5	HLPVDIQK[T]K	9	28	48	Intra	373.882	RPL9	RPL9
TGME49_247470:105-TGME49_247470:94	TGME49_247470-TGME49_247470	TGME49_247470	TGME49_247470	5	13	both	[K]GADAEAGGR	1	A[K]SQAAVGVCDPALGK	2	94	105	Intra	373.57	nucleolar protein	nucleolar protein
TGME49_253430:485-TGME49_253430:517	TGME49_253430-TGME49_253430	TGME49_253430	TGME49_253430	5	126	both	[K]VTDTMMR	1	AIFA[K]HYNK	5	485	517	Intra	373.51	asparagine synthetase	asparagine synthetase
TGME49_243730:231-TGME49_243730:298	TGME49_243730-TGME49_243730	TGME49_243730	TGME49_243730	5	5	both	SFHIQQV[S]KASGVPEDK	8	NIPIYFVTF[S]DKGENR	10	298	231	Intra	373.4	rhoptry protein ROP9	rhoptry protein ROP9
TGME49_263700:101-TGME49_263700:110	TGME49_263700-TGME49_263700	TGME49_263700	TGME49_263700	5	10	both	[S]KTPGPGAQSALR	1	ELGISAVHV[K]VR	10	110	101	Intra	373.4	RPS14	RPS14
TGME49_277720:293-TGME49_277720:782	TGME49_277720-TGME49_277720	TGME49_277720	TGME49_277720	5	7	both	FET[K]VTDDGR	4	FVGEGT[K]VAGVR	7	782	293	Intra	373.37	GDA1/CD39 (nucleoside phosphatase) family protein	GDA1/CD39 (nucleoside phosphatase) family protein
TGME49_314970:484-TGME49_314970:492	TGME49_314970-TGME49_314970	TGME49_314970	TGME49_314970	5	6	both	MLT[K]DVASVR	4	E[K]QQAQLVALLQK	2	484	492	Intra	373.36	root hair defective 3 gtp-binding protein (rhd3) protein	root hair defective 3 gtp-binding protein (rhd3) protein
TGME49_273090:62-TGME49_275740:43	TGME49_273090-TGME49_275740	TGME49_275740	TGME49_273090	5	6	cleaved	KESAEG[K]K	7	GDTVLL[K]GK	7	43	62	Inter	373.35	275740	cell division protein CDC48CY
TGME49_268850:100-TGME49_268850:87	TGME49_268850-TGME49_268850	TGME49_268850	TGME49_268850	5	10	both	DPCDQ[K]GIDK	6	LMVEELDG[T]KNEWGWCK	9	87	100	Intra	373.2	enolase 2	enolase 2
TGME49_201680:803-TGME49_201680:809	TGME49_201680-TGME49_201680	TGME49_201680	TGME49_201680	5	22	both	WVAE[K]IAVR	5	Q[K]DFEQQAQEQR	2	803	809	Intra	372.77	eukaryotic initiation factor-3 subunit 10	eukaryotic initiation factor-3 subunit 10
TGME49_209030:270-TGME49_209030:285	TGME49_209030-TGME49_209030	TGME49_209030	TGME49_209030	5	3	both	TTFDSIM[K]CDVDIR	8	CPEALFQPSFLG[K]EAAGVHR	13	285	270	Intra	372.73	actin ACT1	actin ACT1
TGME49_214790:122-TGME49_214790:275	TGME49_214790-TGME49_214790	TGME49_214790	TGME49_214790	5	1	cleaved	EYLAWL[K]K	7	TIQSEIQHEQSTYEQDADL[K]K	20	275	122	Intra	372.64	glycoprotein	glycoprotein
TGME49_227620:110-TGME49_227620:127	TGME49_227620-TGME49_227620	TGME49_227620	TGME49_227620	5	19	both	VA[K]EAAGR	3	VVAE[K]GFTAAK	5	127	110	Intra	372.63	GRA2	GRA2
TGME49_219310:561-TGME49_273760:526	TGME49_219310-TGME49_273760	TGME49_273760	TGME49_219310	5	38	both	MVQEAE[K]YK	7	VV[K]VDVPYQVQEAPGRPTTLQLR	3	526	561	Inter	372.624	heat shock protein HSP70	DnaK family protein
TGME49_227620:116-TGME49_227620:139	TGME49_227620-TGME49_227620	TGME49_227620	TGME49_227620	5	26	both	GMVTVG[K]K	7	GFTAA[K]THTVR	6	139	116	Intra	372.49	GRA2	GRA2
TGME49_232230:25-TGME49_232230:43	TGME49_232230-TGME49_232230	TGME49_232230	TGME49_232230	5	3	both	SG[K]VNLGCK	3	A[K]LIIISNNCPALR	2	25	43	Intra	371.88	RPL30	RPL30
TGME49_258070:250-TGME49_258070:264	TGME49_258070-TGME49_258070	TGME49_258070	TGME49_258070	5	7	both	QVYIHL[K]R	7	ETALF[K]TLLAR	6	250	264	Intra	371.82	signal recognition particle subunit SRP68	signal recognition particle subunit SRP68
TGME49_256990:244-TGME49_256990:90	TGME49_256990-TGME49_256990	TGME49_256990	TGME49_256990	5	9	both	VTQNAE[K]VR	7	LNA[K]EGISPEEASR	4	90	244	Intra	371.7	glycyl-tRNA synthetase	glycyl-tRNA synthetase
TGME49_290290:527-TGME49_290290:674	TGME49_290290-TGME49_290290	TGME49_290290	TGME49_290290	5	42	both	EHVG[K]AK	5	ENPQ[K]YLER	5	527	674	Intra	371.67	ubiquitin-activating enzyme E1 family protein	ubiquitin-activating enzyme E1 family protein
TGME49_209030:315-TGME49_275440:141	TGME49_209030-TGME49_275440	TGME49_209030	TGME49_275440	5	2	both	L[T]KELTSLAPSTMK	2	YSSVQEPQA[K]VPSK	10	315	141	Inter	371.65	actin ACT1	GRA6
TGME49_321500:184-TGME49_321500:219	TGME49_321500-TGME49_321500	TGME49_321500	TGME49_321500	5	1	cleaved	FAES[K]AAR	5	GCCFV[K]FAFK	6	219	184	Intra	371.54	RNA recognition motif-containing protein	RNA recognition motif-containing protein
TGME49_270240:215-TGME49_270240:288	TGME49_270240-TGME49_270240	TGME49_270240	TGME49_270240	5	28	both	AL[K]AMDAR	3	AV[K]QLEAIK	3	288	215	Intra	371.52	MAG1	MAG1
TGME49_300000:20-TGME49_300000:50	TGME49_300000-TGME49_300000	TGME49_300000	TGME49_300000	5	18	both	FNAVVL[K]R	7	TV[K]SQNPYLR	3	50	20	Intra	371.5	RPL18	RPL18
TGME49_263870:543-TGME49_263870:653	TGME49_263870-TGME49_263870	TGME49_263870	TGME49_263870	5	1	cleaved	N[K]QIIDPIVPR	2	[K]LHWLANLGGVASAPAQNTELVLR	1	543	653	Intra	370.81	glutamate-tRNA ligase	glutamate-tRNA ligase
TGME49_236040:118-TGME49_236040:42	TGME49_236040-TGME49_236040	TGME49_236040	TGME49_236040	5	19	both	[K]RFDSIGVENTEANR	1	GLETLPL[T]DDEKATMGLDGLSER	8	42	118	Intra	370.73	fructose-1,6-bisphosphate aldolase	fructose-1,6-bisphosphate aldolase
TGME49_294898:670-TGME49_294898:765	TGME49_294898-TGME49_294898	TGME49_294898	TGME49_294898	5	6	both	N[K]DEGNELFR	2	AVSCCDAALEADSNSL[K]AAYR	17	670	765	Intra	370.45	tetratricopeptide repeat-containing protein	tetratricopeptide repeat-containing protein
TGME49_263050:22-TGME49_263050:80	TGME49_263050-TGME49_263050	TGME49_263050	TGME49_263050	5	1	cleaved	YV[K]TWFNQPGR	3	GFTLEEL[K]SVGLSPR	8	22	80	Intra	370.29	RPL13	RPL13
TGME49_203310:137-TGME49_270250:81	TGME49_203310-TGME49_270250	TGME49_203310	TGME49_270250	5	10	cleaved	SF[K]DLLK	3	VERPTGNPDLL[K]IAIK	12	137	81	Inter	370.258	GRA7	GRA1
TGME49_233350:59-TGME49_248340:100	TGME49_233350-TGME49_248340	TGME49_233350	TGME49_248340	5	12	cleaved	LQ[K]LPAVVK	3	ITY[K]NIPNWYR	4	59	100	Inter	370.11	nuclear transport factor 2	GTP-binding nuclear protein ran/tc4
TGME49_248480:112-TGME49_248480:154	TGME49_248480-TGME49_248480	TGME49_248480	TGME49_248480	5	16	both	LQT[K]VFK	4	VDSE[K]HVDYAITSPFGGGR	5	112	154	Intra	370.047	RPS9	RPS9
TGME49_310030:126-TGME49_310030:29	TGME49_310030-TGME49_310030	TGME49_310030	TGME49_310030	5	8	cleaved	DII[K]IDSATMK	4	FQV[K]GTCHSIAIDK	4	29	126	Intra	369.46	cyclase-associated protein CAP	cyclase-associated protein CAP
TGME49_267140:253-TGME49_267140:329	TGME49_267140-TGME49_267140	TGME49_267140	TGME49_267140	5	2	cleaved	[K]DATGTDNEVR	1	FTLVCG[K]DGEVLPTK	7	329	253	Intra	369.23	SRS38B	SRS38B
TGME49_217460:630-TGME49_217460:753	TGME49_217460-TGME49_217460	TGME49_217460	TGME49_217460	5	9	both	VY[K]GFVER	3	[K]LYIDRDDFMENPPAGYR	1	753	630	Intra	368.709	glutaminyl-tRNA synthetase (GlnRS)	glutaminyl-tRNA synthetase (GlnRS)
TGME49_289690:253-TGME49_289690:253	TGME49_289690-TGME49_289690	TGME49_289690	TGME49_289690	5	2	cleaved	LA[K]PAKYEDIVAAVK	3	LA[K]PAKYEDIVAAVK	3	253	253	Intra	368.53	glyceraldehyde-3-phosphate dehydrogenase GAPDH1	glyceraldehyde-3-phosphate dehydrogenase GAPDH1
TGME49_203310:142-TGME49_203310:142	TGME49_203310-TGME49_203310	TGME49_203310	TGME49_203310	5	1	cleaved	[K]LALPAVGMGASYFAADR	1	[K]LALPAVGMGASYFAADR	1	142	142	Intra	368.5	GRA7	GRA7
TGME49_300000:149-TGME49_300000:50	TGME49_300000-TGME49_300000	TGME49_300000	TGME49_300000	5	2	both	FNAVVL[K]R	7	EAD[K]HFGAAPGTPGSK	4	50	149	Intra	368.35	RPL18	RPL18
TGME49_288630:123-TGME49_288630:93	TGME49_288630-TGME49_288630	TGME49_288630	TGME49_288630	5	3	both	QEIID[K]IPGFWCR	6	NHPQLAYLVEEDIPILEHL[K]R	20	93	123	Intra	368.12	nucleosome assembly protein (NAP)	nucleosome assembly protein (NAP)
TGME49_288360:324-TGME49_288360:359	TGME49_288360-TGME49_288360	TGME49_288360	TGME49_288360	5	14	both	IEALTG[K]R	7	LASG[K]REDGPGSEGLSGPGFYLYTGR	5	324	359	Intra	368.1	tryptophanyl-tRNA synthetase (TrpRS2)	tryptophanyl-tRNA synthetase (TrpRS2)
TGME49_220400:30-TGME49_220400:40	TGME49_220400-TGME49_220400	TGME49_220400	TGME49_220400	5	38	both	IVVE[K]DGK	5	WIVF[K]IENTK	5	40	30	Intra	368.08	actin depolymerizing factor ADF	actin depolymerizing factor ADF
TGME49_207440:106-TGME49_207440:214	TGME49_207440-TGME49_207440	TGME49_207440	TGME49_207440	5	32	both	MLFDT[K]GR	6	DA[K]NNEFATR	3	106	214	Intra	368.03	RPS4	RPS4
TGME49_286240:328-TGME49_286240:350	TGME49_286240-TGME49_286240	TGME49_286240	TGME49_286240	5	1	cleaved	TNEIYILDT[K]AR	10	GHTANLIGH[K]IFLFGGYDGK	10	350	328	Intra	367.57	kelch repeat protein	kelch repeat protein
TGME49_211680:259-TGME49_211680:318	TGME49_211680-TGME49_211680	TGME49_211680	TGME49_211680	5	1	cleaved	DFDEA[K]TAVR	6	FVLPEATTSL[K]DAAK	11	259	318	Intra	367.54	protein disulfide isomerase	protein disulfide isomerase
TGME49_244560:377-TGME49_244560:408	TGME49_244560-TGME49_244560	TGME49_244560	TGME49_244560	5	11	both	ALLYIP[K]R	7	EYNEFY[K]SVSK	7	408	377	Intra	367.38	heat shock protein 90	heat shock protein 90
TGME49_251500:142-TGME49_294620:719	TGME49_251500-TGME49_294620	TGME49_251500	TGME49_294620	5	3	cleaved	[K]DIMAQVQR	1	MLET[Y]DKQAFLGPPENAR	5	142	719	Inter	367.09	eukaryotic initiation factor-3, subunit 3	eukaryotic initiation factor-3, subunit 8
TGME49_234450:19-TGME49_234450:71	TGME49_234450-TGME49_234450	TGME49_234450	TGME49_234450	5	23	both	TLVNAE[K]R	7	IN[K]CGVISPR	3	19	71	Intra	366.7	RPS15A	RPS15A
TGME49_227948:1092-TGME49_227948:1245	TGME49_227948-TGME49_227948	TGME49_227948	TGME49_227948	5	16	both	TL[K]EYTLDR	3	LF[K]PGEPFSGSTAVATR	3	1245	1092	Intra	366.63	toxolysin TLN2	toxolysin TLN2
TGME49_251690:103-TGME49_251690:223	TGME49_251690-TGME49_251690	TGME49_251690	TGME49_251690	5	1	cleaved	AAEL[K]DFEETLYR	5	LPTIEAAATEAEE[K]R	14	223	103	Intra	366.62	seryl-tRNA synthetase, cytoplasmic	seryl-tRNA synthetase, cytoplasmic
TGME49_236040:315-TGME49_236040:359	TGME49_236040-TGME49_236040	TGME49_236040	TGME49_236040	5	16	both	AW[K]GVPENK	3	YGGGAGGAAAASSLFE[K]R	17	315	359	Intra	366.53	fructose-1,6-bisphosphate aldolase	fructose-1,6-bisphosphate aldolase
TGME49_205340:103-TGME49_205340:33	TGME49_205340-TGME49_205340	TGME49_205340	TGME49_205340	5	22	both	VL[K]NALIHDGLVR	3	ELGEWAGLC[K]VDK	10	33	103	Intra	366.5	RPS12	RPS12
TGME49_216860:189-TGME49_216860:52	TGME49_216860-TGME49_216860	TGME49_216860	TGME49_216860	5	15	both	VLALI[K]GK	6	DFFL[K]PELLR	5	189	52	Intra	366.44	DEAD (Asp-Glu-Ala-Asp) box polypeptide DDX39	DEAD (Asp-Glu-Ala-Asp) box polypeptide DDX39
TGME49_215220:110-TGME49_215220:91	TGME49_215220-TGME49_215220	TGME49_215220	TGME49_215220	5	2	cleaved	E[K]VSVAFQGDDAR	2	VLPSGEG[K]ENASVAFQGDDAR	8	91	110	Intra	366.35	GRA22	GRA22
TGME49_205440:349-TGME49_205440:370	TGME49_205440-TGME49_205440	TGME49_205440	TGME49_205440	5	3	cleaved	EDVGT[K]CGLFEVK	6	IGDEYFTFLTQC[K]EK	13	349	370	Intra	366.326	CCT chaperonin gamma subunit	CCT chaperonin gamma subunit
TGME49_227620:116-TGME49_227620:127	TGME49_227620-TGME49_227620	TGME49_227620	TGME49_227620	5	36	both	VA[K]EAAGR	3	GFTAA[K]THTVR	6	127	116	Intra	366.1	GRA2	GRA2
TGME49_236040:159-TGME49_236040:243	TGME49_236040-TGME49_236040	TGME49_236040	TGME49_236040	5	1	cleaved	AVLSIDPAKG[K]PTNLSITEVAHGLAR	11	PNMVTHGSDCP[K]PASHEEIAFYTVR	12	159	243	Intra	365.85	fructose-1,6-bisphosphate aldolase	fructose-1,6-bisphosphate aldolase
TGME49_269250:205-TGME49_269840:159	TGME49_269250-TGME49_269840	TGME49_269840	TGME49_269250	5	10	both	G[K]VVIDCFR	2	DL[K]NASTSTLATR	3	159	205	Inter	365.83	proteasome regulatory subunit	Mov34/MPN/PAD-1 family protein
TGME49_205320:376-TGME49_205320:386	TGME49_205320-TGME49_205320	TGME49_205320	TGME49_205320	5	19	both	AGE[K]LADR	4	AE[K]STAHAR	3	386	376	Intra	365.61	205320	205320
TGME49_309120:157-TGME49_309120:259	TGME49_309120-TGME49_309120	TGME49_309120	TGME49_309120	5	2	cleaved	FCLYTASAF[K]R	10	IDEVPELPLVVSE[K]LEK	14	259	157	Intra	365.61	RPL4	RPL4
TGME49_226970:14-TGME49_226970:30	TGME49_226970-TGME49_226970	TGME49_226970	TGME49_226970	5	10	both	LHLTGQ[K]K	7	AFQ[K]QDGVSSLGR	4	30	14	Intra	365.24	RPS11	RPS11
TGME49_273520:365-TGME49_273520:502	TGME49_273520-TGME49_273520	TGME49_273520	TGME49_273520	5	1	cleaved	[K]DHFQAVITAIGQGK	1	VQMSAAPPNLYQQVIDK[T]R	18	365	502	Intra	365.05	eIF3 subunit E	eIF3 subunit E
TGME49_311400:1072-TGME49_311400:1126	TGME49_311400-TGME49_311400	TGME49_311400	TGME49_311400	5	14	both	LAPGAPGL[K]QPAR	9	GVQGEL[K]GHPGAAGASDVR	7	1126	1072	Intra	364.51	protein transport protein SEC31	protein transport protein SEC31
TGME49_321500:178-TGME49_321500:219	TGME49_321500-TGME49_321500	TGME49_321500	TGME49_321500	5	30	both	FAES[K]AAR	5	DNVQNTG[K]GCCFVK	8	219	178	Intra	364.5	RNA recognition motif-containing protein	RNA recognition motif-containing protein
TGME49_203310:227-TGME49_203310:229	TGME49_203310-TGME49_203310	TGME49_203310	TGME49_203310	5	1	cleaved	SRQPALEQEVPESG[K]DGEDARQ	15	SRQPALEQEVPE[S]GKDGEDARQ	13	229	227	Intra	364.41	GRA7	GRA7
TGME49_310080:721-TGME49_310080:741	TGME49_310080-TGME49_310080	TGME49_310080	TGME49_310080	5	6	both	[K]DVLLDLNR	1	LAVDANLLGFE[K]VK	12	721	741	Intra	364.31	AMP-binding enzyme domain-containing protein	AMP-binding enzyme domain-containing protein
TGME49_223140:371-TGME49_223140:425	TGME49_223140-TGME49_223140	TGME49_223140	TGME49_223140	5	8	both	VIVLANM[K]PK	8	LTFEGLQGEPDPVMN[T]KEGK	16	371	425	Intra	364.29	tRNA import protein tRIP	tRNA import protein tRIP
TGME49_306330:105-TGME49_306330:416	TGME49_306330-TGME49_306330	TGME49_306330	TGME49_306330	5	3	cleaved	IGADVNV[K]EVK	8	LN[K]AQCSVHCLDQQSFGLSEGHK	3	416	105	Intra	364.21	phospholipase	phospholipase
TGME49_235020:361-TGME49_235020:394	TGME49_235020-TGME49_235020	TGME49_235020	TGME49_235020	5	1	cleaved	EQPVASLHSG[K]AVVAR	11	LPVAY[K]ELGQCEIFPQTISHHPNGR	6	361	394	Intra	363.99	COPI protein	COPI protein
TGME49_227620:52-TGME49_233480:258	TGME49_227620-TGME49_233480	TGME49_227620	TGME49_233480	5	2	cleaved	AVGG[K]GEHTPPLPDER	5	PFTSVIPGYLS[K]WFFGDPK	12	52	258	Inter	363.91	GRA2	SRS29C
TGME49_235700:206-TGME49_235700:232	TGME49_235700-TGME49_235700	TGME49_235700	TGME49_235700	5	6	both	PQA[K]IFSPANLR	4	QLIEFWME[K]R	9	206	232	Intra	363.65	sedoheptulose-1,7-bisphosphatase	sedoheptulose-1,7-bisphosphatase
TGME49_225930:140-TGME49_225930:196	TGME49_225930-TGME49_225930	TGME49_225930	TGME49_225930	5	2	cleaved	A[K]VSEDVANK	2	DREANK[T]NDVVDAQLAACLPK	7	196	140	Intra	363.58	triose-phosphate isomerase TPI-I	triose-phosphate isomerase TPI-I
TGME49_312630:2579-TGME49_312630:796	TGME49_312630-TGME49_312630	TGME49_312630	TGME49_312630	5	21	both	[K]CNCLQALK	1	GLVHPAL[K]AAAK	8	796	2579	Intra	363.39	glideosome-associated connector GAC	glideosome-associated connector GAC
TGME49_273760:159-TGME49_273760:425	TGME49_273760-TGME49_273760	TGME49_273760	TGME49_273760	5	6	cleaved	NTTIPT[K]K	7	QA[T]KDAGTIAGLSVLR	3	425	159	Intra	363.2	heat shock protein HSP70	heat shock protein HSP70
TGME49_219760:124-TGME49_219760:156	TGME49_219760-TGME49_219760	TGME49_219760	TGME49_219760	5	1	cleaved	NYFSPE[K]R	7	AAYSLY[K]HTLGYR	7	156	124	Intra	363.19	N-acetyltransferase family protein	N-acetyltransferase family protein
TGME49_273090:15-TGME49_273090:62	TGME49_273090-TGME49_273090	TGME49_273090	TGME49_273090	5	14	both	GDTVLL[K]GK	7	RPQSVPAE[K]K	9	62	15	Intra	363.19	cell division protein CDC48CY	cell division protein CDC48CY
TGME49_229250:36-TGME49_229250:47	TGME49_229250-TGME49_229250	TGME49_229250	TGME49_229250	5	6	both	MNLTN[K]NTLK	6	YSGIAH[K]QPLGLNR	7	36	47	Intra	362.92	RPL28	RPL28
TGME49_216860:342-TGME49_216860:52	TGME49_216860-TGME49_216860	TGME49_216860	TGME49_216860	5	12	both	YQQF[K]NFEK	5	DFFL[K]PELLR	5	342	52	Intra	362.77	DEAD (Asp-Glu-Ala-Asp) box polypeptide DDX39	DEAD (Asp-Glu-Ala-Asp) box polypeptide DDX39
TGME49_252220:391-TGME49_252220:414	TGME49_252220-TGME49_252220	TGME49_252220	TGME49_252220	5	46	both	DA[K]LYSNR	3	GNEYF[K]QGDYPAAK	6	414	391	Intra	362.752	tetratricopeptide repeat domain containing protein	tetratricopeptide repeat domain containing protein
TGME49_245460:110-TGME49_245460:125	TGME49_245460-TGME49_245460	TGME49_245460	TGME49_245460	5	19	both	[K]AGQEEEGSR	1	NSIVAIDATPF[K]AWFR	12	125	110	Intra	362.67	RPS8	RPS8
TGME49_236040:157-TGME49_236040:243	TGME49_236040-TGME49_236040	TGME49_236040	TGME49_236040	5	2	both	AVLSIDPA[K]GKPTNLSITEVAHGLAR	9	PNMVTHGSDCP[K]PASHEEIAFYTVR	12	157	243	Intra	362.64	fructose-1,6-bisphosphate aldolase	fructose-1,6-bisphosphate aldolase
TGME49_286420:362-TGME49_286420:425	TGME49_286420-TGME49_286420	TGME49_286420	TGME49_286420	5	42	both	FAEI[K]TK	5	QTVAVGVI[K]SVEK	9	362	425	Intra	362.28	elongation factor 1-alpha (EF-1-ALPHA)	elongation factor 1-alpha (EF-1-ALPHA)
TGME49_239820:404-TGME49_239820:457	TGME49_239820-TGME49_239820	TGME49_239820	TGME49_239820	5	2	cleaved	CDHIVNFVNV[K]R	11	[K]FLGTPIYLQMPSR	1	404	457	Intra	362.26	D-3-phosphoglycerate dehydrogenase	D-3-phosphoglycerate dehydrogenase
TGME49_227960:24-TGME49_227960:35	TGME49_227960-TGME49_227960	TGME49_227960	TGME49_227960	5	1	cleaved	[K]GQDLVGADPQK	1	RGETG[K]AENSVAALLK	6	35	24	Intra	362.2	PCI domain-containing protein	PCI domain-containing protein
TGME49_300140:175-TGME49_300140:217	TGME49_300140-TGME49_300140	TGME49_300140	TGME49_300140	5	4	cleaved	VDAAALLE[K]RPYLK	9	AAA[K]PAQSAGDDEEPAK	4	175	217	Intra	362.11	elongation factor 1-gamma	elongation factor 1-gamma
TGME49_286420:255-TGME49_286420:316	TGME49_286420-TGME49_286420	TGME49_286420	TGME49_286420	5	2	cleaved	GYVASDS[K]NDPAK	8	VE[T]GILKAGMVLTFAPVGLTTECK	3	316	255	Intra	362.015	elongation factor 1-alpha (EF-1-ALPHA)	elongation factor 1-alpha (EF-1-ALPHA)
TGME49_228170:1197-TGME49_228170:1430	TGME49_228170-TGME49_228170	TGME49_228170	TGME49_228170	5	3	both	DAVHAA[K]R	7	SH[K]GLQTLLYR	3	1197	1430	Intra	361.87	GRA44	GRA44
TGME49_293180:459-TGME49_293180:83	TGME49_293180-TGME49_293180	TGME49_293180	TGME49_293180	5	1	cleaved	PVLCSNPK[Y]LR	9	SYAA[K]FGENEFDLVTGANVAGFVK	5	83	459	Intra	361.77	NADP-specific glutamate dehydrogenase	NADP-specific glutamate dehydrogenase
TGME49_286420:436-TGME49_286420:444	TGME49_286420-TGME49_286420	TGME49_286420	TGME49_286420	5	22	both	SAV[K]AAK	4	KEPGAG[S]KVTK	7	444	436	Intra	361.732	elongation factor 1-alpha (EF-1-ALPHA)	elongation factor 1-alpha (EF-1-ALPHA)
TGME49_290670:112-TGME49_290670:112	TGME49_290670-TGME49_290670	TGME49_290670	TGME49_290670	5	6	cleaved	LP[S]KSAPAVK	3	LP[S]KSAPAVK	3	112	112	Intra	361.65	leucyl aminopeptidase LAP	leucyl aminopeptidase LAP
TGME49_262670:137-TGME49_309120:401	TGME49_262670-TGME49_309120	TGME49_262670	TGME49_309120	5	14	cleaved	VAEI[K]ASQCR	5	[K]AEEAGAIAQASAEEE	1	137	401	Inter	361.578	RPL18A	RPL4
TGME49_205340:73-TGME49_245620:107	TGME49_205340-TGME49_245620	TGME49_205340	TGME49_245620	5	56	both	[K]LVQGLCK	1	FY[K]VDGNDK	3	73	107	Inter	361.26	RPS12	ribosomal-ubiquitin protein RPS27A
TGME49_239310:153-TGME49_239310:162	TGME49_239310-TGME49_239310	TGME49_239310	TGME49_239310	5	2	cleaved	LLSALP[S]VKR	7	LVSNGIGSTGALPVEVVVFSGSH[T]KR	24	162	153	Intra	361.11	ribulose 5-phosphate isomerase	ribulose 5-phosphate isomerase
TGME49_258870:257-TGME49_258870:268	TGME49_258870-TGME49_258870	TGME49_258870	TGME49_258870	5	2	both	[T]KGQLAGVLR	1	GGGVQEFV[K]AMTVPR	9	268	257	Intra	361.06	cyst wall protein CST7	cyst wall protein CST7
TGME49_257090:30-TGME49_257090:42	TGME49_257090-TGME49_257090	TGME49_257090	TGME49_257090	5	5	both	AH[K]SVVVDDK	3	FGQASQQLGG[K]GTAR	11	42	30	Intra	360.98	NAC domain-containing protein	NAC domain-containing protein
TGME49_227620:116-TGME49_227620:52	TGME49_227620-TGME49_227620	TGME49_227620	TGME49_227620	5	24	both	GFTAA[K]THTVR	6	AVGG[K]GEHTPPLPDER	5	116	52	Intra	360.92	GRA2	GRA2
TGME49_294898:776-TGME49_294898:802	TGME49_294898-TGME49_294898	TGME49_294898	TGME49_294898	5	11	cleaved	ALANE[K]LR	6	RGLATSPADTDLL[K]LQDR	14	776	802	Intra	360.362	tetratricopeptide repeat-containing protein	tetratricopeptide repeat-containing protein
TGME49_289530:15-TGME49_289530:45	TGME49_289530-TGME49_289530	TGME49_289530	TGME49_289530	5	3	both	LV[K]DNLIIR	3	LAASIL[K]CGR	7	45	15	Intra	360.32	RPL19	RPL19
TGME49_226830:89-TGME49_273760:56	TGME49_226830-TGME49_273760	TGME49_273760	TGME49_226830	5	4	both	LVGDAA[K]NQVAR	7	PIEILLNPAS[K]R	11	56	89	Inter	360.31	heat shock protein HSP70	DnaK family protein
TGME49_208450:143-TGME49_208450:223	TGME49_208450-TGME49_208450	TGME49_208450	TGME49_208450	5	10	cleaved	V[K]LLHEGPCR	2	HEGPCEADEQ[K]QLPVQHGDNEIDVPER	11	143	223	Intra	360.286	protease inhibitor PI2	protease inhibitor PI2
TGME49_286420:437-TGME49_286420:444	TGME49_286420-TGME49_286420	TGME49_286420	TGME49_286420	5	12	both	SAV[K]AAK	4	KEPGAGS[K]VTK	8	444	437	Intra	360.197	elongation factor 1-alpha (EF-1-ALPHA)	elongation factor 1-alpha (EF-1-ALPHA)
TGME49_286420:382-TGME49_286420:416	TGME49_286420-TGME49_286420	TGME49_286420	TGME49_286420	5	5	cleaved	DM[K]QTVAVGVIK	3	[S]GDAAMVNMEPSKPMVVEAFTDYPPLGR	1	416	382	Intra	360.18	elongation factor 1-alpha (EF-1-ALPHA)	elongation factor 1-alpha (EF-1-ALPHA)
TGME49_203310:137-TGME49_203310:229	TGME49_203310-TGME49_203310	TGME49_203310	TGME49_203310	4	8	cleaved	SF[K]DLLK	3	SRQPALEQEVPESG[K]DGEDARQ	15	137	229	Intra	360.158	GRA7	GRA7
TGME49_261740:103-TGME49_261740:114	TGME49_261740-TGME49_261740	TGME49_261740	TGME49_261740	5	17	both	DAGYW[K]K	6	GPQPSPSG[K]PLQR	9	114	103	Intra	359.67	rhoptry protein ROP47	rhoptry protein ROP47
TGME49_226410:83-TGME49_226410:86	TGME49_226410-TGME49_226410	TGME49_226410	TGME49_226410	5	8	cleaved	GELSAE[K]PK	7	[K]EEDDDDIDLFGEDDADK	1	83	86	Intra	359.65	EF-1 guanine nucleotide exchange domain-containing protein	EF-1 guanine nucleotide exchange domain-containing protein
TGME49_317720:220-TGME49_317720:352	TGME49_317720-TGME49_317720	TGME49_317720	TGME49_317720	5	4	both	TYN[K]QADQIR	4	QQLLV[K]GEEPVK	6	220	352	Intra	359.24	eIF3 subunit 7	eIF3 subunit 7
TGME49_312630:1971-TGME49_312630:2012	TGME49_312630-TGME49_312630	TGME49_312630	TGME49_312630	5	5	both	[K]LLGTNGAPAALVK	1	NTEIF[S]KLGGPALNVK	6	2012	1971	Intra	359.21	glideosome-associated connector GAC	glideosome-associated connector GAC
TGME49_226960:213-TGME49_226960:534	TGME49_226960-TGME49_226960	TGME49_226960	TGME49_226960	5	14	both	G[K]ANVPVIK	2	IETDEQ[K]QK	7	534	213	Intra	359.16	phosphofructokinase PFKII	phosphofructokinase PFKII
TGME49_256990:320-TGME49_256990:90	TGME49_256990-TGME49_256990	TGME49_256990	TGME49_256990	5	16	both	GQ[K]ASAASR	3	VTQNAE[K]VR	7	320	90	Intra	359.11	glycyl-tRNA synthetase	glycyl-tRNA synthetase
TGME49_318230:361-TGME49_318230:385	TGME49_318230-TGME49_318230	TGME49_318230	TGME49_318230	5	3	cleaved	GSIAFCGAVA[K]ATEK	11	EG[Y]ASKVSHVSTGGGASLELLEGK	3	361	385	Intra	359.07	phosphoglycerate kinase PGKI	phosphoglycerate kinase PGKI
TGME49_278830:716-TGME49_294200:206	TGME49_278830-TGME49_294200	TGME49_294200	TGME49_278830	5	5	cleaved	VVVE[K]PFGR	5	ALE[S]KTTEVR	4	206	716	Intra	359.02	glucose-6-phosphate 1-dehydrogenase	glucose-6-phosphate 1-dehydrogenase
TGME49_300140:208-TGME49_300140:217	TGME49_300140-TGME49_300140	TGME49_300140	TGME49_300140	5	8	both	AAPQAAA[K]K	8	AAA[K]PAQSAGDDEEPAK	4	208	217	Intra	358.93	elongation factor 1-gamma	elongation factor 1-gamma
TGME49_273090:511-TGME49_273090:674	TGME49_273090-TGME49_273090	TGME49_273090	TGME49_273090	5	28	both	YE[K]FGMSPSR	3	APVA[K]NVPVPFLAQK	5	511	674	Intra	358.84	cell division protein CDC48CY	cell division protein CDC48CY
TGME49_209850:366-TGME49_209850:390	TGME49_209850-TGME49_209850	TGME49_209850	TGME49_209850	5	9	both	VE[K]DYSSR	3	GVVEFEHAEDL[K]YAVR	12	390	366	Intra	358.49	RNA recognition motif-containing protein	RNA recognition motif-containing protein
TGME49_261210:229-TGME49_261210:233	TGME49_261210-TGME49_261210	TGME49_261210	TGME49_261210	5	1	cleaved	CQIIS[K]K	6	IS[T]KLLDNDEDLQDLK	3	229	233	Intra	358.46	26s proteasome subunit p55	26s proteasome subunit p55
TGME49_219760:156-TGME49_223710:260	TGME49_219760-TGME49_223710	TGME49_223710	TGME49_219760	5	1	cleaved	VYSALF[K]R	7	NYFSPE[K]R	7	260	156	Inter	358.42	tetratricopeptide repeat-containing protein	N-acetyltransferase family protein
TGME49_214770:170-TGME49_214770:55	TGME49_214770-TGME49_214770	TGME49_214770	TGME49_214770	5	3	cleaved	TIDLDG[K]TVK	7	NAHNVEQAFHIMASEI[K]AR	17	55	170	Intra	358.37	ras-related protein RAB1B	ras-related protein RAB1B
TGME49_315620:151-TGME49_315620:280	TGME49_315620-TGME49_315620	TGME49_315620	TGME49_315620	5	4	both	A[K]VAVWQEVR	2	DFHYSPQA[Y]KETVLAR	9	151	280	Intra	358.36	vacuolar ATP synthase subunit C	vacuolar ATP synthase subunit C
TGME49_224850:283-TGME49_224850:323	TGME49_224850-TGME49_224850	TGME49_224850	TGME49_224850	5	7	both	AAVEALNG[K]R	9	ETF[S]KFGSITSLVVR	4	323	283	Intra	358.2	polyadenylate-binding protein PABC	polyadenylate-binding protein PABC
TGME49_305290:26-TGME49_315620:74	TGME49_305290-TGME49_315620	TGME49_305290	TGME49_315620	5	18	both	D[K]AQEIEAR	2	SVDILQ[K]QDAYVESVIR	7	26	74	Inter	358.11	vacuolar atp synthase subunit e	vacuolar ATP synthase subunit C
TGME49_205340:33-TGME49_275810:17	TGME49_205340-TGME49_275810	TGME49_275810	TGME49_205340	5	15	both	[K]AIYEYLFK	1	VL[K]NALIHDGLVR	3	17	33	Inter	358.05	RPS10	RPS12
TGME49_234450:71-TGME49_305520:209	TGME49_234450-TGME49_305520	TGME49_234450	TGME49_305520	5	2	cleaved	IN[K]CGVISPR	3	DCFSNS[K]GSTK	7	71	209	Inter	358.02	RPS15A	RPS2
TGME49_247530:119-TGME49_247530:87	TGME49_247530-TGME49_247530	TGME49_247530	TGME49_247530	5	4	both	SIVEALE[K]R	8	SITGSNQQQ[K]GQLGPR	10	87	119	Intra	357.99	247530	247530
TGME49_229000:462-TGME49_321420:412	TGME49_229000-TGME49_321420	TGME49_321420	TGME49_229000	5	2	cleaved	[K]SLEGIASTAR	1	ALYVFGGSSSYG[K]PTSDVYR	13	412	462	Inter	357.5	kelch repeat-containing protein	kelch repeat-containing protein
TGME49_320570:321-TGME49_320570:523	TGME49_320570-TGME49_320570	TGME49_320570	TGME49_320570	5	2	cleaved	LLEVVD[K]K	7	LTPFL[K]SCGFNPAK	6	523	321	Intra	357.46	elongation factor Tu	elongation factor Tu
TGME49_215470:11-TGME49_215470:211	TGME49_215470-TGME49_215470	TGME49_215470	TGME49_215470	5	6	both	[K]AIGEILEGSR	1	STMG[K]PQQIYG	5	11	211	Intra	357.45	RPL10A	RPL10A
TGME49_209600:42-TGME49_209600:48	TGME49_209600-TGME49_209600	TGME49_209600	TGME49_209600	5	21	both	QNTL[K]GDTR	5	A[K]NELLSVLR	2	42	48	Intra	357.44	209600	209600
TGME49_219850:461-TGME49_219850:474	TGME49_219850-TGME49_219850	TGME49_219850	TGME49_219850	5	3	both	WEF[K]QPTPFLR	4	DLPL[K]LNQWCSVVR	5	474	461	Intra	357.44	prolyl-tRNA synthetase (ProRS)	prolyl-tRNA synthetase (ProRS)
TGME49_294200:328-TGME49_294200:480	TGME49_294200-TGME49_294200	TGME49_294200	TGME49_294200	5	1	cleaved	VL[K]QIAPIK	3	IPDAYENLLLNVLSGD[K]SHFVR	17	328	480	Intra	357.3	glucose-6-phosphate 1-dehydrogenase	glucose-6-phosphate 1-dehydrogenase
TGME49_205470:307-TGME49_205470:32	TGME49_205470-TGME49_205470	TGME49_205470	TGME49_205470	5	5	both	GDDRDLTG[K]ALLK	9	NMSVIAHVDHG[K]STLTDSLVSK	12	307	32	Intra	357.07	translation elongation factor 2 family protein	translation elongation factor 2 family protein
TGME49_227620:105-TGME49_227620:99	TGME49_227620-TGME49_227620	TGME49_227620	TGME49_227620	5	12	both	A[K]VVAEK	2	FAENVGQHSE[K]AFK	11	105	99	Intra	357.039	GRA2	GRA2
TGME49_307850:384-TGME49_307850:399	TGME49_307850-TGME49_307850	TGME49_307850	TGME49_307850	5	35	both	[K]AFFASPSLK	1	IW[K]GGCIIR	3	399	384	Intra	357	6-phosphogluconate dehydrogenase	6-phosphogluconate dehydrogenase
TGME49_289080:887-TGME49_289080:906	TGME49_289080-TGME49_289080	TGME49_289080	TGME49_289080	5	1	cleaved	GMQ[K]FASTYMR	4	FLAAAPGVEIQ[K]R	12	887	906	Intra	356.88	AP-3 complex subunit beta	AP-3 complex subunit beta
TGME49_227280:114-TGME49_227280:200	TGME49_227280-TGME49_227280	TGME49_227280	TGME49_227280	5	7	both	[K]VEEELSLLR	1	QPFMSSV[K]NFFR	8	114	200	Intra	356.77	GRA3	GRA3
TGME49_311720:222-TGME49_311720:537	TGME49_311720-TGME49_311720	TGME49_311720	TGME49_311720	5	3	cleaved	ITITND[K]GR	7	IINEPTAAAIAYGLD[K]K	16	537	222	Intra	356.49	chaperonin protein BiP	chaperonin protein BiP
TGME49_500183:155-TGME49_500183:155	TGME49_500183-TGME49_500183	TGME49_500183	TGME49_500183	5	4	cleaved	VEEE[K]QER	5	VEEE[K]QER	5	155	155	Intra	356.15	glyoxalase	glyoxalase
TGME49_205440:231-TGME49_205440:309	TGME49_205440-TGME49_205440	TGME49_205440	TGME49_205440	5	51	both	DVTHA[K]MR	6	GVSDLAQHFLV[K]AGISCIR	12	231	309	Intra	356.1	CCT chaperonin gamma subunit	CCT chaperonin gamma subunit
TGME49_223050:26-TGME49_223050:58	TGME49_223050-TGME49_223050	TGME49_223050	TGME49_223050	5	8	cleaved	LPV[K]TLR	4	ITLTS[K]DLK	6	58	26	Intra	356.02	RPS20	RPS20
TGME49_268200:246-TGME49_268200:287	TGME49_268200-TGME49_268200	TGME49_268200	TGME49_268200	5	12	both	FAES[K]SQR	5	DSATGTG[K]GCAFVK	8	287	246	Intra	355.8	RNA recognition motif-containing protein	RNA recognition motif-containing protein
TGME49_261570:157-TGME49_261570:227	TGME49_261570-TGME49_261570	TGME49_261570	TGME49_261570	5	3	both	YGINHVTDLIEI[K]K	13	KEDQAELEAQC[K]IYR	12	157	227	Intra	355.763	RPL7A	RPL7A
TGME49_310060:162-TGME49_310060:337	TGME49_310060-TGME49_310060	TGME49_310060	TGME49_310060	5	3	both	WKPELPLV[K]K	9	F[K]SVSSEDANR	2	337	162	Intra	355.61	small nuclease	small nuclease
TGME49_210408:31-TGME49_210408:73	TGME49_210408-TGME49_210408	TGME49_210408	TGME49_210408	5	7	both	KPYE[S]KAVADK	5	RPLSAFIFF[S]KDK	10	73	31	Intra	355.56	HMG (high mobility group) box domain-containing protein	HMG (high mobility group) box domain-containing protein
TGME49_222160:337-TGME49_222160:346	TGME49_222160-TGME49_222160	TGME49_222160	TGME49_222160	5	4	both	[Y]IKQGIAEGATVALGGR	1	ACTQGPLVD[K]IQFDR	10	346	337	Intra	355.48	aldehyde dehydrogenase	aldehyde dehydrogenase
TGME49_265310:279-TGME49_265310:330	TGME49_265310-TGME49_265310	TGME49_265310	TGME49_265310	5	1	cleaved	L[K]ELLPNV	2	V[K]VDTVVTPK	2	330	279	Intra	355.4	heat shock protein 40	heat shock protein 40
TGME49_249390:304-TGME49_249390:750	TGME49_249390-TGME49_249390	TGME49_249390	TGME49_249390	5	12	both	DEANAL[T]KSAFK	7	FLGLSG[K]TTPYR	7	750	304	Intra	355.347	glutamate/leucine/phenylalanine/valine dehydrogenase family protein	glutamate/leucine/phenylalanine/valine dehydrogenase family protein
TGME49_256990:524-TGME49_256990:604	TGME49_256990-TGME49_256990	TGME49_256990	TGME49_256990	5	3	both	[K]FDSPQIVEYVK	1	[K]VSEESFVPAVIEPSFGIGR	1	524	604	Intra	355.25	glycyl-tRNA synthetase	glycyl-tRNA synthetase
TGME49_311720:586-TGME49_311720:592	TGME49_311720-TGME49_311720	TGME49_311720	TGME49_311720	5	7	both	TTVED[K]DK	6	LAD[K]IEEDDKK	4	586	592	Intra	355.234	chaperonin protein BiP	chaperonin protein BiP
TGME49_270510:529-TGME49_270510:585	TGME49_270510-TGME49_270510	TGME49_270510	TGME49_270510	5	77	both	LNEDG[K]TVR	6	VSYTEAIEVL[K]AEEPK	11	585	529	Intra	355.23	asparaginyl-tRNA synthetase (NOB+tRNA synthase)	asparaginyl-tRNA synthetase (NOB+tRNA synthase)
TGME49_300140:166-TGME49_300140:217	TGME49_300140-TGME49_300140	TGME49_300140	TGME49_300140	5	1	cleaved	SG[K]VDAAALLEK	3	AAA[K]PAQSAGDDEEPAK	4	166	217	Intra	355.19	elongation factor 1-gamma	elongation factor 1-gamma
TGME49_226960:206-TGME49_226960:534	TGME49_226960-TGME49_226960	TGME49_226960	TGME49_226960	5	5	both	G[K]ANVPVIK	2	H[K]IETDEQK	2	534	206	Intra	355.18	phosphofructokinase PFKII	phosphofructokinase PFKII
TGME49_311720:194-TGME49_311720:537	TGME49_311720-TGME49_311720	TGME49_311720	TGME49_311720	5	2	cleaved	ITITND[K]GR	7	QAT[K]DAGAIAGLNVIR	4	537	194	Intra	355.14	chaperonin protein BiP	chaperonin protein BiP
TGME49_273090:114-TGME49_273090:150	TGME49_273090-TGME49_273090	TGME49_273090	TGME49_273090	5	2	cleaved	[K]GDLFLVR	1	LGDMVHVSACPDCPYG[K]R	17	150	114	Intra	354.92	cell division protein CDC48CY	cell division protein CDC48CY
TGME49_235020:135-TGME49_235020:93	TGME49_235020-TGME49_235020	TGME49_235020	TGME49_235020	5	6	both	V[K]EIPSAHGDYIR	2	NWQ[K]VASYEQHTHYVMQTQWHPR	4	93	135	Intra	354.51	COPI protein	COPI protein
TGME49_289100:467-TGME49_289100:467	TGME49_289100-TGME49_289100	TGME49_289100	TGME49_289100	5	1	cleaved	N[K]ADGVDTAAR	2	N[K]ADGVDTAAR	2	467	467	Intra	353.95	protein hook	protein hook
TGME49_219810:434-TGME49_219810:494	TGME49_219810-TGME49_219810	TGME49_219810	TGME49_219810	5	4	both	EG[K]APASNNFAR	3	QTVTVDRPTPSLGDVSPELLG[K]LATQLQPR	22	494	434	Intra	353.86	GRA40	GRA40
TGME49_235540:102-TGME49_235970:190	TGME49_235540-TGME49_235970	TGME49_235540	TGME49_235970	5	12	cleaved	RYTI[K]PPQVVR	5	VELI[K]ESQAQQQQEEIR	5	102	190	Inter	353.489	eukaryotic initiation factor-2 beta	eukaryotic initiation factor-2 gamma
TGME49_232000:522-TGME49_232000:562	TGME49_232000-TGME49_232000	TGME49_232000	TGME49_232000	5	5	cleaved	NPPTYGVAL[K]R	10	[K]PTEVASTVLQGK	1	522	562	Intra	353.33	GRA30	GRA30
TGME49_233480:161-TGME49_233480:265	TGME49_233480-TGME49_233480	TGME49_233480	TGME49_233480	5	5	both	WFFGDP[K]SPLGAMLR	7	ISVPESQYPANA[K]SFR	13	265	161	Intra	353.31	SRS29C	SRS29C
TGME49_208450:106-TGME49_208450:143	TGME49_208450-TGME49_208450	TGME49_208450	TGME49_208450	5	12	both	DAP[K]ER	4	V[K]LLHEGPCR	2	106	143	Intra	353.243	protease inhibitor PI2	protease inhibitor PI2
TGME49_208370:223-TGME49_208370:60	TGME49_208370-TGME49_208370	TGME49_208370	TGME49_208370	5	6	both	DNALLN[K]VLR	7	YPFPATA[S]KLNR	8	223	60	Intra	353.05	GRA46	GRA46
TGME49_227620:139-TGME49_227620:52	TGME49_227620-TGME49_227620	TGME49_227620	TGME49_227620	5	18	both	GMVTVG[K]K	7	AVGG[K]GEHTPPLPDER	5	139	52	Intra	352.95	GRA2	GRA2
TGME49_227360:331-TGME49_227360:363	TGME49_227360-TGME49_227360	TGME49_227360	TGME49_227360	5	4	both	GCIVGC[K]K	7	FIDTSA[K]WGHGR	7	331	363	Intra	352.22	RPL3	RPL3
TGME49_217890:180-TGME49_217890:92	TGME49_217890-TGME49_217890	TGME49_217890	TGME49_217890	5	15	both	NVEL[K]DGGIGK	5	KGD[K]AMKPTAEGVK	4	92	180	Intra	351.979	peroxiredoxin PRX1	peroxiredoxin PRX1
TGME49_290670:101-TGME49_290670:212	TGME49_290670-TGME49_290670	TGME49_290670	TGME49_290670	5	15	both	A[K]MGSQVFVR	2	GDREDG[K]HSGPQVEK	7	101	212	Intra	351.962	leucyl aminopeptidase LAP	leucyl aminopeptidase LAP
TGME49_286420:363-TGME49_286420:369	TGME49_286420-TGME49_286420	TGME49_286420	TGME49_286420	5	27	both	FAEIK[T]K	6	[S]GKTLEEAPK	1	363	369	Intra	351.485	elongation factor 1-alpha (EF-1-ALPHA)	elongation factor 1-alpha (EF-1-ALPHA)
TGME49_239310:119-TGME49_239310:164	TGME49_239310-TGME49_239310	TGME49_239310	TGME49_239310	5	6	both	LLSALPSV[K]R	9	MIAAAA[K]TFIVAADETK	7	164	119	Intra	351.39	ribulose 5-phosphate isomerase	ribulose 5-phosphate isomerase
TGME49_305040:1167-TGME49_305040:839	TGME49_305040-TGME49_305040	TGME49_305040	TGME49_305040	5	10	both	VQ[K]ALELIR	3	EAL[K]GLSALGER	4	1167	839	Intra	351.09	HEAT repeat-containing protein	HEAT repeat-containing protein
TGME49_209030:324-TGME49_209030:61	TGME49_209030-TGME49_209030	TGME49_209030	TGME49_209030	5	2	cleaved	DCYVGDEAQ[S]KR	10	ELTSLAP[S]TMKIK	8	61	324	Intra	351.06	actin ACT1	actin ACT1
TGME49_313860:392-TGME49_313860:394	TGME49_313860-TGME49_313860	TGME49_313860	TGME49_313860	5	8	cleaved	[K]TLVLSFGK	1	AAAGDIQDEVFAI[K]K	14	394	392	Intra	350.9	regulator of chromosome condensation (RCC1) repeat-containing protein	regulator of chromosome condensation (RCC1) repeat-containing protein
TGME49_201790:454-TGME49_201790:470	TGME49_201790-TGME49_201790	TGME49_201790	TGME49_201790	5	3	cleaved	SSFIFG[K]DNR	7	VADILLMHPTIS[K]QHAVLQFR	13	454	470	Intra	350.89	centrosomal protein CEP170	centrosomal protein CEP170
TGME49_297060:155-TGME49_297060:18	TGME49_297060-TGME49_297060	TGME49_297060	TGME49_297060	5	9	cleaved	A[K]YTLVLIR	2	WPGNDAV[Y]KMVPNEALPLTECLK	8	18	155	Intra	350.702	phosphoglycerate mutase PGMII	phosphoglycerate mutase PGMII
TGME49_205710:138-TGME49_205710:149	TGME49_205710-TGME49_205710	TGME49_205710	TGME49_205710	5	6	cleaved	[K]GVPAYPHK	1	AQKPEEELDPTQYFE[K]R	16	149	138	Intra	350.67	lysine-tRNA ligase	lysine-tRNA ligase
TGME49_227620:105-TGME49_227620:116	TGME49_227620-TGME49_227620	TGME49_227620	TGME49_227620	5	68	both	A[K]VVAEK	2	GFTAA[K]THTVR	6	105	116	Intra	350.53	GRA2	GRA2
TGME49_217460:753-TGME49_217460:794	TGME49_217460-TGME49_217460	TGME49_217460	TGME49_217460	5	18	both	VY[K]GFVER	3	LGFFTPDGSTLPEEADN[T]KTR	18	753	794	Intra	350.48	glutaminyl-tRNA synthetase (GlnRS)	glutaminyl-tRNA synthetase (GlnRS)
TGME49_258930:17-TGME49_258930:71	TGME49_258930-TGME49_258930	TGME49_258930	TGME49_258930	5	3	cleaved	CLHLLI[K]HNESR	7	QENFAQLANQYSDCGSFQ[K]GGDLGFFTR	19	17	71	Intra	350.48	peptidylprolyl isomerase	peptidylprolyl isomerase
TGME49_209690:115-TGME49_209690:127	TGME49_209690-TGME49_209690	TGME49_209690	TGME49_209690	5	1	cleaved	T[K]SDAILK	2	LNDQF[K]PR	6	115	127	Intra	349.74	small nuclear ribonucleoprotein	small nuclear ribonucleoprotein
TGME49_239620:738-TGME49_239620:760	TGME49_239620-TGME49_239620	TGME49_239620	TGME49_239620	5	3	both	DSV[K]VAQDACGR	4	[K]SESDYLPLDENR	1	738	760	Intra	349.49	5'-nucleotidase, C-terminal domain-containing protein	5'-nucleotidase, C-terminal domain-containing protein
TGME49_254120:45-TGME49_254120:61	TGME49_254120-TGME49_254120	TGME49_254120	TGME49_254120	5	4	cleaved	SDLPVID[K]K	8	[Y]IIHKHINQCAQNSGLPLTHEK	1	45	61	Intra	349.47	autophagy-related protein ATG8	autophagy-related protein ATG8
TGME49_311890:121-TGME49_311890:311	TGME49_311890-TGME49_311890	TGME49_311890	TGME49_311890	5	1	cleaved	G[K]SILAEQNR	2	NVTIKDCLL[T]IAQPTNWLQTSISPR	10	121	311	Intra	349.11	311890	311890
TGME49_232350:110-TGME49_232350:94	TGME49_232350-TGME49_232350	TGME49_232350	TGME49_232350	5	11	both	VPG[K]PDSEWSR	4	NDLLPFNS[K]IIR	9	94	110	Intra	349.08	lactate dehydrogenase LDH1	lactate dehydrogenase LDH1
TGME49_215220:131-TGME49_215220:91	TGME49_215220-TGME49_215220	TGME49_215220	TGME49_215220	5	14	both	VLTSGEG[K]EK	8	E[K]VSVAFQGDDAR	2	131	91	Intra	349.07	GRA22	GRA22
TGME49_261050:529-TGME49_261050:61	TGME49_261050-TGME49_261050	TGME49_261050	TGME49_261050	5	3	both	LLTFL[K]ATR	6	IPNIIL[K]TR	7	61	529	Intra	349.07	exosome complex exonuclease RRP44	exosome complex exonuclease RRP44
TGME49_310060:162-TGME49_310060:162	TGME49_310060-TGME49_310060	TGME49_310060	TGME49_310060	5	3	cleaved	F[K]SVSSEDANR	2	F[K]SVSSEDANR	2	162	162	Intra	348.86	small nuclease	small nuclease
TGME49_229250:3-TGME49_229250:47	TGME49_229250-TGME49_229250	TGME49_229250	TGME49_229250	5	7	both	V[S]SELLWQCVR	2	YSGIAH[K]QPLGLNR	7	3	47	Intra	348.34	RPL28	RPL28
TGME49_201680:28-TGME49_201680:64	TGME49_201680-TGME49_201680	TGME49_201680	TGME49_201680	5	2	both	HVQLCVDEN[K]LR	10	ADELLSVGQQDAAL[K]ILHGAIGHR	15	64	28	Intra	348.21	eukaryotic initiation factor-3 subunit 10	eukaryotic initiation factor-3 subunit 10
TGME49_227620:110-TGME49_227620:139	TGME49_227620-TGME49_227620	TGME49_227620	TGME49_227620	5	28	both	GMVTVG[K]K	7	VVAE[K]GFTAAK	5	139	110	Intra	348.18	GRA2	GRA2
TGME49_300140:200-TGME49_300140:7	TGME49_300140-TGME49_300140	TGME49_300140	TGME49_300140	5	59	both	LLTP[K]DDVR	5	IFGEA[K]AAPQAAAK	6	7	200	Intra	348.17	elongation factor 1-gamma	elongation factor 1-gamma
TGME49_263050:22-TGME49_263050:44	TGME49_263050-TGME49_263050	TGME49_263050	TGME49_263050	5	1	cleaved	AA[K]LGVVPSGLLR	3	YV[K]TWFNQPGR	3	44	22	Intra	347.88	RPL13	RPL13
TGME49_219460:1022-TGME49_219460:1110	TGME49_219460-TGME49_219460	TGME49_219460	TGME49_219460	5	5	both	VQQEQ[K]AR	6	ASTALQ[K]QFSR	7	1110	1022	Intra	347.87	219460	219460
TGME49_207770:130-TGME49_207770:74	TGME49_207770-TGME49_207770	TGME49_207770	TGME49_207770	5	3	both	[S]KLDEVAFLR	1	HPEALALLQQIEDALA[S]KR	17	130	74	Intra	347.83	PCI domain-containing protein	PCI domain-containing protein
TGME49_260440:245-TGME49_260440:266	TGME49_260440-TGME49_260440	TGME49_260440	TGME49_260440	5	2	cleaved	SALVDFL[K]K	8	AKPSAAP[S]KGAPQK	8	266	245	Intra	347.79	nuclear factor NF3	nuclear factor NF3
TGME49_294350:1613-TGME49_294350:2215	TGME49_294350-TGME49_294350	TGME49_294350	TGME49_294350	5	3	both	QMVLSM[T]KR	7	VTGTF[K]HVTR	6	1613	2215	Intra	347.57	DEAD/DEAH box helicase domain-containing protein	DEAD/DEAH box helicase domain-containing protein
TGME49_243710:408-TGME49_243710:535	TGME49_243710-TGME49_243710	TGME49_243710	TGME49_243710	5	3	both	GVLEAY[K]SK	7	SLHDALAILSQLVLEQ[K]GEK	17	535	408	Intra	347.46	t-complex protein beta subunit	t-complex protein beta subunit
TGME49_247760:188-TGME49_247760:507	TGME49_247760-TGME49_247760	TGME49_247760	TGME49_247760	5	13	both	[K]SCLGFGEYK	1	FTSLIPDLLFG[K]IR	12	188	507	Intra	347.25	AMP-binding enzyme domain-containing protein	AMP-binding enzyme domain-containing protein
TGME49_286420:316-TGME49_286420:444	TGME49_286420-TGME49_286420	TGME49_286420	TGME49_286420	5	16	cleaved	SAV[K]AAK	4	GYVASDS[K]NDPAK	8	444	316	Intra	347.17	elongation factor 1-alpha (EF-1-ALPHA)	elongation factor 1-alpha (EF-1-ALPHA)
TGME49_227280:136-TGME49_227280:136	TGME49_227280-TGME49_227280	TGME49_227280	TGME49_227280	5	11	cleaved	TDRPGL[K]R	7	TDRPGL[K]R	7	136	136	Intra	346.93	GRA3	GRA3
TGME49_247460:185-TGME49_247460:5	TGME49_247460-TGME49_247460	TGME49_247460	TGME49_247460	5	3	cleaved	MLEA[K]LQHASVLR	5	FVTQGDLGVGEVLL[K]PK	15	5	185	Intra	346.88	proliferating cell nuclear antigen PCNA1	proliferating cell nuclear antigen PCNA1
TGME49_219310:621-TGME49_273760:330	TGME49_219310-TGME49_273760	TGME49_273760	TGME49_219310	5	14	cleaved	DSGID[K]R	6	DDISG[K]MR	6	330	621	Inter	346.72	heat shock protein HSP70	DnaK family protein
TGME49_263090:117-TGME49_263090:33	TGME49_263090-TGME49_263090	TGME49_263090	TGME49_263090	5	2	both	ICHDILQLL[T]DKLIPK	10	YDEMAEAM[K]NLVENCLDEQQPK	9	117	33	Intra	346.72	14-3-3 protein	14-3-3 protein
TGME49_270740:42-TGME49_270740:44	TGME49_270740-TGME49_270740	TGME49_270740	TGME49_270740	5	2	cleaved	[K]AAQGPQTSDR	1	DQPGNLTLK[T]R	10	44	42	Intra	346.7	Cwf15/Cwc15 cell cycle control protein	Cwf15/Cwc15 cell cycle control protein
TGME49_286420:315-TGME49_286420:437	TGME49_286420-TGME49_286420	TGME49_286420	TGME49_286420	5	5	both	EPGAGS[K]VTK	7	RGYVASD[S]KNDPAK	8	437	315	Intra	346.489	elongation factor 1-alpha (EF-1-ALPHA)	elongation factor 1-alpha (EF-1-ALPHA)
TGME49_226970:14-TGME49_226970:99	TGME49_226970-TGME49_226970	TGME49_226970	TGME49_226970	5	1	cleaved	AFQ[K]QDGVSSLGR	4	NYLHFVPK[Y]SR	9	14	99	Intra	346.4	RPS11	RPS11
TGME49_216860:208-TGME49_216860:342	TGME49_216860-TGME49_216860	TGME49_216860	TGME49_216860	5	3	both	YQQF[K]NFEK	5	VAHFVLDECD[K]CLEK	11	342	208	Intra	346.38	DEAD (Asp-Glu-Ala-Asp) box polypeptide DDX39	DEAD (Asp-Glu-Ala-Asp) box polypeptide DDX39
TGME49_318230:31-TGME49_318230:42	TGME49_318230-TGME49_318230	TGME49_318230	TGME49_318230	5	22	both	I[K]ATLPTLEYALSK	2	VDFNVPM[K]DGVVQDATR	8	42	31	Intra	346.16	phosphoglycerate kinase PGKI	phosphoglycerate kinase PGKI
TGME49_244110:64-TGME49_244110:83	TGME49_244110-TGME49_244110	TGME49_244110	TGME49_244110	5	4	both	[Y]EKLYAPLYAQR	1	AVEDLQALQA[K]HDELER	11	83	64	Intra	346.12	nucleosome assembly protein (nap) protein	nucleosome assembly protein (nap) protein
TGME49_250880:109-TGME49_250880:80	TGME49_250880-TGME49_250880	TGME49_250880	TGME49_250880	5	52	both	VVQ[K]LLR	4	ELCD[K]EGLATR	5	80	109	Intra	346.01	adenosine kinase	adenosine kinase
TGME49_318230:192-TGME49_318230:42	TGME49_318230-TGME49_318230	TGME49_318230	TGME49_318230	5	54	both	[K]ELDYFSK	1	I[K]ATLPTLEYALSK	2	192	42	Intra	345.86	phosphoglycerate kinase PGKI	phosphoglycerate kinase PGKI
TGME49_215220:131-TGME49_215220:133	TGME49_215220-TGME49_215220	TGME49_215220	TGME49_215220	5	20	both	VLTSGEG[K]EK	8	E[K]ASVAFQGDDAR	2	131	133	Intra	345.79	GRA22	GRA22
TGME49_217460:664-TGME49_217460:700	TGME49_217460-TGME49_217460	TGME49_217460	TGME49_217460	5	4	both	V[K]GAIHWLSEK	2	HAYWI[K]CVDVVK	6	700	664	Intra	345.78	glutaminyl-tRNA synthetase (GlnRS)	glutaminyl-tRNA synthetase (GlnRS)
TGME49_253290:492-TGME49_253290:606	TGME49_253290-TGME49_253290	TGME49_253290	TGME49_253290	5	4	both	NDYAIA[K]R	7	IVPAFHEDVWYHWLENI[K]DWCISR	18	492	606	Intra	345.37	valyl-tRNA synthetase	valyl-tRNA synthetase
TGME49_224890:197-TGME49_224890:228	TGME49_224890-TGME49_224890	TGME49_224890	TGME49_224890	5	3	both	F[K]PTLVSISAEDR	2	WW[K]GLFQDQETVVK	3	197	228	Intra	345.34	224890	224890
TGME49_257350:508-TGME49_257350:520	TGME49_257350-TGME49_257350	TGME49_257350	TGME49_257350	5	6	cleaved	ALLN[K]LTIEK	5	FDTITE[K]LAR	7	508	520	Intra	345.29	eukaryotic translation initiation factor	eukaryotic translation initiation factor
TGME49_269250:205-TGME49_269250:224	TGME49_269250-TGME49_269250	TGME49_269250	TGME49_269250	5	2	cleaved	LSAL[K]LLIGK	5	DL[K]NASTSTLATR	3	224	205	Intra	345.18	Mov34/MPN/PAD-1 family protein	Mov34/MPN/PAD-1 family protein
TGME49_293690:47-TGME49_293690:92	TGME49_293690-TGME49_293690	TGME49_293690	TGME49_293690	5	1	cleaved	AAVDDGSAPNGVWIGGQ[K]YK	18	LY[K]DDHEEDTIGEDGNACGK	3	92	47	Intra	345.08	profilin PRF	profilin PRF
TGME49_288630:137-TGME49_288630:81	TGME49_288630-TGME49_288630	TGME49_288630	TGME49_288630	5	4	cleaved	[K]PVLVK	1	RIDLDDNIDEHGS[Y]KIK	14	81	137	Intra	345.067	nucleosome assembly protein (NAP)	nucleosome assembly protein (NAP)
TGME49_261710:54-TGME49_261710:85	TGME49_261710-TGME49_261710	TGME49_261710	TGME49_261710	5	1	cleaved	[K]NVVEYLISQK	1	ATDGTTALMTAVG[K]NVPVDWIR	14	54	85	Intra	344.97	ankyrin repeat-containing protein	ankyrin repeat-containing protein
TGME49_267060:113-TGME49_313390:170	TGME49_267060-TGME49_313390	TGME49_267060	TGME49_313390	5	5	cleaved	F[K]LMVILK	2	D[K]LLTQYLK	2	113	170	Inter	344.95	RPL14	RPL6
TGME49_202890:345-TGME49_202890:355	TGME49_202890-TGME49_202890	TGME49_202890	TGME49_202890	5	5	both	[K]EGEPESK	1	GGASSQL[K]HACEQNCGK	8	355	345	Intra	344.81	202890	202890
TGME49_205470:17-TGME49_205470:341	TGME49_205470-TGME49_205470	TGME49_205470	TGME49_205470	5	33	cleaved	EIMGNP[K]NIR	7	HLPSPFAAQK[Y]R	11	17	341	Intra	344.63	translation elongation factor 2 family protein	translation elongation factor 2 family protein
TGME49_209030:114-TGME49_209030:316	TGME49_209030-TGME49_209030	TGME49_209030	TGME49_209030	5	4	both	LT[K]ELTSLAPSTMK	3	VAPEEHPVLLTEAPLNP[K]ANR	18	316	114	Intra	344.51	actin ACT1	actin ACT1
TGME49_289690:106-TGME49_289690:217	TGME49_289690-TGME49_289690	TGME49_289690	TGME49_289690	5	8	both	E[K]AQAHLTNGAK	2	SAGVNIIPASTGAA[K]AVGK	15	106	217	Intra	344.37	glyceraldehyde-3-phosphate dehydrogenase GAPDH1	glyceraldehyde-3-phosphate dehydrogenase GAPDH1
TGME49_267060:65-TGME49_267060:81	TGME49_267060-TGME49_267060	TGME49_267060	TGME49_267060	5	5	cleaved	ALE[K]DDVIAK	4	IALTDQYL[K]IPR	9	81	65	Intra	344.24	RPL14	RPL14
TGME49_219310:621-TGME49_273760:347	TGME49_219310-TGME49_273760	TGME49_219310	TGME49_273760	5	2	cleaved	DDISG[K]MR	6	IP[K]IQQLITDFFNGK	3	621	347	Inter	344.19	DnaK family protein	heat shock protein HSP70
TGME49_224350:1161-TGME49_224350:940	TGME49_224350-TGME49_224350	TGME49_224350	TGME49_224350	5	13	both	E[K]QGEDVEFAR	2	NPQFHN[K]DGAGYALLADSVLAVDR	7	940	1161	Intra	344.01	aminopeptidase N2	aminopeptidase N2
TGME49_289380:762-TGME49_289380:776	TGME49_289380-TGME49_289380	TGME49_289380	TGME49_289380	5	1	cleaved	G[K]TACTLSDDVR	2	AVAELAATNAG[T]EKEK	12	776	762	Intra	344.01	GRA39	GRA39
TGME49_226410:51-TGME49_300140:137	TGME49_226410-TGME49_300140	TGME49_226410	TGME49_300140	5	1	cleaved	LLGAPNA[T]KFVDASR	8	AQSDLAQALNAVDAHL[K]TR	17	51	137	Inter	343.84	EF-1 guanine nucleotide exchange domain-containing protein	elongation factor 1-gamma
TGME49_283850:314-TGME49_283850:322	TGME49_283850-TGME49_283850	TGME49_283850	TGME49_283850	5	12	both	SAFGNIF[K]K	8	VDLYTE[K]QGVR	7	314	322	Intra	343.58	peptidyl-prolyl cis-trans isomerase	peptidyl-prolyl cis-trans isomerase
TGME49_288600:253-TGME49_288600:276	TGME49_288600-TGME49_288600	TGME49_288600	TGME49_288600	5	11	both	QAV[K]NICLGR	4	TNVFALVSQADP[K]K	13	276	253	Intra	343.57	ATG18/WIPI-like protein PROP1	ATG18/WIPI-like protein PROP1
TGME49_273760:160-TGME49_273760:496	TGME49_273760-TGME49_273760	TGME49_273760	TGME49_273760	5	3	both	[S]TGKSNQITITNDK	1	QAT[K]DAGTIAGLSVLR	4	496	160	Intra	343.56	heat shock protein HSP70	heat shock protein HSP70
TGME49_256990:320-TGME49_256990:513	TGME49_256990-TGME49_256990	TGME49_256990	TGME49_256990	5	3	both	GQ[K]ASAASR	3	SAFDLTSHS[K]VSK	10	320	513	Intra	343.39	glycyl-tRNA synthetase	glycyl-tRNA synthetase
TGME49_227620:105-TGME49_227620:117	TGME49_227620-TGME49_227620	TGME49_227620	TGME49_227620	5	13	cleaved	A[K]VVAEK	2	GFTAAK[T]HTVR	7	105	117	Intra	343.38	GRA2	GRA2
TGME49_278870:296-TGME49_278870:692	TGME49_278870-TGME49_278870	TGME49_278870	TGME49_278870	5	1	cleaved	[K]FVTVSSEFR	1	IQTYLLE[K]VR	8	692	296	Intra	343.31	myosin F	myosin F
TGME49_254520:53-TGME49_293580:55	TGME49_254520-TGME49_293580	TGME49_254520	TGME49_293580	5	3	cleaved	SNAINV[K]R	7	VILV[S]KIQDLQQDTSEHR	5	53	55	Inter	343.3	mediator complex subunit MED11	prefoldin subunit 2
TGME49_312630:1806-TGME49_312630:1882	TGME49_312630-TGME49_312630	TGME49_312630	TGME49_312630	5	8	both	IN[K]SGLPNER	3	VVSDAHVEELL[K]ANVLQR	12	1806	1882	Intra	342.85	glideosome-associated connector GAC	glideosome-associated connector GAC
TGME49_285980:384-TGME49_285980:570	TGME49_285980-TGME49_285980	TGME49_285980	TGME49_285980	5	13	both	ALDNVA[K]K	7	LFL[K]GGSR	4	384	570	Intra	342.7	phosphoglucomutase PGM1	phosphoglucomutase PGM1
TGME49_256990:320-TGME49_256990:512	TGME49_256990-TGME49_256990	TGME49_256990	TGME49_256990	5	6	cleaved	GQ[K]ASAASR	3	SAFDLTSH[S]KVSK	9	320	512	Intra	342.6	glycyl-tRNA synthetase	glycyl-tRNA synthetase
TGME49_232340:210-TGME49_232340:277	TGME49_232340-TGME49_232340	TGME49_232340	TGME49_232340	5	1	cleaved	LNST[K]IEEEDSEK	5	LVEMDGQ[K]YLQFVPR	8	277	210	Intra	342.37	protein phosphatase PPM2A	protein phosphatase PPM2A
TGME49_277500:383-TGME49_306910:461	TGME49_277500-TGME49_306910	TGME49_277500	TGME49_306910	5	1	cleaved	[K]VEFGLPDLEGR	1	SLVDPFSDD[S]SDAKYAK	10	383	461	Inter	342.28	26S proteasome regulatory subunit 7	306910
TGME49_290290:694-TGME49_290290:814	TGME49_290290-TGME49_290290	TGME49_290290	TGME49_290290	5	9	cleaved	DRLE[K]IR	5	VAIPQFTP[K]R	9	694	814	Intra	342.266	ubiquitin-activating enzyme E1 family protein	ubiquitin-activating enzyme E1 family protein
TGME49_261010:105-TGME49_263060:825	TGME49_261010-TGME49_263060	TGME49_263060	TGME49_261010	5	16	both	VIAD[K]HEDVMAR	5	YVVDVA[K]NIDLSQCTVNTR	7	825	105	Inter	342.13	Proteasome/cyclosome repeat-containing protein	tat-binding family protein
TGME49_226970:38-TGME49_226970:59	TGME49_226970-TGME49_226970	TGME49_226970	TGME49_226970	5	2	both	[K]CPFTGNVSIR	1	YW[K]DVGLGFQTPR	3	59	38	Intra	342.01	RPS11	RPS11
TGME49_215220:131-TGME49_215220:278	TGME49_215220-TGME49_215220	TGME49_215220	TGME49_215220	5	6	both	VLTSGEG[K]EK	8	E[K]ENVSVAIQGDDAR	2	131	278	Intra	341.91	GRA22	GRA22
TGME49_273090:150-TGME49_273090:62	TGME49_273090-TGME49_273090	TGME49_273090	TGME49_273090	5	17	both	GDTVLL[K]GK	7	[K]GDLFLVR	1	62	150	Intra	341.64	cell division protein CDC48CY	cell division protein CDC48CY
TGME49_310490:47-TGME49_310490:65	TGME49_310490-TGME49_310490	TGME49_310490	TGME49_310490	5	5	both	INYD[K]YHPGYFGK	5	HYHLL[K]NQYTCPTVNVDK	6	47	65	Intra	341.48	RPL27A	RPL27A
TGME49_243730:121-TGME49_243730:123	TGME49_243730-TGME49_243730	TGME49_243730	TGME49_243730	5	16	cleaved	SSAGPG[K]K	7	[K]RGPSLFTEETMGPSK	1	121	123	Intra	341.15	rhoptry protein ROP9	rhoptry protein ROP9
TGME49_294200:328-TGME49_294200:481	TGME49_294200-TGME49_294200	TGME49_294200	TGME49_294200	5	2	cleaved	VL[K]QIAPIK	3	IPDAYENLLLNVLSGDK[S]HFVR	18	328	481	Intra	341.1	glucose-6-phosphate 1-dehydrogenase	glucose-6-phosphate 1-dehydrogenase
TGME49_227620:110-TGME49_275440:141	TGME49_227620-TGME49_275440	TGME49_227620	TGME49_275440	5	2	cleaved	VVAE[K]GFTAAK	5	YSSVQEPQA[K]VPSK	10	110	141	Inter	341.07	GRA2	GRA6
TGME49_219810:123-TGME49_219810:193	TGME49_219810-TGME49_219810	TGME49_219810	TGME49_219810	5	5	both	GPFPAGK[T]PR	8	APPALAQP[K]VSFR	9	193	123	Intra	340.93	GRA40	GRA40
TGME49_213050:121-TGME49_213050:127	TGME49_213050-TGME49_213050	TGME49_213050	TGME49_213050	5	7	both	MQLA[S]KLGEQK	5	EGVQSAAANITE[K]K	13	127	121	Intra	340.79	213050	213050
TGME49_215220:131-TGME49_215220:610	TGME49_215220-TGME49_215220	TGME49_215220	TGME49_215220	5	1	cleaved	GTGG[K]LLQLR	5	VLTSGEG[K]EK	8	610	131	Intra	340.69	GRA22	GRA22
TGME49_286420:362-TGME49_286420:371	TGME49_286420-TGME49_286420	TGME49_286420	TGME49_286420	5	4	cleaved	FAEI[K]TK	5	SG[K]TLEEAPK	3	362	371	Intra	340.57	elongation factor 1-alpha (EF-1-ALPHA)	elongation factor 1-alpha (EF-1-ALPHA)
TGME49_311720:453-TGME49_311720:525	TGME49_311720-TGME49_311720	TGME49_311720	TGME49_311720	5	1	cleaved	NTVIPT[K]K	7	NGILSVSAVDKG[T]GK	13	453	525	Intra	340.1	chaperonin protein BiP	chaperonin protein BiP
TGME49_232250:214-TGME49_232250:404	TGME49_232250-TGME49_232250	TGME49_232250	TGME49_232250	5	8	both	FIN[K]DNEAFYVK	4	GSQLNYEPNSVDGFP[K]EDR	16	214	404	Intra	339.84	catalase	catalase
TGME49_309120:120-TGME49_309120:46	TGME49_309120-TGME49_309120	TGME49_309120	TGME49_309120	5	10	cleaved	VNVTQ[K]R	6	FVHTNMA[K]NR	8	120	46	Intra	339.6	RPL4	RPL4
TGME49_288360:304-TGME49_288360:547	TGME49_288360-TGME49_288360	TGME49_288360	TGME49_288360	5	6	both	LGLL[K]PALIHSR	5	[K]FGCSSITPELISR	1	547	304	Intra	339.59	tryptophanyl-tRNA synthetase (TrpRS2)	tryptophanyl-tRNA synthetase (TrpRS2)
TGME49_226910:341-TGME49_226910:367	TGME49_226910-TGME49_226910	TGME49_226910	TGME49_226910	5	3	cleaved	GEFAE[K]YGATK	6	AFDEELL[K]PFR	8	341	367	Intra	339.46	Amylo-alpha-1,6-glucosidase	Amylo-alpha-1,6-glucosidase
TGME49_319870:144-TGME49_319870:72	TGME49_319870-TGME49_319870	TGME49_319870	TGME49_319870	5	6	both	EWSQ[K]YAQ	5	VNFTT[K]IYHPNINSQGAICLDILK	6	144	72	Intra	339.28	ubiquitin-conjugating enzyme subfamily protein	ubiquitin-conjugating enzyme subfamily protein
TGME49_252220:173-TGME49_288380:420	TGME49_252220-TGME49_288380	TGME49_288380	TGME49_252220	5	5	both	FYEQFS[K]NLK	7	NPQSL[K]LIMAQPDVR	6	420	173	Inter	339.06	heat shock protein HSP90	tetratricopeptide repeat domain containing protein
TGME49_273520:244-TGME49_273520:94	TGME49_273520-TGME49_273520	TGME49_273520	TGME49_273520	5	2	cleaved	LVNFNNAIEAY[K]K	12	[K]AAVETHTAAQCILK	1	94	244	Intra	339.04	eIF3 subunit E	eIF3 subunit E
TGME49_263090:17-TGME49_263090:46	TGME49_263090-TGME49_263090	TGME49_263090	TGME49_263090	5	21	both	A[K]LAEQAER	2	NLVENCLDEQQP[K]DELSVEER	13	17	46	Intra	338.96	14-3-3 protein	14-3-3 protein
TGME49_250850:118-TGME49_300260:295	TGME49_250850-TGME49_300260	TGME49_250850	TGME49_300260	5	6	cleaved	LEEA[K]K	5	AFQVI[K]HSASYWLGR	6	118	295	Inter	338.91	CMGC kinase	threonyl-tRNA synthetase family protein
TGME49_216450:219-TGME49_278050:169	TGME49_216450-TGME49_278050	TGME49_278050	TGME49_216450	5	2	cleaved	SQSS[K]TYLER	5	EG[K]VEVEVGLIGK	3	169	219	Inter	338.51	proteasome subunit alpha type-1	proteasome subunit alpha type-3
TGME49_286420:393-TGME49_286420:416	TGME49_286420-TGME49_286420	TGME49_286420	TGME49_286420	5	11	both	DM[K]QTVAVGVIK	3	SGDAAMVNMEP[S]KPMVVEAFTDYPPLGR	12	416	393	Intra	338.46	elongation factor 1-alpha (EF-1-ALPHA)	elongation factor 1-alpha (EF-1-ALPHA)
TGME49_201790:454-TGME49_201790:469	TGME49_201790-TGME49_201790	TGME49_201790	TGME49_201790	5	1	cleaved	SSFIFG[K]DNR	7	VADILLMHPTI[S]KQHAVLQFR	12	454	469	Intra	338.22	centrosomal protein CEP170	centrosomal protein CEP170
TGME49_271440:178-TGME49_271440:374	TGME49_271440-TGME49_271440	TGME49_271440	TGME49_271440	5	9	both	MN[K]IPTTVTLK	3	[S]PEKGELLPQVLESGR	1	178	374	Intra	338.07	nuclear protein localization protein 4	nuclear protein localization protein 4
TGME49_272910:162-TGME49_272910:181	TGME49_272910-TGME49_272910	TGME49_272910	TGME49_272910	5	2	both	DRE[K]LIQIAATSLQSK	4	VVSHNA[K]LLAPIAVDAVMK	7	162	181	Intra	337.93	T-complex protein 1 delta subunit	T-complex protein 1 delta subunit
TGME49_315670:265-TGME49_315670:326	TGME49_315670-TGME49_315670	TGME49_315670	TGME49_315670	5	1	cleaved	[K]MIADTIDFLR	1	SLFE[K]LLTHEALLVR	5	326	265	Intra	337.88	serine/threonine-protein phosphatase PP2A subunit A	serine/threonine-protein phosphatase PP2A subunit A
TGME49_265530:232-TGME49_265530:261	TGME49_265530-TGME49_265530	TGME49_265530	TGME49_265530	5	4	both	DAATG[K]SR	6	HNLNE[K]DSCEVR	6	232	261	Intra	337.83	RNA recognition motif-containing protein	RNA recognition motif-containing protein
TGME49_280600:360-TGME49_280600:803	TGME49_280600-TGME49_280600	TGME49_280600	TGME49_280600	5	6	both	RLPPI[K]GIEK	6	LVYDL[K]DQGGEQLSLR	6	360	803	Intra	337.52	histidyl-tRNA synthetase (HisRS)	histidyl-tRNA synthetase (HisRS)
TGME49_273520:210-TGME49_273520:318	TGME49_273520-TGME49_273520	TGME49_273520	TGME49_273520	5	1	cleaved	SAASEETE[K]K	9	YYFLMVHT[K]QFIPR	9	210	318	Intra	337.44	eIF3 subunit E	eIF3 subunit E
TGME49_263090:129-TGME49_263090:168	TGME49_263090-TGME49_263090	TGME49_263090	TGME49_263090	5	3	cleaved	TSDSE[S]KVFYYK	6	QAADQAQESYQKA[T]ETAEAELPSTHPIR	14	129	168	Intra	337.39	14-3-3 protein	14-3-3 protein
TGME49_209030:192-TGME49_209030:315	TGME49_209030-TGME49_209030	TGME49_209030	TGME49_209030	5	3	both	L[T]KELTSLAPSTMK	2	DLTEYMM[K]ILHER	8	315	192	Intra	337.3	actin ACT1	actin ACT1
TGME49_273520:243-TGME49_273520:318	TGME49_273520-TGME49_273520	TGME49_273520	TGME49_273520	5	1	cleaved	AALAEAA[K]K	8	YYFLMVHT[K]QFIPR	9	243	318	Intra	337.2	eIF3 subunit E	eIF3 subunit E
TGME49_284560:120-TGME49_305520:260	TGME49_284560-TGME49_305520	TGME49_284560	TGME49_305520	5	4	cleaved	NFLGE[K]R	6	TT[K]DSAVSRPLA	3	120	260	Inter	337.15	RPL9	RPS2
TGME49_216730:746-TGME49_216730:817	TGME49_216730-TGME49_216730	TGME49_216730	TGME49_216730	5	1	cleaved	MQ[K]WVTPDDVR	3	TTEA[K]GPQLSDDAAQAIIQFYSNIR	5	817	746	Intra	337.12	DNA replication licensing factor MCM3	DNA replication licensing factor MCM3
TGME49_273760:528-TGME49_273760:591	TGME49_273760-TGME49_273760	TGME49_273760	TGME49_273760	5	8	both	Y[K]AEDEQNK	2	NQLAE[K]EEFEAK	6	528	591	Intra	337.11	heat shock protein HSP70	heat shock protein HSP70
TGME49_301180:159-TGME49_301180:98	TGME49_301180-TGME49_301180	TGME49_301180	TGME49_301180	5	3	both	VNNAVQW[K]K	8	QGP[T]AKLVCSGDGNAAAPR	4	159	98	Intra	337.07	SRS19F	SRS19F
TGME49_211290:196-TGME49_211290:253	TGME49_211290-TGME49_211290	TGME49_211290	TGME49_211290	5	5	both	SWCG[K]GLSHLVR	5	VTEEDLQVLLFEIAHDC[K]MSAPQAAITK	18	253	196	Intra	336.88	rhoptry protein ROP15	rhoptry protein ROP15
TGME49_264460:640-TGME49_264460:648	TGME49_264460-TGME49_264460	TGME49_264460	TGME49_264460	5	5	both	HFDQWW[K]QR	7	LQQVV[K]EVHQR	6	640	648	Intra	336.84	DNA-directed RNA polymerase III RPC5	DNA-directed RNA polymerase III RPC5
TGME49_313390:109-TGME49_313390:31	TGME49_313390-TGME49_313390	TGME49_313390	TGME49_313390	5	12	both	SPAGAA[K]R	7	VDISGVDVSSI[K]DEQFGASK	12	31	109	Intra	336.57	RPL6	RPL6
TGME49_294360:387-TGME49_294360:403	TGME49_294360-TGME49_294360	TGME49_294360	TGME49_294360	5	4	cleaved	YLVLHV[K]R	7	FNGEQIQEATPGTL[K]R	15	403	387	Intra	336.48	ubiquitin specific protease 39 isoform 2	ubiquitin specific protease 39 isoform 2
TGME49_318310:323-TGME49_318310:81	TGME49_318310-TGME49_318310	TGME49_318310	TGME49_318310	5	5	both	HSG[K]HPQWFNR	4	LQIPEEV[K]QFYAQVQER	8	81	323	Intra	336.35	transketolase	transketolase
TGME49_311720:453-TGME49_311720:530	TGME49_311720-TGME49_311720	TGME49_311720	TGME49_311720	5	28	both	NTVIPT[K]K	7	SE[K]ITITNDK	3	453	530	Intra	336.33	chaperonin protein BiP	chaperonin protein BiP
TGME49_236040:22-TGME49_236040:98	TGME49_236040-TGME49_236040	TGME49_236040	TGME49_236040	5	71	both	[K]IAAPGK	1	SPSGVPMVDLL[K]AEGIIPGIK	12	22	98	Intra	336.24	fructose-1,6-bisphosphate aldolase	fructose-1,6-bisphosphate aldolase
TGME49_278660:551-TGME49_278660:570	TGME49_278660-TGME49_278660	TGME49_278660	TGME49_278660	5	3	both	[T]KSNLMLQYR	1	SFGFYP[T]KGFDPNGGIFDYNALDEK	7	570	551	Intra	335.96	P-type ATPase4	P-type ATPase4
TGME49_288380:322-TGME49_288380:407	TGME49_288380-TGME49_288380	TGME49_288380	TGME49_288380	5	2	cleaved	ALLFLP[K]R	7	CLEMFQELEE[K]K	11	322	407	Intra	335.93	heat shock protein HSP90	heat shock protein HSP90
TGME49_269190:873-TGME49_289690:250	TGME49_269190-TGME49_289690	TGME49_269190	TGME49_289690	5	2	cleaved	G[K]LTGMAFR	2	VPVPDVSVVDLTC[K]LAK	14	873	250	Inter	335.9	glyceraldehyde-3-phosphate dehydrogenase GAPDH2	glyceraldehyde-3-phosphate dehydrogenase GAPDH1
TGME49_270510:534-TGME49_270510:561	TGME49_270510-TGME49_270510	TGME49_270510	TGME49_270510	5	22	cleaved	AEEP[K]AQFK	5	YLTENVY[K]K	8	534	561	Intra	335.9	asparaginyl-tRNA synthetase (NOB+tRNA synthase)	asparaginyl-tRNA synthetase (NOB+tRNA synthase)
TGME49_309210:122-TGME49_309210:213	TGME49_309210-TGME49_309210	TGME49_309210	TGME49_309210	5	31	both	D[K]AGIPVTCR	2	ECPSG[K]NYLR	6	122	213	Intra	335.868	peroxiredoxin 6	peroxiredoxin 6
TGME49_223050:25-TGME49_223050:66	TGME49_223050-TGME49_223050	TGME49_223050	TGME49_223050	5	5	both	ITLT[S]KDLK	5	[K]SPCGEGTNTWDR	1	25	66	Intra	335.72	RPS20	RPS20
TGME49_300280:55-TGME49_300280:66	TGME49_300280-TGME49_300280	TGME49_300280	TGME49_300280	5	6	cleaved	H[K]LADGK	2	HQTEE[K]EVK	6	55	66	Intra	335.7	LSM domain-containing protein	LSM domain-containing protein
TGME49_283850:180-TGME49_283850:250	TGME49_283850-TGME49_283850	TGME49_283850	TGME49_283850	5	27	both	GNEAF[K]K	6	ALEMDPE[S]SKGWYR	8	180	250	Intra	335.636	peptidyl-prolyl cis-trans isomerase	peptidyl-prolyl cis-trans isomerase
TGME49_299810:585-TGME49_299810:661	TGME49_299810-TGME49_299810	TGME49_299810	TGME49_299810	5	18	both	APLV[K]EVAK	5	AFDNFFALV[K]AK	10	661	585	Intra	335.63	cysteine-tRNA synthetase (CysRS)	cysteine-tRNA synthetase (CysRS)
TGME49_286440:250-TGME49_286440:267	TGME49_286440-TGME49_286440	TGME49_286440	TGME49_286440	5	1	cleaved	V[K]EIITPGGYR	2	IPQYLAT[K]PTDTEAQK	8	250	267	Intra	335.61	malic enzyme	malic enzyme
TGME49_267080:57-TGME49_277500:34	TGME49_267080-TGME49_277500	TGME49_267080	TGME49_277500	5	1	cleaved	LPTVTPI[T]KCR	8	[K]TIPLDDADINILK	1	57	34	Inter	335.52	26S protease regulatory subunit 4	26S proteasome regulatory subunit 7
TGME49_231480:1363-TGME49_286420:241	TGME49_231480-TGME49_286420	TGME49_231480	TGME49_286420	5	2	cleaved	IVGGGLVPQHIVL[K]R	14	LPLQDVY[K]IGGIGTVPVGR	8	1363	241	Inter	335.25	GCN1	elongation factor 1-alpha (EF-1-ALPHA)
TGME49_235970:190-TGME49_235970:434	TGME49_235970-TGME49_235970	TGME49_235970	TGME49_235970	5	20	both	VGD[K]IALSR	4	VELI[K]ESQAQQQQEEIR	5	434	190	Intra	335.16	eukaryotic initiation factor-2 gamma	eukaryotic initiation factor-2 gamma
TGME49_249180:40-TGME49_249180:72	TGME49_249180-TGME49_249180	TGME49_249180	TGME49_249180	5	7	both	VT[K]TTPEEASR	3	TGDSGLPSPSVG[K]R	13	40	72	Intra	335.11	bifunctional dihydrofolate reductase-thymidylate synthase	bifunctional dihydrofolate reductase-thymidylate synthase
TGME49_251810:159-TGME49_251810:41	TGME49_251810-TGME49_251810	TGME49_251810	TGME49_251810	5	16	both	IIAS[K]EL	5	GNPC[K]VVDYSTSK	5	159	41	Intra	334.8	translation initiation factor eIF-5A	translation initiation factor eIF-5A
TGME49_288380:524-TGME49_288380:607	TGME49_288380-TGME49_288380	TGME49_288380	TGME49_288380	5	15	both	DNSMTTYMV[S]KK	10	[K]GLELEDDEEEK	1	607	524	Intra	334.7	heat shock protein HSP90	heat shock protein HSP90
TGME49_216970:129-TGME49_216970:190	TGME49_216970-TGME49_216970	TGME49_216970	TGME49_216970	5	3	cleaved	GDLLACTT[K]DK	9	EPIATLTGAL[K]K	11	190	129	Intra	334.69	coronin	coronin
TGME49_203630:99-TGME49_309820:65	TGME49_203630-TGME49_309820	TGME49_203630	TGME49_309820	5	4	both	[S]KGGPGY	1	NE[K]IACYVTVR	3	99	65	Inter	334.666	RPL44	RPL11
TGME49_205340:106-TGME49_205340:33	TGME49_205340-TGME49_205340	TGME49_205340	TGME49_205340	5	53	both	VD[K]DGTAR	3	VL[K]NALIHDGLVR	3	106	33	Intra	334.549	RPS12	RPS12
TGME49_286420:371-TGME49_312130:592	TGME49_286420-TGME49_312130	TGME49_286420	TGME49_312130	5	2	cleaved	SG[K]TLEEAPK	3	SLAVA[S]NRRKK	6	371	592	Inter	334.498	elongation factor 1-alpha (EF-1-ALPHA)	312130
TGME49_233480:257-TGME49_271050:146	TGME49_233480-TGME49_271050	TGME49_271050	TGME49_233480	5	2	cleaved	NNDGGSSAPTP[K]DCK	12	PFTSVIPGYL[S]KWFFGDPK	11	146	257	Inter	334.47	SRS34A	SRS29C
TGME49_232710:109-TGME49_232710:151	TGME49_232710-TGME49_232710	TGME49_232710	TGME49_232710	5	18	both	D[K]ICSLVR	2	RPEQV[K]STCYAQTSQIR	6	109	151	Intra	334.44	RPS3A	RPS3A
TGME49_280600:931-TGME49_280600:945	TGME49_280600-TGME49_280600	TGME49_280600	TGME49_280600	5	3	both	LD[K]EPWAAVR	3	ELVDT[K]GVAADVADR	6	931	945	Intra	334.36	histidyl-tRNA synthetase (HisRS)	histidyl-tRNA synthetase (HisRS)
TGME49_249480:122-TGME49_249480:24	TGME49_249480-TGME49_249480	TGME49_249480	TGME49_249480	5	6	cleaved	EEGNAEF[K]R	8	AIALHPAYV[K]SYYR	10	24	122	Intra	334.28	co-chaperone UNC	co-chaperone UNC
TGME49_224460:477-TGME49_224460:488	TGME49_224460-TGME49_224460	TGME49_224460	TGME49_224460	5	22	cleaved	TMLGP[K]GFR	6	GMDLYF[K]R	7	477	488	Intra	333.72	aminopeptidase N3	aminopeptidase N3
TGME49_294710:289-TGME49_294710:301	TGME49_294710-TGME49_294710	TGME49_294710	TGME49_294710	5	1	cleaved	DFG[K]ISNLR	4	TVFVENFPEEYE[K]EELHLLLR	13	301	289	Intra	333.68	RNA recognition motif-containing protein	RNA recognition motif-containing protein
TGME49_294550:2162-TGME49_294550:2423	TGME49_294550-TGME49_294550	TGME49_294550	TGME49_294550	5	2	both	QLS[K]QPHYDFGLR	4	LLFEVDTL[K]HATLATVSR	9	2162	2423	Intra	333.61	dynein heavy chain	dynein heavy chain
TGME49_263090:17-TGME49_263090:17	TGME49_263090-TGME49_263090	TGME49_263090	TGME49_263090	5	4	cleaved	A[K]LAEQAER	2	A[K]LAEQAER	2	17	17	Intra	333.22	14-3-3 protein	14-3-3 protein
TGME49_229000:255-TGME49_229000:267	TGME49_229000-TGME49_229000	TGME49_229000	TGME49_229000	5	11	both	TNTW[S]KLTTK	5	DELTN[K]AWNFDTK	6	267	255	Intra	332.4	kelch repeat-containing protein	kelch repeat-containing protein
TGME49_238180:311-TGME49_292220:382	TGME49_238180-TGME49_292220	TGME49_238180	TGME49_292220	5	3	both	V[K]CDLYLGR	2	AALLPY[K]HIVLAVR	7	311	382	Inter	332.27	26s proteasome regulatory complex subunit	PCI domain-containing protein
TGME49_288380:559-TGME49_288380:592	TGME49_288380-TGME49_288380	TGME49_288380	TGME49_288380	5	35	both	IM[K]AQALR	3	EVLHD[K]VEQVVVSNR	6	592	559	Intra	332.25	heat shock protein HSP90	heat shock protein HSP90
TGME49_253430:390-TGME49_253430:495	TGME49_253430-TGME49_253430	TGME49_253430	TGME49_253430	5	14	both	NA[K]LLFPTNTPVTK	3	ELQN[K]LNLVHFYDCLR	5	495	390	Intra	331.79	asparagine synthetase	asparagine synthetase
TGME49_256990:516-TGME49_256990:524	TGME49_256990-TGME49_256990	TGME49_256990	TGME49_256990	5	7	both	VS[K]VDLVASR	3	[K]FDSPQIVEYVK	1	516	524	Intra	331.74	glycyl-tRNA synthetase	glycyl-tRNA synthetase
TGME49_207840:72-TGME49_266060:116	TGME49_207840-TGME49_266060	TGME49_207840	TGME49_266060	5	3	cleaved	GISL[K]LQEEER	5	WTPGMLTNQITQ[K]FMEPR	13	72	116	Inter	331.34	RPS17	RPSA
TGME49_318700:238-TGME49_318700:246	TGME49_318700-TGME49_318700	TGME49_318700	TGME49_318700	5	17	both	IF[K]IATR	3	NQQ[K]LNLVDDLTLR	4	238	246	Intra	331.34	eukaryotic initiation factor-6	eukaryotic initiation factor-6
TGME49_226910:693-TGME49_226910:731	TGME49_226910-TGME49_226910	TGME49_226910	TGME49_226910	5	1	cleaved	A[K]SSPSSSGTDCR	2	AAPNASGNLSSQA[S]KR	14	731	693	Intra	331.27	Amylo-alpha-1,6-glucosidase	Amylo-alpha-1,6-glucosidase
TGME49_219310:263-TGME49_219310:61	TGME49_219310-TGME49_219310	TGME49_219310	TGME49_219310	5	25	both	SNA[K]NTCR	4	MNPLSSL[K]AR	8	61	263	Intra	331.26	DnaK family protein	DnaK family protein
TGME49_234450:60-TGME49_234450:71	TGME49_234450-TGME49_234450	TGME49_234450	TGME49_234450	5	2	both	IN[K]CGVISPR	3	AG[K]IVIELLGR	3	71	60	Intra	331.26	RPS15A	RPS15A
TGME49_242070:108-TGME49_242070:243	TGME49_242070-TGME49_242070	TGME49_242070	TGME49_242070	5	6	cleaved	DAAA[K]K	5	[K]FVAPVYPK	1	243	108	Intra	331.05	cAMP-dependent protein kinase regulatory subunit 1	cAMP-dependent protein kinase regulatory subunit 1
TGME49_219190:133-TGME49_219190:170	TGME49_219190-TGME49_219190	TGME49_219190	TGME49_219190	5	2	cleaved	TFMGGVS[Y]K	8	GHGGALDPFSQQEVQ[K]K	16	170	133	Intra	330.92	nuclear movement protein domain containing protein	nuclear movement protein domain containing protein
TGME49_235360:25-TGME49_293580:50	TGME49_235360-TGME49_293580	TGME49_293580	TGME49_235360	5	3	both	E[K]VILVSK	2	L[K]ELNAAAEK	2	50	25	Inter	330.84	prefoldin subunit 2	235360
TGME49_259550:591-TGME49_259550:629	TGME49_259550-TGME49_259550	TGME49_259550	TGME49_259550	5	7	both	THDV[K]DTR	5	[K]GPPTTETVEGR	1	629	591	Intra	330.84	hydroxymethyldihydropterin pyrophosphokinase-dihydropteroate synthase	hydroxymethyldihydropterin pyrophosphokinase-dihydropteroate synthase
TGME49_262040:119-TGME49_273460:477	TGME49_262040-TGME49_273460	TGME49_273460	TGME49_262040	5	6	both	[K]ISTINSFAK	1	VQEAIHLWELLE[K]CR	13	477	119	Inter	330.73	eIF3 subunit 6 interacting protein	SAC3/GANP family protein
TGME49_226830:706-TGME49_226830:766	TGME49_226830-TGME49_226830	TGME49_226830	TGME49_226830	5	9	both	AEGIEAV[K]K	8	VH[K]LAEAMNR	3	766	706	Intra	330.71	DnaK family protein	DnaK family protein
TGME49_251620:254-TGME49_251620:8	TGME49_251620-TGME49_251620	TGME49_251620	TGME49_251620	5	3	both	GVGA[K]TAYSLVK	5	GLG[K]FVGDFAPR	4	254	8	Intra	330.4	flap structure-specific endonuclease 1	flap structure-specific endonuclease 1
TGME49_215220:192-TGME49_215220:610	TGME49_215220-TGME49_215220	TGME49_215220	TGME49_215220	5	2	cleaved	VLTSD[K]EK	6	GTGG[K]LLQLR	5	192	610	Intra	330.31	GRA22	GRA22
TGME49_244320:109-TGME49_244320:117	TGME49_244320-TGME49_244320	TGME49_244320	TGME49_244320	5	3	cleaved	SATAV[K]DAK	6	AQKPET[K]AK	7	117	109	Intra	330.26	RPL24	RPL24
TGME49_263090:135-TGME49_263090:62	TGME49_263090-TGME49_263090	TGME49_263090	TGME49_263090	5	51	both	VFYY[K]MK	5	NLLSVAY[K]NAVGAR	8	135	62	Intra	330.24	14-3-3 protein	14-3-3 protein
TGME49_266990:602-TGME49_266990:627	TGME49_266990-TGME49_266990	TGME49_266990	TGME49_266990	5	3	cleaved	EAVQE[K]AGR	6	QELEG[K]VAPVK	6	602	627	Intra	330.21	beta-COP	beta-COP
TGME49_231140:56-TGME49_231140:70	TGME49_231140-TGME49_231140	TGME49_231140	TGME49_231140	5	5	both	L[K]VNASLAR	2	LLADIP[K]AR	7	70	56	Intra	330.06	RPS25	RPS25
TGME49_239930:235-TGME49_239930:291	TGME49_239930-TGME49_239930	TGME49_239930	TGME49_239930	5	4	cleaved	QGGDAVD[K]LLR	8	FH[K]LPNWLLR	3	291	235	Intra	330	beta-catenin family protein 1	beta-catenin family protein 1
TGME49_209600:48-TGME49_209600:78	TGME49_209600-TGME49_209600	TGME49_209600	TGME49_209600	5	59	both	SES[K]ADAR	4	A[K]NELLSVLR	2	78	48	Intra	329.81	209600	209600
TGME49_268850:5-TGME49_268850:81	TGME49_268850-TGME49_268850	TGME49_268850	TGME49_268850	5	12	both	VAI[K]DITAR	4	PALIG[K]DPCDQK	6	5	81	Intra	329.77	enolase 2	enolase 2
TGME49_315620:151-TGME49_315620:295	TGME49_315620-TGME49_315620	TGME49_315620	TGME49_315620	5	13	both	[T]KQETFLSR	1	A[K]VAVWQEVR	2	295	151	Intra	329.53	vacuolar ATP synthase subunit C	vacuolar ATP synthase subunit C
TGME49_273760:101-TGME49_273760:114	TGME49_273760-TGME49_273760	TGME49_273760	TGME49_273760	5	6	both	K[T]FHPEEVSAMVLGK	2	VIAGPGD[K]PLIEVTYQGEK	8	114	101	Intra	329.45	heat shock protein HSP70	heat shock protein HSP70
TGME49_227030:56-TGME49_227030:86	TGME49_227030-TGME49_227030	TGME49_227030	TGME49_227030	5	4	both	KPVPNF[K]YTGNGGR	7	YFQGICAFL[K]TLK	10	56	86	Intra	329.39	IMP1-like protein	IMP1-like protein
TGME49_310490:89-TGME49_310490:96	TGME49_310490-TGME49_310490	TGME49_310490	TGME49_310490	5	2	cleaved	D[K]AAVIDVTK	2	LWSLVSPATLE[K]AEQSK	12	96	89	Intra	329.37	RPL27A	RPL27A
TGME49_265330:13-TGME49_277490:1993	TGME49_265330-TGME49_277490	TGME49_277490	TGME49_265330	5	5	cleaved	TTAV[K]DAR	5	PDPQYDPAAAQ[K]SSNAR	12	1993	13	Inter	329.34	277490	cell-cycle-associated protein kinase GSK
TGME49_254520:53-TGME49_293580:109	TGME49_254520-TGME49_293580	TGME49_254520	TGME49_293580	5	5	cleaved	SNAINV[K]R	7	Q[K]VDATLELLEK	2	53	109	Inter	329.17	mediator complex subunit MED11	prefoldin subunit 2
TGME49_205440:436-TGME49_229990:157	TGME49_205440-TGME49_229990	TGME49_205440	TGME49_229990	5	4	cleaved	NVESV[K]QYPYK	6	EVLMNVATTTISS[K]LIGTETAHFADLVVR	14	436	157	Inter	329.15	CCT chaperonin gamma subunit	T-complex protein 1 subunit alpha
TGME49_283850:152-TGME49_283850:87	TGME49_283850-TGME49_283850	TGME49_283850	TGME49_283850	5	2	cleaved	FDVELLDSHP[K]PK	11	DRD[S]PFKFIIGEGQVIR	4	152	87	Intra	329.09	peptidyl-prolyl cis-trans isomerase	peptidyl-prolyl cis-trans isomerase
TGME49_289600:266-TGME49_312600:137	TGME49_289600-TGME49_312600	TGME49_312600	TGME49_289600	5	12	cleaved	VLYGE[K]SR	6	DENQPT[K]K	7	137	266	Inter	329.07	heat shock protein HSP21	heat shock protein HSP29
TGME49_270740:28-TGME49_270740:44	TGME49_270740-TGME49_270740	TGME49_270740	TGME49_270740	5	4	both	LVATQ[K]VSAK	6	[K]AAQGPQTSDR	1	28	44	Intra	328.82	Cwf15/Cwc15 cell cycle control protein	Cwf15/Cwc15 cell cycle control protein
TGME49_249390:608-TGME49_249390:631	TGME49_249390-TGME49_249390	TGME49_249390	TGME49_249390	5	9	cleaved	LFN[K]HIVR	4	NWEEETSL[K]R	9	631	608	Intra	328.78	glutamate/leucine/phenylalanine/valine dehydrogenase family protein	glutamate/leucine/phenylalanine/valine dehydrogenase family protein
TGME49_234450:71-TGME49_305520:208	TGME49_234450-TGME49_305520	TGME49_234450	TGME49_305520	5	3	cleaved	IN[K]CGVISPR	3	DCFSN[S]KGSTK	6	71	208	Inter	328.71	RPS15A	RPS2
TGME49_227960:22-TGME49_227960:35	TGME49_227960-TGME49_227960	TGME49_227960	TGME49_227960	5	7	both	[K]GQDLVGADPQK	1	RGE[T]GKAENSVAALLK	4	35	22	Intra	328.68	PCI domain-containing protein	PCI domain-containing protein
TGME49_239100:181-TGME49_239100:51	TGME49_239100-TGME49_239100	TGME49_239100	TGME49_239100	5	59	cleaved	HLVISSV[K]EVEVPQGR	8	[K]LTNKDAVFSFPQHVY	1	51	181	Intra	328.567	RPS7	RPS7
TGME49_289530:45-TGME49_289530:52	TGME49_289530-TGME49_289530	TGME49_289530	TGME49_289530	5	35	both	[K]AVAVHSR	1	LV[K]DNLIIR	3	52	45	Intra	328.3	RPL19	RPL19
TGME49_309120:106-TGME49_309120:120	TGME49_309120-TGME49_309120	TGME49_309120	TGME49_309120	5	8	both	VNVTQ[K]R	6	GGGMFAPN[K]TWR	9	120	106	Intra	327.84	RPL4	RPL4
TGME49_207440:214-TGME49_207440:258	TGME49_207440-TGME49_207440	TGME49_207440	TGME49_207440	5	17	both	[K]QQMNN	1	DA[K]NNEFATR	3	258	214	Intra	327.66	RPS4	RPS4
TGME49_252220:465-TGME49_288380:420	TGME49_252220-TGME49_288380	TGME49_288380	TGME49_252220	5	3	cleaved	FYEQFS[K]NLK	7	EYP[K]ALQAFDK	4	420	465	Inter	327.6	heat shock protein HSP90	tetratricopeptide repeat domain containing protein
TGME49_251680:122-TGME49_251680:85	TGME49_251680-TGME49_251680	TGME49_251680	TGME49_251680	5	30	both	[K]EFGTYIK	1	FMSGAQALV[K]K	10	85	122	Intra	327.51	translationally-controlled tumor protein homolog	translationally-controlled tumor protein homolog
TGME49_318710:347-TGME49_318710:802	TGME49_318710-TGME49_318710	TGME49_318710	TGME49_318710	5	7	both	A[K]TAAAAQANH	2	LQEIDAANAE[K]TAATILR	11	802	347	Intra	327.42	ATP-binding cassette sub-family F member 1	ATP-binding cassette sub-family F member 1
TGME49_209030:207-TGME49_209030:324	TGME49_209030-TGME49_209030	TGME49_209030	TGME49_209030	5	1	cleaved	ELTSLAP[S]TMKIK	8	GYGFTTSAE[K]EIVR	10	324	207	Intra	327.05	actin ACT1	actin ACT1
TGME49_268200:256-TGME49_268200:287	TGME49_268200-TGME49_268200	TGME49_268200	TGME49_268200	5	1	cleaved	FAES[K]SQR	5	Y[K]EEGLHAMR	2	287	256	Intra	326.92	RNA recognition motif-containing protein	RNA recognition motif-containing protein
TGME49_209160:232-TGME49_209160:71	TGME49_209160-TGME49_209160	TGME49_209160	TGME49_209160	5	3	both	LAPVLI[K]EITR	7	V[S]NKGVSPPFAPHTFWDTQPVPK	2	232	71	Intra	326.74	myristoyl CoA:protein N-myristoyltransferase	myristoyl CoA:protein N-myristoyltransferase
TGME49_209240:146-TGME49_209240:450	TGME49_209240-TGME49_209240	TGME49_209240	TGME49_209240	5	7	both	VE[K]GYLSSPK	3	IIVLPQ[K]FSQHR	7	146	450	Intra	326.51	RNA methyltransferase	RNA methyltransferase
TGME49_265820:117-TGME49_273370:230	TGME49_265820-TGME49_273370	TGME49_265820	TGME49_273370	5	12	cleaved	VALLLLHVA[S]GSSR	10	LALH[K]SLCELLQR	5	117	230	Inter	326.39	Las1 family protein	coatomer gamma 2-subunit protein
TGME49_207060:366-TGME49_207060:373	TGME49_207060-TGME49_207060	TGME49_207060	TGME49_207060	5	3	both	TNFFE[K]R	6	VGEYQ[K]AGVMADK	6	366	373	Intra	326.36	ribonucleoside-diphosphate reductase small subunit	ribonucleoside-diphosphate reductase small subunit
TGME49_226970:30-TGME49_226970:38	TGME49_226970-TGME49_226970	TGME49_226970	TGME49_226970	5	10	both	LHLTGQ[K]K	7	YW[K]DVGLGFQTPR	3	30	38	Intra	326.28	RPS11	RPS11
TGME49_227620:117-TGME49_227620:52	TGME49_227620-TGME49_227620	TGME49_227620	TGME49_227620	5	3	cleaved	GFTAAK[T]HTVR	7	AVGG[K]GEHTPPLPDER	5	117	52	Intra	326.24	GRA2	GRA2
TGME49_217890:133-TGME49_217890:67	TGME49_217890-TGME49_217890	TGME49_217890	TGME49_217890	5	21	both	LHGEFE[K]R	7	GLFLID[K]EGVLQHCVINNLPLGR	7	67	133	Intra	326.15	peroxiredoxin PRX1	peroxiredoxin PRX1
TGME49_289330:522-TGME49_289330:982	TGME49_289330-TGME49_289330	TGME49_289330	TGME49_289330	5	28	both	AG[K]GYVGLR	3	LANQLLADCNPM[K]VNPQVVIR	13	522	982	Intra	326.1	ubiquitin carboxyl-terminal hydrolase family 2 protein	ubiquitin carboxyl-terminal hydrolase family 2 protein
TGME49_208450:143-TGME49_208450:212	TGME49_208450-TGME49_208450	TGME49_208450	TGME49_208450	5	4	cleaved	V[K]LLHEGPCR	2	RVEL[K]HEGPCEADEQK	5	143	212	Intra	325.77	protease inhibitor PI2	protease inhibitor PI2
TGME49_235470:163-TGME49_235470:712	TGME49_235470-TGME49_235470	TGME49_235470	TGME49_235470	5	2	cleaved	RPF[K]EFLFQFK	4	DTFDL[S]KLAPHVFYTAR	6	712	163	Intra	325.76	myosin A	myosin A
TGME49_287500:205-TGME49_287500:59	TGME49_287500-TGME49_287500	TGME49_287500	TGME49_287500	5	8	both	VA[K]LTGGR	3	LVVTSLG[K]R	8	205	59	Intra	325.62	T complex chaperonin	T complex chaperonin
TGME49_273760:141-TGME49_273760:159	TGME49_273760-TGME49_273760	TGME49_273760	TGME49_273760	5	1	cleaved	QA[T]KDAGTIAGLSVLR	3	EV[K]EAVITVPAYFNDSQR	3	159	141	Intra	325.6	heat shock protein HSP70	heat shock protein HSP70
TGME49_248370:29-TGME49_289210:32	TGME49_248370-TGME49_289210	TGME49_289210	TGME49_248370	5	12	both	IE[K]LTDALR	3	N[K]LMTQQNENEGVAK	2	32	29	Inter	325.57	prefoldin subunit 4	prefoldin subunit 6
TGME49_286420:241-TGME49_286420:444	TGME49_286420-TGME49_286420	TGME49_286420	TGME49_286420	5	24	cleaved	SAV[K]AAK	4	PLRLPLQDVY[K]IGGIGTVPVGR	11	444	241	Intra	325.403	elongation factor 1-alpha (EF-1-ALPHA)	elongation factor 1-alpha (EF-1-ALPHA)
TGME49_254720:177-TGME49_270250:81	TGME49_254720-TGME49_270250	TGME49_254720	TGME49_270250	5	2	both	VLVY[K]IPYGGAAPPR	5	VERPTGNPDLL[K]IAIK	12	177	81	Inter	325.3	GRA8	GRA1
TGME49_205700:51-TGME49_205700:89	TGME49_205700-TGME49_205700	TGME49_205700	TGME49_205700	5	9	both	SG[K]PLYYK	3	MNGTGGESIYGE[K]FADENFSYK	13	51	89	Intra	325.21	cyclophilin precursor	cyclophilin precursor
TGME49_309120:352-TGME49_314810:60	TGME49_309120-TGME49_314810	TGME49_309120	TGME49_314810	5	10	cleaved	LAQTEGT[K]QR	8	TY[K]YVSEYR	3	352	60	Inter	325.21	RPL4	RPL7
TGME49_219310:111-TGME49_273760:253	TGME49_219310-TGME49_273760	TGME49_273760	TGME49_219310	5	16	both	G[K]DISTNSR	2	G[K]EVEFSAER	2	253	111	Inter	325.05	heat shock protein HSP70	DnaK family protein
TGME49_205440:343-TGME49_229990:266	TGME49_205440-TGME49_229990	TGME49_229990	TGME49_205440	5	10	both	E[K]DITAAK	2	TEEIT[K]EDVGTK	6	266	343	Inter	325.005	T-complex protein 1 subunit alpha	CCT chaperonin gamma subunit
TGME49_233110:450-TGME49_233110:94	TGME49_233110-TGME49_233110	TGME49_233110	TGME49_233110	5	7	cleaved	QVAEVQ[K]VK	7	ASALSEASPSA[K]SEASR	12	94	450	Intra	324.99	inosine-5'-monophosphate dehydrogenase	inosine-5'-monophosphate dehydrogenase
TGME49_232710:144-TGME49_232710:202	TGME49_232710-TGME49_232710	TGME49_232710	TGME49_232710	5	9	both	MFCIAFT[K]R	8	DIENAC[K]GIFPLQNVFIR	7	144	202	Intra	324.96	RPS3A	RPS3A
TGME49_211680:115-TGME49_211680:440	TGME49_211680-TGME49_211680	TGME49_211680	TGME49_211680	5	9	cleaved	TPM[K]FEGSR	4	EKPE[K]YTGGR	5	440	115	Intra	324.73	protein disulfide isomerase	protein disulfide isomerase
TGME49_226830:356-TGME49_226830:88	TGME49_226830-TGME49_226830	TGME49_226830	TGME49_226830	5	4	both	LV[K]QAVMAK	3	PIEILLNPA[S]KR	10	356	88	Intra	324.73	DnaK family protein	DnaK family protein
TGME49_209160:107-TGME49_209160:232	TGME49_209160-TGME49_209160	TGME49_209160	TGME49_209160	5	1	cleaved	LAPVLI[K]EITR	7	EGPIET[K]TVDQVR	7	232	107	Intra	324.64	myristoyl CoA:protein N-myristoyltransferase	myristoyl CoA:protein N-myristoyltransferase
TGME49_213350:63-TGME49_213350:70	TGME49_213350-TGME49_213350	TGME49_213350	TGME49_213350	5	41	both	ATTLM[K]K	6	[K]NCAFGEKPEPVNTHLR	1	63	70	Intra	324.61	RPS15	RPS15
TGME49_211680:340-TGME49_211680:358	TGME49_211680-TGME49_211680	TGME49_211680	TGME49_211680	5	3	cleaved	SL[K]SEPVPEK	3	VVVG[K]NFEEMVIQK	5	340	358	Intra	324.6	protein disulfide isomerase	protein disulfide isomerase
TGME49_304650:2779-TGME49_304650:2782	TGME49_304650-TGME49_304650	TGME49_304650	TGME49_304650	5	1	cleaved	ATNSAAV[K]R	8	E[K]GPQTGPAGER	2	2779	2782	Intra	324.55	histidine acid phosphatase superfamily protein	histidine acid phosphatase superfamily protein
TGME49_203310:137-TGME49_309760:65	TGME49_203310-TGME49_309760	TGME49_203310	TGME49_309760	5	6	cleaved	SF[K]DLLK	3	NAPFAEGIVA[K]YR	11	137	65	Inter	324.41	GRA7	GRA55
TGME49_243710:197-TGME49_243710:411	TGME49_243710-TGME49_243710	TGME49_243710	TGME49_243710	5	1	cleaved	GE[K]QSGLDTSASLK	3	LKEHA[S]SLELVHIIK	6	411	197	Intra	324.26	t-complex protein beta subunit	t-complex protein beta subunit
TGME49_270865:187-TGME49_270865:385	TGME49_270865-TGME49_270865	TGME49_270865	TGME49_270865	5	2	cleaved	ALWGSE[K]PR	7	LGNIINQFFD[K]IIK	11	385	187	Intra	324.06	adenylate cyclase beta	adenylate cyclase beta
TGME49_288380:446-TGME49_288380:462	TGME49_288380-TGME49_288380	TGME49_288380	TGME49_288380	5	78	both	M[K]ESQK	2	FHTS[K]SGDDVVSLK	5	462	446	Intra	324.044	heat shock protein HSP90	heat shock protein HSP90
TGME49_263090:130-TGME49_263090:163	TGME49_263090-TGME49_263090	TGME49_263090	TGME49_263090	5	5	both	TSDSES[K]VFYYK	7	QAADQAQE[S]YQKATETAEAELPSTHPIR	9	130	163	Intra	323.98	14-3-3 protein	14-3-3 protein
TGME49_211290:132-TGME49_211290:308	TGME49_211290-TGME49_211290	TGME49_211290	TGME49_211290	5	2	cleaved	SLGGTL[K]QVR	7	ALVDTGV[K]CK	8	308	132	Intra	323.83	rhoptry protein ROP15	rhoptry protein ROP15
TGME49_207620:284-TGME49_207620:376	TGME49_207620-TGME49_207620	TGME49_207620	TGME49_207620	5	1	cleaved	NLNA[K]LDNILLRPLK	5	NDLQELSAFLEEN[K]K	14	284	376	Intra	323.75	pyridine nucleotide-disulfide oxidoreductase domain-containing protein	pyridine nucleotide-disulfide oxidoreductase domain-containing protein
TGME49_227360:302-TGME49_227360:356	TGME49_227360-TGME49_227360	TGME49_227360	TGME49_227360	5	1	cleaved	NATTESDLTE[K]R	11	ALEPVNL[K]FIDTSAK	8	302	356	Intra	323.61	RPL3	RPL3
TGME49_262750:224-TGME49_262750:226	TGME49_262750-TGME49_262750	TGME49_262750	TGME49_262750	5	2	cleaved	[K]LHGGVDAK	1	GVPAEVGE[K]R	9	226	224	Intra	323.52	histone lysine methyltransferase, SET	histone lysine methyltransferase, SET
TGME49_227960:379-TGME49_261210:229	TGME49_227960-TGME49_261210	TGME49_261210	TGME49_227960	5	4	cleaved	CQIIS[K]K	6	ELALCH[K]QR	7	229	379	Inter	323.46	26s proteasome subunit p55	PCI domain-containing protein
TGME49_219310:621-TGME49_273760:324	TGME49_219310-TGME49_273760	TGME49_219310	TGME49_273760	5	8	cleaved	DDISG[K]MR	6	VL[K]DSGIDK	3	621	324	Inter	323.31	DnaK family protein	heat shock protein HSP70
TGME49_227600:102-TGME49_262690:135	TGME49_227600-TGME49_262690	TGME49_262690	TGME49_227600	5	5	both	VS[K]DLLFLR	3	CV[K]QVLQVK	3	135	102	Inter	323.25	RPL27	RPL34
TGME49_238010:78-TGME49_238010:84	TGME49_238010-TGME49_238010	TGME49_238010	TGME49_238010	5	11	both	TD[K]YTIVR	3	CYEAATCTFP[K]LAK	11	84	78	Intra	323.21	RPL23A	RPL23A
TGME49_209030:239-TGME49_209030:270	TGME49_209030-TGME49_209030	TGME49_209030	TGME49_209030	5	1	cleaved	CPEALFQPSFLG[K]EAAGVHR	13	AAEDSSDIE[K]SYELPDGNIITVGNER	10	270	239	Intra	323.2	actin ACT1	actin ACT1
TGME49_273760:425-TGME49_311720:222	TGME49_273760-TGME49_311720	TGME49_273760	TGME49_311720	5	4	cleaved	NTTIPT[K]K	7	IINEPTAAAIAYGLD[K]K	16	425	222	Intra	323.08	heat shock protein HSP70	chaperonin protein BiP
TGME49_232230:73-TGME49_262690:135	TGME49_232230-TGME49_262690	TGME49_262690	TGME49_232230	5	1	cleaved	VS[K]DLLFLR	3	SEIEYYAMLSKCGVHH[Y]HGDNNELGTACGK	17	135	73	Inter	322.38	RPL27	RPL30
TGME49_243800:474-TGME49_243800:65	TGME49_243800-TGME49_243800	TGME49_243800	TGME49_243800	5	8	cleaved	VLLGS[K]LR	6	GVAISGE[K]R	8	474	65	Intra	322.32	long-chain fatty acid CoA ligase	long-chain fatty acid CoA ligase
TGME49_248880:139-TGME49_248880:94	TGME49_248880-TGME49_248880	TGME49_248880	TGME49_248880	5	1	cleaved	VSSS[K]AEAFCR	5	GADCCVLVFDVTNP[K]SFESLQSWK	15	139	94	Intra	322.06	ras-related protein RAB7	ras-related protein RAB7
TGME49_310490:124-TGME49_310490:89	TGME49_310490-TGME49_310490	TGME49_310490	TGME49_310490	5	7	cleaved	IPVIV[K]AR	6	LWSLVSPATLE[K]AEQSK	12	124	89	Intra	321.79	RPL27A	RPL27A
TGME49_235470:240-TGME49_235470:676	TGME49_235470-TGME49_235470	TGME49_235470	TGME49_235470	5	6	both	[K]PLDWVPSK	1	IQNAIMAANPVLEAFGNA[K]TIR	19	676	240	Intra	321.73	myosin A	myosin A
TGME49_310490:124-TGME49_310490:47	TGME49_310490-TGME49_310490	TGME49_310490	TGME49_310490	5	2	both	IPVIV[K]AR	6	INYD[K]YHPGYFGK	5	124	47	Intra	321.33	RPL27A	RPL27A
TGME49_227620:105-TGME49_227620:97	TGME49_227620-TGME49_227620	TGME49_227620	TGME49_227620	5	12	both	A[K]VVAEK	2	FAENVGQH[S]EKAFK	9	105	97	Intra	321.296	GRA2	GRA2
TGME49_267060:113-TGME49_292130:191	TGME49_267060-TGME49_292130	TGME49_267060	TGME49_292130	5	14	both	F[K]LMVILK	2	SFAQTTLP[K]DQVAFLQQYGHA	9	113	191	Inter	321.28	RPL14	RPL13A
TGME49_252220:414-TGME49_252220:448	TGME49_252220-TGME49_252220	TGME49_252220	TGME49_252220	5	8	both	DA[K]LYSNR	3	DADTSVQVDPAFV[K]GWSR	14	414	448	Intra	321.12	tetratricopeptide repeat domain containing protein	tetratricopeptide repeat domain containing protein
TGME49_292080:1173-TGME49_292080:1177	TGME49_292080-TGME49_292080	TGME49_292080	TGME49_292080	5	2	both	NDEGINALD[K]NAK	10	[K]EAMAFASFQMR	1	1173	1177	Intra	321.01	leucyl-tRNA synthetase	leucyl-tRNA synthetase
TGME49_321500:188-TGME49_321500:219	TGME49_321500-TGME49_321500	TGME49_321500	TGME49_321500	5	4	both	FAES[K]AAR	5	FAF[K]EEALHAVR	4	219	188	Intra	320.87	RNA recognition motif-containing protein	RNA recognition motif-containing protein
TGME49_209030:207-TGME49_209030:239	TGME49_209030-TGME49_209030	TGME49_209030	TGME49_209030	5	3	both	GYGFTTSAE[K]EIVR	10	AAEDSSDIE[K]SYELPDGNIITVGNER	10	207	239	Intra	320.75	actin ACT1	actin ACT1
TGME49_280490:51-TGME49_280490:84	TGME49_280490-TGME49_280490	TGME49_280490	TGME49_280490	5	7	both	IQDAA[K]EGTPNVFR	6	LTVDATTASTPHCQLYYL[K]R	19	84	51	Intra	320.71	U-box domain-containing protein	U-box domain-containing protein
TGME49_289690:229-TGME49_289690:253	TGME49_289690-TGME49_289690	TGME49_289690	TGME49_289690	5	33	both	LA[K]PAK	3	IIPSLNG[K]LTGMAFR	8	253	229	Intra	320.682	glyceraldehyde-3-phosphate dehydrogenase GAPDH1	glyceraldehyde-3-phosphate dehydrogenase GAPDH1
TGME49_212300:184-TGME49_212300:185	TGME49_212300-TGME49_212300	TGME49_212300	TGME49_212300	5	25	both	[K]AVFQQR	1	FTTDVETYIIESGL[K]K	15	185	184	Intra	320.604	GRA32	GRA32
TGME49_226730:296-TGME49_226730:863	TGME49_226730-TGME49_226730	TGME49_226730	TGME49_226730	5	8	both	[K]DFNTYGAR	1	SPEAFE[K]NLAK	7	863	296	Intra	320.57	aconitate hydratase ACN/IRP	aconitate hydratase ACN/IRP
TGME49_249780:232-TGME49_249780:254	TGME49_249780-TGME49_249780	TGME49_249780	TGME49_249780	5	1	cleaved	[T]LPGSKDADAELAPADTFLER	1	A[T]LAKLLNATAEEQETPEEAANR	2	254	232	Intra	320.23	249780	249780
TGME49_320570:262-TGME49_320570:314	TGME49_320570-TGME49_320570	TGME49_320570	TGME49_320570	5	6	both	FEEIE[K]K	6	[K]GEFETGFEK	1	314	262	Intra	320.12	elongation factor Tu	elongation factor Tu
TGME49_249180:371-TGME49_249180:405	TGME49_249180-TGME49_249180	TGME49_249180	TGME49_249180	5	6	cleaved	IWD[K]NVTR	4	YSLDQAFPLLTT[K]R	13	405	371	Intra	320.07	bifunctional dihydrofolate reductase-thymidylate synthase	bifunctional dihydrofolate reductase-thymidylate synthase
TGME49_318230:415-TGME49_318230:54	TGME49_318230-TGME49_318230	TGME49_318230	TGME49_318230	5	2	cleaved	TLPGVAAL[S]NK	9	ATLPTLEYALS[K]NPR	12	415	54	Intra	319.99	phosphoglycerate kinase PGKI	phosphoglycerate kinase PGKI
TGME49_227948:1044-TGME49_227948:1206	TGME49_227948-TGME49_227948	TGME49_227948	TGME49_227948	5	1	cleaved	HSHTLDG[K]R	8	GLWEAIQGQS[K]EDR	11	1044	1206	Intra	319.78	toxolysin TLN2	toxolysin TLN2
TGME49_316310:101-TGME49_316310:111	TGME49_316310-TGME49_316310	TGME49_316310	TGME49_316310	5	6	both	LLDEI[K]K	6	EFTSVENF[K]DEFSK	9	101	111	Intra	319.69	superoxide dismutase SOD1	superoxide dismutase SOD1
TGME49_279390:213-TGME49_279390:270	TGME49_279390-TGME49_279390	TGME49_279390	TGME49_279390	5	11	cleaved	DAAVKPTVY[K]R	10	QYGCTPLQGVLSHQL[K]R	16	270	213	Intra	319.62	proliferation-associated protein 2G4	proliferation-associated protein 2G4
TGME49_288380:542-TGME49_288380:553	TGME49_288380-TGME49_288380	TGME49_288380	TGME49_288380	5	5	both	LM[K]EVLHDK	3	KFEEL[K]AEFEPLCK	6	553	542	Intra	319.53	heat shock protein HSP90	heat shock protein HSP90
TGME49_290660:398-TGME49_290660:443	TGME49_290660-TGME49_290660	TGME49_290660	TGME49_290660	5	1	cleaved	FTF[K]APK	4	VAFS[K]TVL	5	398	443	Intra	319.47	RNA recognition motif-containing protein	RNA recognition motif-containing protein
TGME49_218530:149-TGME49_218530:34	TGME49_218530-TGME49_218530	TGME49_218530	TGME49_218530	5	2	both	ISEI[K]VCGVPTEK	5	DIIEQT[S]KSAYLSSSNEDPQLLIK	7	149	34	Intra	319.21	proteasome-interacting thioredoxin domain-containing protein	proteasome-interacting thioredoxin domain-containing protein
TGME49_315130:137-TGME49_315130:150	TGME49_315130-TGME49_315130	TGME49_315130	TGME49_315130	5	2	cleaved	V[K]AAYPALSK	2	F[K]LLVGDGWR	2	137	150	Intra	319.01	L-isoaspartyl protein carboxyl methyltransferase family protein	L-isoaspartyl protein carboxyl methyltransferase family protein
TGME49_205440:22-TGME49_287500:13	TGME49_205440-TGME49_287500	TGME49_205440	TGME49_287500	5	1	cleaved	[K]AQLANIQASK	1	YGLSGLL[K]EGHR	8	22	13	Inter	319	CCT chaperonin gamma subunit	T complex chaperonin
TGME49_204400:140-TGME49_204400:71	TGME49_204400-TGME49_204400	TGME49_204400	TGME49_204400	5	1	cleaved	SVLEGDSV[K]R	9	IAGW[K]TQTSTEEVGR	5	140	71	Intra	318.99	ATPase synthase subunit alpha	ATPase synthase subunit alpha
TGME49_209030:292-TGME49_209030:62	TGME49_209030-TGME49_209030	TGME49_209030	TGME49_209030	5	4	both	DCYVGDEAQS[K]R	11	[K]DLYGNVVLSGGTTMYEGIGER	1	62	292	Intra	318.98	actin ACT1	actin ACT1
TGME49_227360:226-TGME49_227360:269	TGME49_227360-TGME49_227360	TGME49_227360	TGME49_227360	5	14	both	GHGV[K]GVVSR	5	HGQ[K]GYFHR	4	226	269	Intra	318.86	RPL3	RPL3
TGME49_239260:92-TGME49_261240:57	TGME49_239260-TGME49_261240	TGME49_261240	TGME49_239260	5	2	cleaved	YQ[K]STDLLIR	3	TVTAMDIVYSL[K]R	12	57	92	Inter	318.7	histone H3	histone H4
TGME49_310670:250-TGME49_310670:436	TGME49_310670-TGME49_310670	TGME49_310670	TGME49_310670	5	5	both	FYGSV[K]EYR	6	WSAELIG[K]LLPR	8	250	436	Intra	318.69	glycogen phosphorylase GP	glycogen phosphorylase GP
TGME49_216970:313-TGME49_216970:391	TGME49_216970-TGME49_216970	TGME49_216970	TGME49_216970	5	1	cleaved	SV[K]PGDVVSAQPR	3	SSVPI[K]NFCFIPK	6	391	313	Intra	318.6	coronin	coronin
TGME49_227360:375-TGME49_227360:383	TGME49_227360-TGME49_227360	TGME49_227360	TGME49_227360	5	13	cleaved	FYGPL[K]SR	6	FQTSEE[K]AK	7	383	375	Intra	318.59	RPL3	RPL3
TGME49_202380:359-TGME49_219720:203	TGME49_202380-TGME49_219720	TGME49_219720	TGME49_202380	5	1	cleaved	LPE[K]PVGAQGLGGGVHTIK	4	TNDIYVMLVSSAHGVAL[K]GK	18	203	359	Inter	318.5	ras-related protein RAB5C	rab GDI alpha
TGME49_288380:592-TGME49_288380:607	TGME49_288380-TGME49_288380	TGME49_288380	TGME49_288380	5	12	cleaved	IM[K]AQALR	3	DNSMTTYMV[S]KK	10	592	607	Intra	318.48	heat shock protein HSP90	heat shock protein HSP90
TGME49_214210:158-TGME49_278270:19	TGME49_214210-TGME49_278270	TGME49_214210	TGME49_278270	5	1	cleaved	FHAKPES[K]AK	8	VYTLK[T]HAPDGTPTLSAHPPR	6	158	19	Inter	318.26	rRNA pseudouridine synthase	nucleolar protein, structural component of H/ACA snoRNPs
TGME49_293690:117-TGME49_293690:94	TGME49_293690-TGME49_293690	TGME49_293690	TGME49_293690	5	23	cleaved	[S]KGGAHLIK	1	Y[K]VVRPEK	2	117	94	Intra	318.23	profilin PRF	profilin PRF
TGME49_249180:370-TGME49_249180:405	TGME49_249180-TGME49_249180	TGME49_249180	TGME49_249180	5	4	cleaved	IWD[K]NVTR	4	YSLDQAFPLLT[T]KR	12	405	370	Intra	317.95	bifunctional dihydrofolate reductase-thymidylate synthase	bifunctional dihydrofolate reductase-thymidylate synthase
TGME49_229670:135-TGME49_229670:80	TGME49_229670-TGME49_229670	TGME49_229670	TGME49_229670	5	8	both	[K]ITAFVPR	1	VAGASLLALF[K]EK	11	80	135	Intra	317.88	RPS23	RPS23
TGME49_290200:2-TGME49_290200:66	TGME49_290200-TGME49_290200	TGME49_290200	TGME49_290200	5	15	cleaved	LET[K]ICR	4	[G]APSPVAAGVAAR	1	66	2	Intra	317.82	NAD/NADP octopine/nopaline dehydrogenase, alpha-helical domain-containing protein	NAD/NADP octopine/nopaline dehydrogenase, alpha-helical domain-containing protein
TGME49_294550:2943-TGME49_294550:3063	TGME49_294550-TGME49_294550	TGME49_294550	TGME49_294550	5	5	both	GLQ[K]SASR	4	ALLQG[K]LR	6	2943	3063	Intra	317.75	dynein heavy chain	dynein heavy chain
TGME49_283850:322-TGME49_283850:330	TGME49_283850-TGME49_283850	TGME49_283850	TGME49_283850	5	15	both	NVS[K]CPK	4	KVDLYTE[K]QGVR	8	330	322	Intra	317.679	peptidyl-prolyl cis-trans isomerase	peptidyl-prolyl cis-trans isomerase
TGME49_244690:383-TGME49_244690:470	TGME49_244690-TGME49_244690	TGME49_244690	TGME49_244690	5	2	cleaved	LLEDH[K]VVR	6	WSVVLCNG[K]R	9	383	470	Intra	317.37	244690	244690
TGME49_252220:13-TGME49_252220:35	TGME49_252220-TGME49_252220	TGME49_252220	TGME49_252220	5	1	cleaved	A[K]GNAAFQEGK	2	YEDAVGFFTEAI[K]CTPDDAVLYSNR	13	13	35	Intra	317.34	tetratricopeptide repeat domain containing protein	tetratricopeptide repeat domain containing protein
TGME49_286750:249-TGME49_286750:293	TGME49_286750-TGME49_286750	TGME49_286750	TGME49_286750	5	1	cleaved	LYG[K]VLKPDDIQLAFAR	4	NFLPDFFNSGSVEEM[K]IFLDEQR	16	293	249	Intra	317.16	MA3 domain-containing protein	MA3 domain-containing protein
TGME49_313290:302-TGME49_313290:317	TGME49_313290-TGME49_313290	TGME49_313290	TGME49_313290	5	2	cleaved	SGAG[K]LFLR	5	WPQGQFL[K]YEGPYEQSMK	8	317	302	Intra	317.14	MORN repeat-containing protein	MORN repeat-containing protein
TGME49_300260:158-TGME49_300260:335	TGME49_300260-TGME49_300260	TGME49_300260	TGME49_300260	5	15	both	LLEEA[K]K	6	LQLL[K]FDSDEAK	5	335	158	Intra	317.1	threonyl-tRNA synthetase family protein	threonyl-tRNA synthetase family protein
TGME49_227620:127-TGME49_227620:140	TGME49_227620-TGME49_227620	TGME49_227620	TGME49_227620	5	6	both	VA[K]EAAGR	3	[K]LANVESDR	1	127	140	Intra	317.07	GRA2	GRA2
TGME49_247760:146-TGME49_247760:507	TGME49_247760-TGME49_247760	TGME49_247760	TGME49_247760	5	2	cleaved	GVSSS[K]TSPGGER	6	FTSLIPDLLFG[K]IR	12	146	507	Intra	316.88	AMP-binding enzyme domain-containing protein	AMP-binding enzyme domain-containing protein
TGME49_207440:168-TGME49_210690:198	TGME49_207440-TGME49_210690	TGME49_210690	TGME49_207440	5	4	cleaved	SVI[K]SREEAK	4	LDLNTG[K]IVDTLK	7	198	168	Inter	316.816	RPS6	RPS4
TGME49_239820:128-TGME49_239820:235	TGME49_239820-TGME49_239820	TGME49_239820	TGME49_239820	5	116	both	[K]DACIINASR	1	[K]IPQADASVSR	1	235	128	Intra	316.68	D-3-phosphoglycerate dehydrogenase	D-3-phosphoglycerate dehydrogenase
TGME49_234505:387-TGME49_234505:387	TGME49_234505-TGME49_234505	TGME49_234505	TGME49_234505	5	18	both	[K]FFSIDR	1	[K]FFSIDR	1	387	387	Intra	316.58	phenylalanyl-tRNA synthetase alpha chain A	phenylalanyl-tRNA synthetase alpha chain A
TGME49_293690:144-TGME49_293690:94	TGME49_293690-TGME49_293690	TGME49_293690	TGME49_293690	5	61	both	EQD[K]GNSR	4	Y[K]VVRPEK	2	144	94	Intra	316.17	profilin PRF	profilin PRF
TGME49_247510:217-TGME49_247510:226	TGME49_247510-TGME49_247510	TGME49_247510	TGME49_247510	5	7	both	[K]FLEECHDDK	1	IYSVNEGN[Y]KAFPDGVK	9	226	217	Intra	316.03	fructose-1,6-bisphosphatase 2	fructose-1,6-bisphosphatase 2
TGME49_203630:40-TGME49_203630:55	TGME49_203630-TGME49_203630	TGME49_203630	TGME49_203630	5	2	cleaved	DSLVVQG[K]R	8	GFGGQT[K]PIFR	7	40	55	Intra	315.82	RPL44	RPL44
TGME49_238180:399-TGME49_238180:410	TGME49_238180-TGME49_238180	TGME49_238180	TGME49_238180	5	30	both	IQ[K]LSR	3	IL[K]QGDLLLNR	3	410	399	Intra	315.68	26s proteasome regulatory complex subunit	26s proteasome regulatory complex subunit
TGME49_229930:105-TGME49_229930:27	TGME49_229930-TGME49_229930	TGME49_229930	TGME49_229930	5	4	both	LC[K]ETGVIDK	3	LHDD[K]STFTGVHAHGGPSTVDTPSR	5	27	105	Intra	315.64	p25-alpha family protein	p25-alpha family protein
TGME49_214340:199-TGME49_214340:208	TGME49_214340-TGME49_214340	TGME49_214340	TGME49_214340	5	1	cleaved	LVTPAQ[K]R	7	IFDLTS[K]R	7	208	199	Intra	315.57	214340	214340
TGME49_263090:129-TGME49_263090:166	TGME49_263090-TGME49_263090	TGME49_263090	TGME49_263090	5	6	both	TSDSE[S]KVFYYK	6	QAADQAQESYQ[K]ATETAEAELPSTHPIR	12	129	166	Intra	315.52	14-3-3 protein	14-3-3 protein
TGME49_289750:33-TGME49_289750:9	TGME49_289750-TGME49_289750	TGME49_289750	TGME49_289750	5	1	cleaved	IQD[K]EGIPPDQQR	4	TL[T]GKTITLDVEPSDTIENVK	3	33	9	Intra	315.5	ribosomal-ubiquitin protein RPL40	ribosomal-ubiquitin protein RPL40
TGME49_252220:146-TGME49_252220:222	TGME49_252220-TGME49_252220	TGME49_252220	TGME49_252220	5	1	cleaved	GSAENASAT[K]AAAGVK	10	LA[K]YQQEDPEYTHR	3	222	146	Intra	315.43	tetratricopeptide repeat domain containing protein	tetratricopeptide repeat domain containing protein
TGME49_320050:19-TGME49_320050:27	TGME49_320050-TGME49_320050	TGME49_320050	TGME49_320050	5	13	both	YQV[K]YR	4	RQG[K]TDYAAR	4	19	27	Intra	315.288	RPL5	RPL5
TGME49_310490:55-TGME49_310490:65	TGME49_310490-TGME49_310490	TGME49_310490	TGME49_310490	5	4	both	YHPGYFG[K]VGMR	8	HYHLL[K]NQYTCPTVNVDK	6	55	65	Intra	315.22	RPL27A	RPL27A
TGME49_243730:137-TGME49_243730:307	TGME49_243730-TGME49_243730	TGME49_243730	TGME49_243730	5	5	both	GPSLFTEETMGP[S]KR	13	ASGVPED[K]ILLLDDDR	8	137	307	Intra	314.83	rhoptry protein ROP9	rhoptry protein ROP9
TGME49_225080:49-TGME49_225080:80	TGME49_225080-TGME49_225080	TGME49_225080	TGME49_225080	5	12	both	[K]ADIDTNK	1	VVAIASTPQQF[K]IPTWFLNR	12	49	80	Intra	314.79	RPS18	RPS18
TGME49_217460:753-TGME49_217460:795	TGME49_217460-TGME49_217460	TGME49_217460	TGME49_217460	5	8	both	VY[K]GFVER	3	LGFFTPDGSTLPEEADNT[K]TR	19	753	795	Intra	314.73	glutaminyl-tRNA synthetase (GlnRS)	glutaminyl-tRNA synthetase (GlnRS)
TGME49_266070:11-TGME49_266070:50	TGME49_266070-TGME49_266070	TGME49_266070	TGME49_266070	5	14	both	FAQ[K]TMHTK	4	AQN[K]SLQPVCR	4	50	11	Intra	314.29	RPL31	RPL31
TGME49_294200:190-TGME49_294200:206	TGME49_294200-TGME49_294200	TGME49_294200	TGME49_294200	5	8	cleaved	VVVE[K]PFGR	5	VLYLALPPHIFAPAAAGF[K]R	19	206	190	Intra	314.29	glucose-6-phosphate 1-dehydrogenase	glucose-6-phosphate 1-dehydrogenase
TGME49_279380:132-TGME49_279380:160	TGME49_279380-TGME49_279380	TGME49_279380	TGME49_279380	5	1	cleaved	[K]VVLAGHSTGAQDIVSYLR	1	HVNAAPTPE[T]KIDGAILISGISDR	10	132	160	Intra	314.23	279380	279380
TGME49_205700:14-TGME49_205700:49	TGME49_205700-TGME49_205700	TGME49_205700	TGME49_205700	5	24	both	[S]GKPLYYK	1	VFFDISID[K]K	9	49	14	Intra	314.154	cyclophilin precursor	cyclophilin precursor
TGME49_251690:118-TGME49_251690:414	TGME49_251690-TGME49_251690	TGME49_251690	TGME49_251690	5	9	cleaved	SSSA[K]GADRNEK	5	IGNIVHK[S]VPVSNDEVNNQVVR	8	414	118	Intra	314.04	seryl-tRNA synthetase, cytoplasmic	seryl-tRNA synthetase, cytoplasmic
TGME49_268950:469-TGME49_268950:472	TGME49_268950-TGME49_268950	TGME49_268950	TGME49_268950	5	7	cleaved	[K]IREEAAR	1	AHAAEQAQ[K]R	9	472	469	Intra	313.874	268950	268950
TGME49_205470:419-TGME49_205470:803	TGME49_205470-TGME49_205470	TGME49_205470	TGME49_205470	5	4	both	TDLYI[K]SIQR	6	G[S]KMEELVHNIR	2	419	803	Intra	313.84	translation elongation factor 2 family protein	translation elongation factor 2 family protein
TGME49_236040:118-TGME49_236040:359	TGME49_236040-TGME49_236040	TGME49_236040	TGME49_236040	5	3	both	YGGGAGGAAAASSLFE[K]R	17	GLETLPL[T]DDEKATMGLDGLSER	8	359	118	Intra	313.78	fructose-1,6-bisphosphate aldolase	fructose-1,6-bisphosphate aldolase
TGME49_239500:240-TGME49_239500:53	TGME49_239500-TGME49_239500	TGME49_239500	TGME49_239500	5	16	both	MVT[S]KLLDQGR	4	LLSNEEVTALI[K]K	12	53	240	Intra	313.72	proteasome subunit alpha type-4	proteasome subunit alpha type-4
TGME49_226250:211-TGME49_226250:252	TGME49_226250-TGME49_226250	TGME49_226250	TGME49_226250	5	5	cleaved	VNYT[K]PTPIQK	5	FDSYD[K]VPVELK	6	252	211	Intra	313.59	DEAD (Asp-Glu-Ala-Asp) box polypeptide DDX3X	DEAD (Asp-Glu-Ala-Asp) box polypeptide DDX3X
TGME49_232710:109-TGME49_232710:143	TGME49_232710-TGME49_232710	TGME49_232710	TGME49_232710	5	5	both	D[K]ICSLVR	2	MFCIAF[T]KR	7	109	143	Intra	313.57	RPS3A	RPS3A
TGME49_271440:178-TGME49_271440:377	TGME49_271440-TGME49_271440	TGME49_271440	TGME49_271440	5	10	both	MN[K]IPTTVTLK	3	SPE[K]GELLPQVLESGR	4	178	377	Intra	313.3	nuclear protein localization protein 4	nuclear protein localization protein 4
TGME49_256990:410-TGME49_256990:437	TGME49_256990-TGME49_256990	TGME49_256990	TGME49_256990	5	27	both	DL[K]IPLFSR	3	DVTVGEAVA[K]K	10	410	437	Intra	313.05	glycyl-tRNA synthetase	glycyl-tRNA synthetase
TGME49_227620:127-TGME49_227620:88	TGME49_227620-TGME49_227620	TGME49_227620	TGME49_227620	5	16	both	VA[K]EAAGR	3	FL[K]FAENVGQHSEK	3	127	88	Intra	312.99	GRA2	GRA2
TGME49_203630:24-TGME49_203630:6	TGME49_203630-TGME49_203630	TGME49_203630	TGME49_203630	5	6	cleaved	VNVP[K]LR	5	HQPH[K]VSQYK	5	6	24	Intra	312.98	RPL44	RPL44
TGME49_240550:33-TGME49_240550:43	TGME49_240550-TGME49_240550	TGME49_240550	TGME49_240550	5	1	cleaved	VNAAG[K]R	6	ICCVCTET[K]AAR	9	33	43	Intra	312.94	copper chaperone COX17-1	copper chaperone COX17-1
TGME49_236040:22-TGME49_236040:359	TGME49_236040-TGME49_236040	TGME49_236040	TGME49_236040	5	47	both	[K]IAAPGK	1	YGGGAGGAAAASSLFE[K]R	17	22	359	Intra	312.86	fructose-1,6-bisphosphate aldolase	fructose-1,6-bisphosphate aldolase
TGME49_235020:783-TGME49_235020:834	TGME49_235020-TGME49_235020	TGME49_235020	TGME49_235020	5	1	cleaved	ASACVQ[K]WR	7	LLNVAAEAL[K]DK	10	834	783	Intra	312.73	COPI protein	COPI protein
TGME49_235970:185-TGME49_235970:434	TGME49_235970-TGME49_235970	TGME49_235970	TGME49_235970	5	2	both	VGD[K]IALSR	4	LQHIIILQN[K]VELIK	10	434	185	Intra	312.68	eukaryotic initiation factor-2 gamma	eukaryotic initiation factor-2 gamma
TGME49_295110:199-TGME49_295110:421	TGME49_295110-TGME49_295110	TGME49_295110	TGME49_295110	5	12	both	D[K]VPGEVIIR	2	ILPDSFCL[K]R	9	199	421	Intra	312.63	rhoptry protein ROP7	rhoptry protein ROP7
TGME49_268860:204-TGME49_268860:61	TGME49_268860-TGME49_268860	TGME49_268860	TGME49_268860	5	24	both	NVI[K]NK	4	YLG[K]GVLNAVEIVR	4	204	61	Intra	312.326	enolase 1	enolase 1
TGME49_261460:335-TGME49_261460:359	TGME49_261460-TGME49_261460	TGME49_261460	TGME49_261460	5	3	both	SVIVPGDF[K]SVK	9	LIEG[K]TFHVVTR	5	359	335	Intra	312.14	transcriptional elongation factor FACT80	transcriptional elongation factor FACT80
TGME49_305290:141-TGME49_305290:175	TGME49_305290-TGME49_305290	TGME49_305290	TGME49_305290	5	1	cleaved	TVTATLD[K]SGR	8	EMD[K]ALVEAVLPNAVK	4	175	141	Intra	312.11	vacuolar atp synthase subunit e	vacuolar atp synthase subunit e
TGME49_225080:132-TGME49_225080:139	TGME49_225080-TGME49_225080	TGME49_225080	TGME49_225080	5	5	both	GQHT[K]TTGR	5	HYWGL[K]VR	6	139	132	Intra	312.04	RPS18	RPS18
TGME49_300260:295-TGME49_300260:335	TGME49_300260-TGME49_300260	TGME49_300260	TGME49_300260	5	23	both	LLEEA[K]K	6	AFQVI[K]HSASYWLGR	6	335	295	Intra	312.03	threonyl-tRNA synthetase family protein	threonyl-tRNA synthetase family protein
TGME49_320080:340-TGME49_320080:395	TGME49_320080-TGME49_320080	TGME49_320080	TGME49_320080	5	1	cleaved	[K]GGGIDEFQK	1	ALDEIVDVA[T]KR	10	340	395	Intra	312.01	KH domain-containing protein	KH domain-containing protein
TGME49_233480:257-TGME49_233480:328	TGME49_233480-TGME49_233480	TGME49_233480	TGME49_233480	5	3	cleaved	PGGGSGGG[K]R	9	PFTSVIPGYL[S]KWFFGDPK	11	328	257	Intra	311.96	SRS29C	SRS29C
TGME49_235020:717-TGME49_266990:728	TGME49_235020-TGME49_266990	TGME49_235020	TGME49_266990	5	4	cleaved	[S]TSKSSTEPGTVVAR	1	DAEDE[K]TVSAPDDLAFFR	6	717	728	Inter	311.36	COPI protein	beta-COP
TGME49_227620:52-TGME49_270250:81	TGME49_227620-TGME49_270250	TGME49_227620	TGME49_270250	5	4	both	AVGG[K]GEHTPPLPDER	5	VERPTGNPDLL[K]IAIK	12	52	81	Inter	311.34	GRA2	GRA1
TGME49_219690:12-TGME49_219690:19	TGME49_219690-TGME49_219690	TGME49_219690	TGME49_219690	5	48	both	ND[K]IDLAR	3	PNDLAGLE[K]ALNK	9	19	12	Intra	311.28	219690	219690
TGME49_310490:124-TGME49_310490:65	TGME49_310490-TGME49_310490	TGME49_310490	TGME49_310490	5	3	both	IPVIV[K]AR	6	HYHLL[K]NQYTCPTVNVDK	6	124	65	Intra	311.22	RPL27A	RPL27A
TGME49_246560:88-TGME49_246560:95	TGME49_246560-TGME49_246560	TGME49_246560	TGME49_246560	5	13	both	GEIEGI[K]K	7	DYMEN[K]DK	6	88	95	Intra	311.21	vacuolar ATP synthase subunit g	vacuolar ATP synthase subunit g
TGME49_257090:30-TGME49_257090:56	TGME49_257090-TGME49_257090	TGME49_257090	TGME49_257090	5	3	cleaved	LQLTL[K]R	6	FGQASQQLGG[K]GTAR	11	56	30	Intra	311.15	NAC domain-containing protein	NAC domain-containing protein
TGME49_207770:130-TGME49_207770:75	TGME49_207770-TGME49_207770	TGME49_207770	TGME49_207770	5	3	both	[S]KLDEVAFLR	1	HPEALALLQQIEDALAS[K]R	18	130	75	Intra	311.04	PCI domain-containing protein	PCI domain-containing protein
TGME49_305520:165-TGME49_305520:208	TGME49_305520-TGME49_305520	TGME49_305520	TGME49_305520	5	4	both	DCFSN[S]KGSTK	6	IGEPHTVPM[K]VSGR	10	208	165	Intra	310.94	RPS2	RPS2
TGME49_318230:131-TGME49_318230:151	TGME49_318230-TGME49_318230	TGME49_318230	TGME49_318230	5	27	both	F[K]ADLTK	2	FHIEEEG[K]GVDEQGNK	8	151	131	Intra	310.91	phosphoglycerate kinase PGKI	phosphoglycerate kinase PGKI
TGME49_254120:12-TGME49_254120:23	TGME49_254120-TGME49_254120	TGME49_254120	TGME49_254120	5	8	both	A[K]YPNR	2	DEVSFE[K]R	7	23	12	Intra	310.874	autophagy-related protein ATG8	autophagy-related protein ATG8
TGME49_264875:64-TGME49_288360:324	TGME49_264875-TGME49_288360	TGME49_288360	TGME49_264875	5	3	cleaved	IEALTG[K]R	7	AALRSVSVM[T]HATESGPGNSGDSRRK	10	324	64	Inter	310.57	tryptophanyl-tRNA synthetase (TrpRS2)	264875
TGME49_214940:119-TGME49_214940:126	TGME49_214940-TGME49_214940	TGME49_214940	TGME49_214940	5	1	cleaved	DIDGVPSD[K]AGK	9	CFL[K]NFSGEDSSEIDEK	4	119	126	Intra	310.39	MIC2-associated protein M2AP	MIC2-associated protein M2AP
TGME49_256990:410-TGME49_256990:424	TGME49_256990-TGME49_256990	TGME49_256990	TGME49_256990	5	13	both	DL[K]IPLFSR	3	ENQLTDG[K]VLR	8	410	424	Intra	310.31	glycyl-tRNA synthetase	glycyl-tRNA synthetase
TGME49_251680:167-TGME49_286420:369	TGME49_251680-TGME49_286420	TGME49_251680	TGME49_286420	5	4	cleaved	DGL[K]EEKY	4	R[S]GKTLEEAPK	2	167	369	Inter	309.993	translationally-controlled tumor protein homolog	elongation factor 1-alpha (EF-1-ALPHA)
TGME49_219310:274-TGME49_219310:57	TGME49_219310-TGME49_219310	TGME49_219310	TGME49_219310	5	3	both	LEDQAN[K]AK	7	LMGDHALAQM[K]SNAK	11	274	57	Intra	309.99	DnaK family protein	DnaK family protein
TGME49_217890:177-TGME49_217890:92	TGME49_217890-TGME49_217890	TGME49_217890	TGME49_217890	5	10	both	NVEL[K]DGGIGK	5	[K]GDKAMKPTAEGVK	1	92	177	Intra	309.79	peroxiredoxin PRX1	peroxiredoxin PRX1
TGME49_299050:68-TGME49_299050:95	TGME49_299050-TGME49_299050	TGME49_299050	TGME49_299050	5	1	cleaved	[K]FTGCIGR	1	SC[K]FVLDLLR	3	68	95	Intra	309.79	RPL17	RPL17
TGME49_286420:259-TGME49_286420:315	TGME49_286420-TGME49_286420	TGME49_286420	TGME49_286420	5	17	both	RGYVASD[S]KNDPAK	8	VETGIL[K]AGMVLTFAPVGLTTECK	7	315	259	Intra	309.745	elongation factor 1-alpha (EF-1-ALPHA)	elongation factor 1-alpha (EF-1-ALPHA)
TGME49_272910:486-TGME49_297500:465	TGME49_272910-TGME49_297500	TGME49_272910	TGME49_297500	5	6	cleaved	L[K]HAQGEK	2	ALATNAGYDATDILN[K]LR	16	486	465	Inter	309.58	T-complex protein 1 delta subunit	T-complex protein 1 eta subunit
TGME49_291640:165-TGME49_291640:257	TGME49_291640-TGME49_291640	TGME49_291640	TGME49_291640	5	5	cleaved	HPE[K]GSMER	4	VAFVGDL[K]NGR	8	165	257	Intra	309.54	aspartate carbamoyltransferase	aspartate carbamoyltransferase
TGME49_288360:304-TGME49_288360:572	TGME49_288360-TGME49_288360	TGME49_288360	TGME49_288360	5	1	cleaved	[K]FGCSSITPELISR	1	TKMSGSVE[T]SSIYVSDTPEQIK	9	304	572	Intra	309.5	tryptophanyl-tRNA synthetase (TrpRS2)	tryptophanyl-tRNA synthetase (TrpRS2)
TGME49_319730:108-TGME49_319730:96	TGME49_319730-TGME49_319730	TGME49_319730	TGME49_319730	5	3	cleaved	LDSCQ[K]TCYTR	6	FAQPDK[S]ADPASFEAEREK	7	96	108	Intra	309.48	YOU2 family C2C2 zinc finger protein	YOU2 family C2C2 zinc finger protein
TGME49_249780:235-TGME49_249780:254	TGME49_249780-TGME49_249780	TGME49_249780	TGME49_249780	5	1	cleaved	[T]LPGSKDADAELAPADTFLER	1	ATLA[K]LLNATAEEQETPEEAANR	5	254	235	Intra	309.45	249780	249780
TGME49_289730:396-TGME49_289730:44	TGME49_289730-TGME49_289730	TGME49_289730	TGME49_289730	5	2	cleaved	INNEASL[K]GR	8	VVELPLSGV[K]YGTVR	10	44	396	Intra	309.36	vacuolar protein sorting-associated protein 18	vacuolar protein sorting-associated protein 18
TGME49_289530:15-TGME49_289530:52	TGME49_289530-TGME49_289530	TGME49_289530	TGME49_289530	5	17	both	[K]AVAVHSR	1	LAASIL[K]CGR	7	52	15	Intra	309.3	RPL19	RPL19
TGME49_310010:1018-TGME49_310010:1021	TGME49_310010-TGME49_310010	TGME49_310010	TGME49_310010	5	3	cleaved	[K]LQELQISR	1	LLWGTIIAE[K]ER	10	1021	1018	Intra	308.94	rhoptry neck protein RON1	rhoptry neck protein RON1
TGME49_320010:115-TGME49_320010:309	TGME49_320010-TGME49_320010	TGME49_320010	TGME49_320010	5	1	cleaved	[K]AGGNPEDFNILR	1	LHLFCFSVLK[S]SR	11	309	115	Intra	308.84	320010	320010
TGME49_230990:586-TGME49_230990:958	TGME49_230990-TGME49_230990	TGME49_230990	TGME49_230990	5	4	both	DALA[K]APR	5	ALLSGCFVDAASA[K]AALR	14	586	958	Intra	308.32	230990	230990
TGME49_223410:169-TGME49_223410:51	TGME49_223410-TGME49_223410	TGME49_223410	TGME49_223410	5	1	cleaved	LVD[K]LSQGR	4	S[K]EYSDNTR	2	169	51	Intra	308.28	eukaryotic initiation factor eIF4E1	eukaryotic initiation factor eIF4E1
TGME49_290200:147-TGME49_290200:2	TGME49_290200-TGME49_290200	TGME49_290200	TGME49_290200	5	2	cleaved	[G]APSPVAAGVAAR	1	[K]NLGCYFALQNLPWLCR	1	2	147	Intra	308.25	NAD/NADP octopine/nopaline dehydrogenase, alpha-helical domain-containing protein	NAD/NADP octopine/nopaline dehydrogenase, alpha-helical domain-containing protein
TGME49_256990:524-TGME49_256990:695	TGME49_256990-TGME49_256990	TGME49_256990	TGME49_256990	5	3	both	VDASTA[S]IGKR	7	[K]FDSPQIVEYVK	1	695	524	Intra	308.24	glycyl-tRNA synthetase	glycyl-tRNA synthetase
TGME49_286420:316-TGME49_286420:440	TGME49_286420-TGME49_286420	TGME49_286420	TGME49_286420	5	22	both	VT[K]SAVK	3	GYVASDS[K]NDPAK	8	440	316	Intra	308.222	elongation factor 1-alpha (EF-1-ALPHA)	elongation factor 1-alpha (EF-1-ALPHA)
TGME49_202020:532-TGME49_202020:613	TGME49_202020-TGME49_202020	TGME49_202020	TGME49_202020	5	3	both	LPNAVLL[K]R	8	EI[K]DAETALGALHQAPLEEVK	3	613	532	Intra	308.11	DnAK-TPR	DnAK-TPR
TGME49_205470:153-TGME49_205470:305	TGME49_205470-TGME49_205470	TGME49_205470	TGME49_205470	5	24	both	GDDRDL[T]GKALLK	7	IRPVLHVN[K]VDR	9	305	153	Intra	307.924	translation elongation factor 2 family protein	translation elongation factor 2 family protein
TGME49_227620:139-TGME49_227620:99	TGME49_227620-TGME49_227620	TGME49_227620	TGME49_227620	5	3	cleaved	GMVTVG[K]K	7	FAENVGQHSE[K]AFK	11	139	99	Intra	307.92	GRA2	GRA2
TGME49_273090:761-TGME49_273090:768	TGME49_273090-TGME49_273090	TGME49_273090	TGME49_273090	5	32	both	M[K]FDPLYK	2	SVSQTDLT[K]YDNFR	9	768	761	Intra	307.79	cell division protein CDC48CY	cell division protein CDC48CY
TGME49_226970:147-TGME49_226970:74	TGME49_226970-TGME49_226970	TGME49_226970	TGME49_226970	5	2	cleaved	VI[K]GMVISTK	3	VE[K]NQVFGNVR	3	74	147	Intra	307.59	RPS11	RPS11
TGME49_227600:108-TGME49_262690:135	TGME49_227600-TGME49_262690	TGME49_227600	TGME49_262690	5	5	cleaved	QVLQV[K]EK	6	VS[K]DLLFLR	3	108	135	Inter	307.56	RPL34	RPL27
TGME49_203310:137-TGME49_203310:75	TGME49_203310-TGME49_203310	TGME49_203310	TGME49_203310	5	5	both	RSF[K]DLLK	4	GTDDHLTTSMD[K]ASVESQLPR	12	137	75	Intra	307.482	GRA7	GRA7
TGME49_289680:180-TGME49_289680:197	TGME49_289680-TGME49_289680	TGME49_289680	TGME49_289680	5	5	both	GQ[K]IHLDEER	3	[K]QIEDNPQSTTQPGR	1	197	180	Intra	307.45	ras-related protein RAB11A	ras-related protein RAB11A
TGME49_300260:11-TGME49_300260:37	TGME49_300260-TGME49_300260	TGME49_300260	TGME49_300260	5	1	cleaved	RAEKG[T]VAALATEEK	6	IGDPHFQVSENSPFLQ[K]R	17	11	37	Intra	307.24	threonyl-tRNA synthetase family protein	threonyl-tRNA synthetase family protein
TGME49_228210:35-TGME49_300310:42	TGME49_228210-TGME49_300310	TGME49_228210	TGME49_300310	5	15	cleaved	ECEA[K]VK	5	IL[K]SEVNR	3	35	42	Inter	307.049	26S proteasome regulatory subunit	26S proteasome regulatory subunit, S6a family AAA ATpase
TGME49_290670:112-TGME49_290670:113	TGME49_290670-TGME49_290670	TGME49_290670	TGME49_290670	5	1	cleaved	LPS[K]SAPAVK	4	LP[S]KSAPAVK	3	113	112	Intra	306.72	leucyl aminopeptidase LAP	leucyl aminopeptidase LAP
TGME49_310060:162-TGME49_310060:261	TGME49_310060-TGME49_310060	TGME49_310060	TGME49_310060	5	6	both	F[K]SVSSEDANR	2	[K]STLTLADAEEQILEFVQK	1	162	261	Intra	306.17	small nuclease	small nuclease
TGME49_309210:156-TGME49_309210:63	TGME49_309210-TGME49_309210	TGME49_309210	TGME49_309210	5	58	both	NF[K]EVLR	3	MAPEFA[K]R	7	156	63	Intra	305.91	peroxiredoxin 6	peroxiredoxin 6
TGME49_229210:112-TGME49_300280:66	TGME49_229210-TGME49_300280	TGME49_300280	TGME49_229210	5	1	cleaved	HQTEE[K]EVK	6	LDVLSDLLPLFQA[K]NLER	14	66	112	Inter	305.9	LSM domain-containing protein	small nuclear ribonucleoprotein polypeptide A'
TGME49_270690:548-TGME49_270690:611	TGME49_270690-TGME49_270690	TGME49_270690	TGME49_270690	5	2	both	SGQAQGEQSQF[K]TVDK	12	[Y]TLSKDDTNMFGLVQSVGPPR	1	611	548	Intra	305.87	dynamin-related protein DRPC	dynamin-related protein DRPC
TGME49_209600:102-TGME49_209600:105	TGME49_209600-TGME49_209600	TGME49_209600	TGME49_209600	5	25	cleaved	I[K]QLFGK	2	VLPDTENV[K]K	9	105	102	Intra	305.77	209600	209600
TGME49_286420:394-TGME49_286420:416	TGME49_286420-TGME49_286420	TGME49_286420	TGME49_286420	5	3	cleaved	DM[K]QTVAVGVIK	3	SGDAAMVNMEPS[K]PMVVEAFTDYPPLGR	13	416	394	Intra	305.58	elongation factor 1-alpha (EF-1-ALPHA)	elongation factor 1-alpha (EF-1-ALPHA)
TGME49_209910:19-TGME49_209910:9	TGME49_209910-TGME49_209910	TGME49_209910	TGME49_209910	5	4	both	TAG[K]SLGPR	4	GPAQ[K]SQAAK	5	19	9	Intra	305.57	histone H2Bv	histone H2Bv
TGME49_214350:374-TGME49_214350:395	TGME49_214350-TGME49_214350	TGME49_214350	TGME49_214350	5	1	cleaved	FNVTNSG[K]K	8	G[K]DYVVEDGDIIFFK	2	395	374	Intra	305.5	GTP-binding protein	GTP-binding protein
TGME49_240870:497-TGME49_240870:540	TGME49_240870-TGME49_240870	TGME49_240870	TGME49_240870	5	14	both	NPEAA[K]K	6	[K]PAHTQDLVTK	1	540	497	Intra	305.44	beta adaptin protein	beta adaptin protein
TGME49_233480:161-TGME49_233480:255	TGME49_233480-TGME49_233480	TGME49_233480	TGME49_233480	5	1	cleaved	ISVPESQYPANA[K]SFR	13	PFTSVIPG[Y]LSKWFFGDPK	9	161	255	Intra	305.39	SRS29C	SRS29C
TGME49_314070:156-TGME49_314070:69	TGME49_314070-TGME49_314070	TGME49_314070	TGME49_314070	5	8	both	LAIV[K]K	5	[K]SSAVSILFDAGK	1	156	69	Intra	305.39	314070	314070
TGME49_221210:171-TGME49_221210:63	TGME49_221210-TGME49_221210	TGME49_221210	TGME49_221210	5	5	cleaved	Y[K]GSVFHR	2	VA[K]ITDIGLLE	3	63	171	Intra	305.16	cyclophilin	cyclophilin
TGME49_286420:362-TGME49_286420:444	TGME49_286420-TGME49_286420	TGME49_286420	TGME49_286420	5	12	both	SAV[K]AAK	4	FAEI[K]TK	5	444	362	Intra	305.13	elongation factor 1-alpha (EF-1-ALPHA)	elongation factor 1-alpha (EF-1-ALPHA)
TGME49_238250:2-TGME49_310490:124	TGME49_238250-TGME49_310490	TGME49_238250	TGME49_310490	5	2	cleaved	[S]GIAVGLK	1	IPVIV[K]AR	6	2	124	Inter	305.05	RPL36	RPL27A
TGME49_284560:120-TGME49_284560:126	TGME49_284560-TGME49_284560	TGME49_284560	TGME49_284560	5	6	both	NFLGE[K]R	6	IV[K]MLPGVK	3	120	126	Intra	304.96	RPL9	RPL9
TGME49_209030:114-TGME49_209030:292	TGME49_209030-TGME49_209030	TGME49_209030	TGME49_209030	5	6	both	VAPEEHPVLLTEAPLNP[K]ANR	18	[K]DLYGNVVLSGGTTMYEGIGER	1	114	292	Intra	304.95	actin ACT1	actin ACT1
TGME49_286420:425-TGME49_286420:436	TGME49_286420-TGME49_286420	TGME49_286420	TGME49_286420	5	2	cleaved	KEPGAG[S]KVTK	7	QTVAVGVI[K]SVEK	9	436	425	Intra	304.89	elongation factor 1-alpha (EF-1-ALPHA)	elongation factor 1-alpha (EF-1-ALPHA)
TGME49_285980:180-TGME49_285980:43	TGME49_285980-TGME49_285980	TGME49_285980	TGME49_285980	5	21	both	[S]KTISTIK	1	PTTAYQDQ[K]PGTSGLR	9	180	43	Intra	304.79	phosphoglucomutase PGM1	phosphoglucomutase PGM1
TGME49_224460:488-TGME49_224460:493	TGME49_224460-TGME49_224460	TGME49_224460	TGME49_224460	5	3	cleaved	GMDLYF[K]R	7	HDG[K]AVTCDDLR	4	488	493	Intra	304.78	aminopeptidase N3	aminopeptidase N3
TGME49_263090:129-TGME49_263090:164	TGME49_263090-TGME49_263090	TGME49_263090	TGME49_263090	5	5	both	TSDSE[S]KVFYYK	6	QAADQAQES[Y]QKATETAEAELPSTHPIR	10	129	164	Intra	304.77	14-3-3 protein	14-3-3 protein
TGME49_283780:2-TGME49_283780:79	TGME49_283780-TGME49_283780	TGME49_283780	TGME49_283780	5	9	cleaved	QVPAMV[K]R	7	[A]PTQLEQCASHGK	1	79	2	Intra	304.74	glucose-6-phosphate isomerase GPI	glucose-6-phosphate isomerase GPI
TGME49_273760:159-TGME49_273760:526	TGME49_273760-TGME49_273760	TGME49_273760	TGME49_273760	5	7	both	MVQEAE[K]YK	7	QA[T]KDAGTIAGLSVLR	3	526	159	Intra	304.71	heat shock protein HSP70	heat shock protein HSP70
TGME49_210840:456-TGME49_210840:464	TGME49_210840-TGME49_210840	TGME49_210840	TGME49_210840	5	4	both	YFDL[K]QNR	5	HTDY[K]FSYDR	5	456	464	Intra	304.65	arginyl-tRNA synthetase family protein	arginyl-tRNA synthetase family protein
TGME49_248480:111-TGME49_248480:152	TGME49_248480-TGME49_248480	TGME49_248480	TGME49_248480	5	18	both	RLQ[T]KVFK	4	VD[S]EKHVDYAITSPFGGGRPGR	3	111	152	Intra	304.643	RPS9	RPS9
TGME49_211680:143-TGME49_211680:194	TGME49_211680-TGME49_211680	TGME49_211680	TGME49_211680	5	5	both	YGASDE[K]IYSLR	7	MTGPAVTEVEG[S]AEDKVTK	12	194	143	Intra	304.64	protein disulfide isomerase	protein disulfide isomerase
TGME49_207640:403-TGME49_207640:452	TGME49_207640-TGME49_207640	TGME49_207640	TGME49_207640	5	3	both	[K]DWVLCESR	1	YQPLFDFFN[K]EPR	10	403	452	Intra	304.41	isoleucyl-tRNA synthetase family protein	isoleucyl-tRNA synthetase family protein
TGME49_229250:4-TGME49_229250:47	TGME49_229250-TGME49_229250	TGME49_229250	TGME49_229250	5	3	cleaved	VS[S]ELLWQCVR	3	YSGIAH[K]QPLGLNR	7	4	47	Intra	304.3	RPL28	RPL28
TGME49_233140:165-TGME49_233140:80	TGME49_233140-TGME49_233140	TGME49_233140	TGME49_233140	5	5	cleaved	A[K]NDVAN	2	SSIS[K]TPLR	5	165	80	Intra	304.3	deoxyuridine 5'-triphosphate nucleotidohydrolase	deoxyuridine 5'-triphosphate nucleotidohydrolase
TGME49_299210:152-TGME49_299210:159	TGME49_299210-TGME49_299210	TGME49_299210	TGME49_299210	5	59	both	[K]GSYLGK	1	VYQ[K]VIQEER	4	159	152	Intra	304.27	CTP synthase	CTP synthase
TGME49_270380:43-TGME49_270380:76	TGME49_270380-TGME49_270380	TGME49_270380	TGME49_270380	5	2	both	[K]GQTPSQIGVTLR	1	IL[K]LQGLAPELPEDLYYLIK	3	43	76	Intra	304.21	RPS13	RPS13
TGME49_256990:320-TGME49_256990:95	TGME49_256990-TGME49_256990	TGME49_256990	TGME49_256990	5	6	both	GQ[K]ASAASR	3	LL[K]QANAPAEEIAAGVDTLVHLR	3	320	95	Intra	304.2	glycyl-tRNA synthetase	glycyl-tRNA synthetase
TGME49_293870:103-TGME49_293870:47	TGME49_293870-TGME49_293870	TGME49_293870	TGME49_293870	5	5	both	VEEMV[K]K	6	QVAPLVEAMSE[K]PEYAK	12	103	47	Intra	304.06	thioredoxin 1	thioredoxin 1
TGME49_205440:436-TGME49_229990:495	TGME49_205440-TGME49_229990	TGME49_205440	TGME49_229990	5	6	cleaved	NVESV[K]QYPYK	6	WHGLDL[T]SGKTR	7	436	495	Inter	303.97	CCT chaperonin gamma subunit	T-complex protein 1 subunit alpha
TGME49_300140:217-TGME49_300140:7	TGME49_300140-TGME49_300140	TGME49_300140	TGME49_300140	5	7	both	LLTP[K]DDVR	5	AAA[K]PAQSAGDDEEPAK	4	7	217	Intra	303.96	elongation factor 1-gamma	elongation factor 1-gamma
TGME49_238250:9-TGME49_310490:124	TGME49_238250-TGME49_310490	TGME49_310490	TGME49_238250	5	1	cleaved	IPVIV[K]AR	6	SGIAVGL[K]R	8	124	9	Inter	303.92	RPL27A	RPL36
TGME49_237560:189-TGME49_237560:192	TGME49_237560-TGME49_237560	TGME49_237560	TGME49_237560	5	2	both	HAILDYQ[K]K	8	Q[K]TTQVSGSSTMDR	2	189	192	Intra	303.78	iron-sulfur cluster assembly protein ISU1	iron-sulfur cluster assembly protein ISU1
TGME49_320210:255-TGME49_320210:277	TGME49_320210-TGME49_320210	TGME49_320210	TGME49_320210	5	3	cleaved	LTGHT[K]AVR	6	LHVTEPVVVSASDDK[T]VR	16	255	277	Intra	303.78	pre-mRNA-processing factor 19	pre-mRNA-processing factor 19
TGME49_219540:390-TGME49_219540:397	TGME49_219540-TGME49_219540	TGME49_219540	TGME49_219540	5	10	both	KNEE[K]VVR	5	ILL[K]EEQQFSR	4	390	397	Intra	303.772	cytosolic tRNA-Ala synthetase	cytosolic tRNA-Ala synthetase
TGME49_315620:143-TGME49_315620:281	TGME49_315620-TGME49_315620	TGME49_315620	TGME49_315620	5	1	cleaved	DFHYSPQAY[K]ETVLAR	10	AIPENLDALVQSVT[K]TDDEVR	15	281	143	Intra	303.7	vacuolar ATP synthase subunit C	vacuolar ATP synthase subunit C
TGME49_289210:105-TGME49_289210:98	TGME49_289210-TGME49_289210	TGME49_289210	TGME49_289210	4	7	cleaved	EMTEL[K]TK	6	EAVLAECRDELEAT[K]K	15	105	98	Intra	303.66	prefoldin subunit 4	prefoldin subunit 4
TGME49_263870:543-TGME49_263870:759	TGME49_263870-TGME49_263870	TGME49_263870	TGME49_263870	5	2	both	AMSAVGT[K]VDAAK	8	N[K]QIIDPIVPR	2	759	543	Intra	303.54	glutamate-tRNA ligase	glutamate-tRNA ligase
TGME49_320050:244-TGME49_320050:252	TGME49_320050-TGME49_320050	TGME49_320050	TGME49_320050	5	17	both	[K]NPDAVK	1	NKIEADDIEAMY[K]NAHAQIR	13	252	244	Intra	303.324	RPL5	RPL5
TGME49_251690:321-TGME49_251690:372	TGME49_251690-TGME49_251690	TGME49_251690	TGME49_251690	5	4	both	[K]YDLEAWFPGYGDFR	1	IHQFE[K]VEQFCITTPEESWK	6	372	321	Intra	303.13	seryl-tRNA synthetase, cytoplasmic	seryl-tRNA synthetase, cytoplasmic
TGME49_289380:673-TGME49_289380:794	TGME49_289380-TGME49_289380	TGME49_289380	TGME49_289380	5	4	both	GAAG[K]SAPFTR	5	VTFATMY[K]AFCADVAR	8	673	794	Intra	303.12	GRA39	GRA39
TGME49_289380:776-TGME49_289380:793	TGME49_289380-TGME49_289380	TGME49_289380	TGME49_289380	5	1	cleaved	G[K]TACTLSDDVR	2	VTFATM[Y]KAFCADVAR	7	776	793	Intra	303.04	GRA39	GRA39
TGME49_232710:144-TGME49_232710:152	TGME49_232710-TGME49_232710	TGME49_232710	TGME49_232710	5	4	both	MFCIAFT[K]R	8	[S]TCYAQTSQIR	1	144	152	Intra	302.98	RPS3A	RPS3A
TGME49_224850:180-TGME49_224850:239	TGME49_224850-TGME49_224850	TGME49_224850	TGME49_224850	5	3	both	NLD[K]NIDNK	4	VNGMLIGG[K]TVYVGPFIR	9	180	239	Intra	302.72	polyadenylate-binding protein PABC	polyadenylate-binding protein PABC
TGME49_217890:133-TGME49_217890:195	TGME49_217890-TGME49_217890	TGME49_217890	TGME49_217890	5	5	cleaved	EYLG[S]K	5	GLFLID[K]EGVLQHCVINNLPLGR	7	195	133	Intra	302.63	peroxiredoxin PRX1	peroxiredoxin PRX1
TGME49_244560:608-TGME49_244560:685	TGME49_244560-TGME49_244560	TGME49_244560	TGME49_244560	5	6	cleaved	VEVS[K]R	5	APEMQIFL[K]K	9	685	608	Intra	302.61	heat shock protein 90	heat shock protein 90
TGME49_254120:23-TGME49_254120:47	TGME49_254120-TGME49_254120	TGME49_254120	TGME49_254120	5	4	both	A[K]YPNRIPVICEK	2	[K]FLVPMNMLVGEFK	1	23	47	Intra	302.534	autophagy-related protein ATG8	autophagy-related protein ATG8
TGME49_214490:1011-TGME49_214490:1029	TGME49_214490-TGME49_214490	TGME49_214490	TGME49_214490	5	14	both	[K]FAAIAK	1	LNE[K]TPDGETEK	4	1029	1011	Intra	302.46	peptidase M16 inactive domain-containing protein	peptidase M16 inactive domain-containing protein
TGME49_214080:126-TGME49_214080:237	TGME49_214080-TGME49_214080	TGME49_214080	TGME49_214080	5	2	both	[K]YENLNTEQQK	1	NFNEEQHAAQL[K]K	12	126	237	Intra	302.31	toxofilin	toxofilin
TGME49_231140:49-TGME49_231140:70	TGME49_231140-TGME49_231140	TGME49_231140	TGME49_231140	5	28	both	L[K]VNASLAR	2	ATYD[K]LLADIPK	5	70	49	Intra	302.26	RPS25	RPS25
TGME49_288380:559-TGME49_288380:609	TGME49_288380-TGME49_288380	TGME49_288380	TGME49_288380	5	6	both	EVLHD[K]VEQVVVSNR	6	[K]TMEINPTNPIMEELK	1	559	609	Intra	302.22	heat shock protein HSP90	heat shock protein HSP90
TGME49_225260:735-TGME49_225260:746	TGME49_225260-TGME49_225260	TGME49_225260	TGME49_225260	5	6	cleaved	VN[K]ELNSAR	3	GRLESQPGK[S]LR	10	746	735	Intra	302.091	DNA-directed RNA polymerase II RPB1	DNA-directed RNA polymerase II RPB1
TGME49_216670:137-TGME49_216670:355	TGME49_216670-TGME49_216670	TGME49_216670	TGME49_216670	5	2	cleaved	GSGAPSA[K]K	8	ACGLVLD[K]QSGGAGR	8	137	355	Intra	301.91	FUSE-binding protein 2 / KH-type splicing regulatory protein	FUSE-binding protein 2 / KH-type splicing regulatory protein
TGME49_215220:131-TGME49_215220:236	TGME49_215220-TGME49_215220	TGME49_215220	TGME49_215220	5	5	cleaved	VLPSGEG[K]EK	8	VLTSGEG[K]EK	8	236	131	Intra	301.9	GRA22	GRA22
TGME49_217890:183-TGME49_217890:98	TGME49_217890-TGME49_217890	TGME49_217890	TGME49_217890	5	11	both	AM[K]PTAEGVK	3	DGGIG[K]ISFPLLADVSHK	6	183	98	Intra	301.78	peroxiredoxin PRX1	peroxiredoxin PRX1
TGME49_229670:60-TGME49_229670:80	TGME49_229670-TGME49_229670	TGME49_229670	TGME49_229670	5	5	both	[K]ITAFVPR	1	LGIEA[K]QPNSAIR	6	80	60	Intra	301.66	RPS23	RPS23
TGME49_251810:29-TGME49_251810:70	TGME49_251810-TGME49_251810	TGME49_251810	TGME49_251810	5	40	both	[K]NGFVMLK	1	[K]YEDVCPTSHNMEVPNVK	1	29	70	Intra	301.37	translation initiation factor eIF-5A	translation initiation factor eIF-5A
TGME49_215220:192-TGME49_215220:91	TGME49_215220-TGME49_215220	TGME49_215220	TGME49_215220	5	13	cleaved	VLTSD[K]EK	6	E[K]VSVAFQGDDAR	2	192	91	Intra	301.36	GRA22	GRA22
TGME49_257090:49-TGME49_257090:56	TGME49_257090-TGME49_257090	TGME49_257090	TGME49_257090	5	10	cleaved	LQLTL[K]R	6	SVVVDD[K]K	7	56	49	Intra	301.36	NAC domain-containing protein	NAC domain-containing protein
TGME49_297510:294-TGME49_297510:327	TGME49_297510-TGME49_297510	TGME49_297510	TGME49_297510	5	1	cleaved	[K]ANVWTEEVR	1	YLLHAA[K]QALGALR	7	294	327	Intra	301.3	protein farnesyltransferase subunit alpha	protein farnesyltransferase subunit alpha
TGME49_205340:106-TGME49_205340:50	TGME49_205340-TGME49_205340	TGME49_205340	TGME49_205340	5	16	both	VD[K]DGTAR	3	GLHEVA[K]ALDAK	7	106	50	Intra	301.221	RPS12	RPS12
TGME49_289380:764-TGME49_289380:776	TGME49_289380-TGME49_289380	TGME49_289380	TGME49_289380	5	2	both	G[K]TACTLSDDVR	2	AVAELAATNAGTE[K]EK	14	776	764	Intra	301.14	GRA39	GRA39
TGME49_205440:436-TGME49_229990:498	TGME49_205440-TGME49_229990	TGME49_205440	TGME49_229990	5	1	cleaved	NVESV[K]QYPYK	6	WHGLDLTSG[K]TR	10	436	498	Inter	301.01	CCT chaperonin gamma subunit	T-complex protein 1 subunit alpha
TGME49_270510:288-TGME49_270510:625	TGME49_270510-TGME49_270510	TGME49_270510	TGME49_270510	5	9	both	FEILGMTDAA[K]YPLAK	11	DLDP[K]PYWWYMELR	5	288	625	Intra	300.95	asparaginyl-tRNA synthetase (NOB+tRNA synthase)	asparaginyl-tRNA synthetase (NOB+tRNA synthase)
TGME49_299810:661-TGME49_299810:689	TGME49_299810-TGME49_299810	TGME49_299810	TGME49_299810	5	6	both	APLV[K]EVAK	5	IFGVVEDDEDNMAYVK[S]K	17	661	689	Intra	300.853	cysteine-tRNA synthetase (CysRS)	cysteine-tRNA synthetase (CysRS)
TGME49_253430:485-TGME49_253430:521	TGME49_253430-TGME49_253430	TGME49_253430	TGME49_253430	5	17	both	HYN[K]GSAAR	4	[K]VTDTMMR	1	521	485	Intra	300.84	asparagine synthetase	asparagine synthetase
TGME49_205470:247-TGME49_205470:288	TGME49_205470-TGME49_205470	TGME49_205470	TGME49_205470	5	3	both	YT[K]MLGSLGIELK	3	LWGNNFYNA[K]EK	10	288	247	Intra	300.79	translation elongation factor 2 family protein	translation elongation factor 2 family protein
TGME49_289310:794-TGME49_289310:809	TGME49_289310-TGME49_289310	TGME49_289310	TGME49_289310	5	3	both	[K]MLASFFLGR	1	[K]LSDDAYAVNSGFTCLNR	1	794	809	Intra	300.76	cullin family protein	cullin family protein
TGME49_230450:316-TGME49_230450:480	TGME49_230450-TGME49_230450	TGME49_230450	TGME49_230450	5	18	both	[K]ANLYDK	1	DEAQNTLA[K]LK	9	480	316	Intra	300.56	bifunctional GMP synthase/glutamine amidotransferase protein	bifunctional GMP synthase/glutamine amidotransferase protein
TGME49_321500:138-TGME49_321500:219	TGME49_321500-TGME49_321500	TGME49_321500	TGME49_321500	5	25	both	FAES[K]AAR	5	LGFATSSCEPGQDQA[K]LFIGSIPR	16	219	138	Intra	300.42	RNA recognition motif-containing protein	RNA recognition motif-containing protein
TGME49_205700:14-TGME49_205700:51	TGME49_205700-TGME49_205700	TGME49_205700	TGME49_205700	5	2	cleaved	SG[K]PLYYK	3	VFFDISID[K]K	9	51	14	Intra	300.324	cyclophilin precursor	cyclophilin precursor
TGME49_205470:226-TGME49_205470:288	TGME49_205470-TGME49_205470	TGME49_205470	TGME49_205470	5	110	both	[K]FDVPK	1	YT[K]MLGSLGIELK	3	226	288	Intra	300.21	translation elongation factor 2 family protein	translation elongation factor 2 family protein
TGME49_205440:342-TGME49_229990:266	TGME49_205440-TGME49_229990	TGME49_229990	TGME49_205440	5	5	both	E[K]DITAAK	2	VTGATIVNRTEEI[T]KEDVGTK	14	266	342	Inter	300.202	T-complex protein 1 subunit alpha	CCT chaperonin gamma subunit
TGME49_294670:171-TGME49_294670:271	TGME49_294670-TGME49_294670	TGME49_294670	TGME49_294670	5	6	both	SAGAG[K]YIPR	6	HGYDNLLLNVEWA[K]PSNR	14	171	271	Intra	300.11	eIF3 subunit G	eIF3 subunit G
TGME49_270510:158-TGME49_270510:186	TGME49_270510-TGME49_270510	TGME49_270510	TGME49_270510	5	3	both	LAALLDGGEASVE[K]FVNR	14	SFTPGHLEDQVPTSC[K]QAIPVFGCGSTR	16	186	158	Intra	300.1	asparaginyl-tRNA synthetase (NOB+tRNA synthase)	asparaginyl-tRNA synthetase (NOB+tRNA synthase)
TGME49_257380:115-TGME49_257380:87	TGME49_257380-TGME49_257380	TGME49_257380	TGME49_257380	5	1	cleaved	SVS[K]HGVTVGK	4	LLIESSAGSGGYAFMAHDVL[K]GINR	21	115	87	Intra	300.01	inhibitor of cysteine protease 1	inhibitor of cysteine protease 1
TGME49_288380:322-TGME49_288380:411	TGME49_288380-TGME49_288380	TGME49_288380	TGME49_288380	5	4	both	ALLFLP[K]R	7	KED[Y]TKFYEQFSK	4	322	411	Intra	299.9	heat shock protein HSP90	heat shock protein HSP90
TGME49_219850:311-TGME49_219850:474	TGME49_219850-TGME49_219850	TGME49_219850	TGME49_219850	5	3	both	WEF[K]QPTPFLR	4	LAAAPAGGAN[K]PNAPAGK	11	474	311	Intra	299.85	prolyl-tRNA synthetase (ProRS)	prolyl-tRNA synthetase (ProRS)
TGME49_229000:45-TGME49_229000:61	TGME49_229000-TGME49_229000	TGME49_229000	TGME49_229000	5	2	both	A[S]KTADEPDAGK	2	SDSAD[K]NIETSDK	6	45	61	Intra	299.68	kelch repeat-containing protein	kelch repeat-containing protein
TGME49_216050:102-TGME49_286420:240	TGME49_216050-TGME49_286420	TGME49_216050	TGME49_286420	5	2	cleaved	[K]VFASTLAEFR	1	LPLQDV[Y]KIGGIGTVPVGR	7	102	240	Inter	299.67	tetratricopeptide repeat-containing protein	elongation factor 1-alpha (EF-1-ALPHA)
TGME49_310700:97-TGME49_310700:97	TGME49_310700-TGME49_310700	TGME49_310700	TGME49_310700	5	2	cleaved	G[K]QSLETICLLLAYK	2	G[K]QSLETICLLLAYK	2	97	97	Intra	299.56	serine/threonine phosphatase PP1	serine/threonine phosphatase PP1
TGME49_251780:345-TGME49_251780:354	TGME49_251780-TGME49_251780	TGME49_251780	TGME49_251780	5	1	cleaved	AQGIDLT[K]DK	8	ILQHLIDEF[K]K	10	354	345	Intra	299.38	heat shock protein	heat shock protein
TGME49_209030:114-TGME49_250710:107	TGME49_209030-TGME49_250710	TGME49_250710	TGME49_209030	5	5	cleaved	AEEDAET[K]R	8	VAPEEHPVLLTEAPLNP[K]ANR	18	107	114	Inter	299.37	MIC10	actin ACT1
TGME49_232440:254-TGME49_232440:259	TGME49_232440-TGME49_232440	TGME49_232440	TGME49_232440	5	3	cleaved	EIQDEY[K]K	7	ENW[K]YQAFLAQQR	4	254	259	Intra	299.29	Brf1p family coiled coil protein	Brf1p family coiled coil protein
TGME49_289300:691-TGME49_289300:83	TGME49_289300-TGME49_289300	TGME49_289300	TGME49_289300	5	2	both	[K]DLCVLLTR	1	EAN[K]FLTDWAPWSLTDSTEK	4	83	691	Intra	299.2	methionyl-tRNA synthetase	methionyl-tRNA synthetase
TGME49_252220:465-TGME49_288380:419	TGME49_252220-TGME49_288380	TGME49_288380	TGME49_252220	5	4	both	FYEQF[S]KNLK	6	EYP[K]ALQAFDK	4	419	465	Inter	299.17	heat shock protein HSP90	tetratricopeptide repeat domain containing protein
TGME49_204350:1189-TGME49_243800:65	TGME49_204350-TGME49_243800	TGME49_204350	TGME49_243800	5	2	cleaved	VLLLSG[K]R	7	GVAISGE[K]R	8	1189	65	Inter	299.12	GTP-binding protein	long-chain fatty acid CoA ligase
TGME49_210690:22-TGME49_210690:46	TGME49_210690-TGME49_210690	TGME49_210690	TGME49_210690	5	7	both	TVEVDDE[K]K	8	MGAEVAGDSIGDEF[K]GYIFR	15	22	46	Intra	299.06	RPS6	RPS6
TGME49_288530:242-TGME49_288530:245	TGME49_288530-TGME49_288530	TGME49_288530	TGME49_288530	5	5	cleaved	VSQEN[K]R	6	[K]SVAHQSSSK	1	242	245	Intra	299.06	NOL1/NOP2/sun family protein	NOL1/NOP2/sun family protein
TGME49_233480:161-TGME49_233480:328	TGME49_233480-TGME49_233480	TGME49_233480	TGME49_233480	5	5	cleaved	PGGGSGGG[K]R	9	ISVPESQYPANA[K]SFR	13	328	161	Intra	298.98	SRS29C	SRS29C
TGME49_227360:142-TGME49_292130:170	TGME49_227360-TGME49_292130	TGME49_292130	TGME49_227360	5	3	cleaved	SSAYYQ[K]K	7	YGDNN[K]MEAELTR	6	170	142	Inter	298.67	RPL13A	RPL3
TGME49_227620:99-TGME49_270250:81	TGME49_227620-TGME49_270250	TGME49_227620	TGME49_270250	5	4	cleaved	FAENVGQHSE[K]AFK	11	VERPTGNPDLL[K]IAIK	12	99	81	Inter	298.64	GRA2	GRA1
TGME49_252510:246-TGME49_252510:289	TGME49_252510-TGME49_252510	TGME49_252510	TGME49_252510	5	1	cleaved	[K]QIQWWGPGTR	1	GDSGD[S]KNFFLLLQK	6	246	289	Intra	298.64	Vid27 domain-containing protein	Vid27 domain-containing protein
TGME49_239100:72-TGME49_270380:29	TGME49_239100-TGME49_270380	TGME49_270380	TGME49_239100	5	9	cleaved	I[K]PSDVEEHIAK	2	AFVVFVPHAV[Y]QKTVK	11	29	72	Inter	298.57	RPS13	RPS7
TGME49_269180:2489-TGME49_269180:2495	TGME49_269180-TGME49_269180	TGME49_269180	TGME49_269180	5	3	cleaved	[K]SGGEPAAPK	1	APAEPSSPA[K]DSSR	10	2495	2489	Intra	298.45	MIF4G domain-containing protein	MIF4G domain-containing protein
TGME49_312630:1759-TGME49_312630:1806	TGME49_312630-TGME49_312630	TGME49_312630	TGME49_312630	5	3	both	IN[K]SGLPNER	3	MELALI[K]GQADPEIVLYAVK	7	1806	1759	Intra	298.3	glideosome-associated connector GAC	glideosome-associated connector GAC
TGME49_275802:107-TGME49_275802:72	TGME49_275802-TGME49_275802	TGME49_275802	TGME49_275802	5	4	both	WSAATELV[K]TLK	9	LNRPQ[K]ALELLEK	6	72	107	Intra	298.22	SRP72 RNA-binding domain-containing protein	SRP72 RNA-binding domain-containing protein
TGME49_310150:381-TGME49_310150:393	TGME49_310150-TGME49_310150	TGME49_310150	TGME49_310150	5	1	cleaved	LNAQPLV[K]R	8	LATTLLE[K]IEAR	8	393	381	Intra	298.15	AMP-binding enzyme domain-containing protein	AMP-binding enzyme domain-containing protein
TGME49_217460:629-TGME49_217460:709	TGME49_217460-TGME49_217460	TGME49_217460	TGME49_217460	5	28	both	ELHFS[K]K	6	GAIHWLSE[K]DAVPAEIR	9	629	709	Intra	298.12	glutaminyl-tRNA synthetase (GlnRS)	glutaminyl-tRNA synthetase (GlnRS)
TGME49_286420:316-TGME49_286420:437	TGME49_286420-TGME49_286420	TGME49_286420	TGME49_286420	5	2	both	KEPGAGS[K]VTK	8	RGYVASDS[K]NDPAK	9	437	316	Intra	297.79	elongation factor 1-alpha (EF-1-ALPHA)	elongation factor 1-alpha (EF-1-ALPHA)
TGME49_286420:363-TGME49_286420:378	TGME49_286420-TGME49_286420	TGME49_286420	TGME49_286420	5	14	both	FAEIK[T]K	6	TLEEAP[K]CIK	7	363	378	Intra	297.767	elongation factor 1-alpha (EF-1-ALPHA)	elongation factor 1-alpha (EF-1-ALPHA)
TGME49_237140:255-TGME49_237140:45	TGME49_237140-TGME49_237140	TGME49_237140	TGME49_237140	5	7	both	SQCPE[K]TAR	6	IAE[K]AGACAVMALEK	4	255	45	Intra	297.71	pyridoxal 5'-phosphate synthase subunit PDX1	pyridoxal 5'-phosphate synthase subunit PDX1
TGME49_314810:60-TGME49_314810:8	TGME49_314810-TGME49_314810	TGME49_314810	TGME49_314810	5	2	cleaved	TY[K]YVSEYR	3	YSV[K]LLRPMEGVPVPER	4	60	8	Intra	297.69	RPL7	RPL7
TGME49_233450:231-TGME49_233450:246	TGME49_233450-TGME49_233450	TGME49_233450	TGME49_233450	5	4	both	Q[K]YADVLPR	2	[K]EFCTGEPHTSCGR	1	246	231	Intra	297.55	SRS29A	SRS29A
TGME49_201680:625-TGME49_201680:635	TGME49_201680-TGME49_201680	TGME49_201680	TGME49_201680	5	2	cleaved	R[K]EAEQR	2	RVEE[K]QER	5	625	635	Intra	297.538	eukaryotic initiation factor-3 subunit 10	eukaryotic initiation factor-3 subunit 10
TGME49_286420:315-TGME49_286420:369	TGME49_286420-TGME49_286420	TGME49_286420	TGME49_286420	5	2	both	[S]GKTLEEAPK	1	RGYVASD[S]KNDPAK	8	369	315	Intra	297.36	elongation factor 1-alpha (EF-1-ALPHA)	elongation factor 1-alpha (EF-1-ALPHA)
TGME49_294898:664-TGME49_294898:670	TGME49_294898-TGME49_294898	TGME49_294898	TGME49_294898	5	6	both	LPNSQCI[K]R	8	N[K]DEGNELFR	2	664	670	Intra	297.34	tetratricopeptide repeat-containing protein	tetratricopeptide repeat-containing protein
TGME49_300100:1108-TGME49_311470:950	TGME49_300100-TGME49_311470	TGME49_300100	TGME49_311470	5	1	cleaved	[K]EGVAAATAR	1	NSQ[K]LNESMNASAIGAVFAK	4	1108	950	Inter	297.3	rhoptry neck protein RON2	rhoptry neck protein RON5
TGME49_263870:543-TGME49_263870:750	TGME49_263870-TGME49_263870	TGME49_263870	TGME49_263870	5	28	both	[S]KAMSAVGTK	1	N[K]QIIDPIVPR	2	750	543	Intra	297.27	glutamate-tRNA ligase	glutamate-tRNA ligase
TGME49_214350:172-TGME49_214350:189	TGME49_214350-TGME49_214350	TGME49_214350	TGME49_214350	5	6	both	LVG[K]GQVPK	4	VHLDVL[K]VVLEHLNNK	7	172	189	Intra	297.2	GTP-binding protein	GTP-binding protein
TGME49_288360:324-TGME49_288360:357	TGME49_288360-TGME49_288360	TGME49_288360	TGME49_288360	5	9	both	IEALTG[K]R	7	LA[S]GKREDGPGSEGLSGPGFYLYTGR	3	324	357	Intra	297.11	tryptophanyl-tRNA synthetase (TrpRS2)	tryptophanyl-tRNA synthetase (TrpRS2)
TGME49_223390:824-TGME49_223390:849	TGME49_223390-TGME49_223390	TGME49_223390	TGME49_223390	5	2	both	[K]LVEDLFADR	1	EILQSEAEAV[K]TGDLK	11	849	824	Intra	297.06	activating signal cointegrator 1 complex subunit 3 family 1 ASCC3L1	activating signal cointegrator 1 complex subunit 3 family 1 ASCC3L1
TGME49_290290:1060-TGME49_290290:674	TGME49_290290-TGME49_290290	TGME49_290290	TGME49_290290	5	3	both	ENPQ[K]YLER	5	SIVELIEEVT[K]TSGQK	11	674	1060	Intra	297.046	ubiquitin-activating enzyme E1 family protein	ubiquitin-activating enzyme E1 family protein
TGME49_277270:46-TGME49_292950:572	TGME49_277270-TGME49_292950	TGME49_292950	TGME49_277270	5	5	cleaved	NAEADTE[K]R	8	INVG[K]THLQTLR	5	572	46	Inter	297.04	apical cap protein AC10	NTPase II
TGME49_275750:13-TGME49_314740:78	TGME49_275750-TGME49_314740	TGME49_314740	TGME49_275750	5	1	cleaved	CVSL[K]SSGR	5	LQ[K]IMTQPINLIFR	3	78	13	Inter	296.98	PSP protein	small nuclear ribonucleoprotein E
TGME49_231850:140-TGME49_231850:41	TGME49_231850-TGME49_231850	TGME49_231850	TGME49_231850	5	149	both	[K]HQEDR	1	MCEQLN[K]DYASSTSVTAVLAK	7	41	140	Intra	296.93	protein phosphatase PPM13	protein phosphatase PPM13
TGME49_294550:3800-TGME49_294550:4339	TGME49_294550-TGME49_294550	TGME49_294550	TGME49_294550	5	1	cleaved	WLQGLE[K]QLYR	7	LT[K]TSFTDQNFLK	3	4339	3800	Intra	296.81	dynein heavy chain	dynein heavy chain
TGME49_203630:6-TGME49_203630:71	TGME49_203630-TGME49_203630	TGME49_203630	TGME49_203630	5	3	cleaved	VNVP[K]LR	5	IVL[K]LECTK	4	6	71	Intra	296.55	RPL44	RPL44
TGME49_207440:214-TGME49_207440:214	TGME49_207440-TGME49_207440	TGME49_207440	TGME49_207440	5	1	cleaved	DA[K]NNEFATR	3	DA[K]NNEFATR	3	214	214	Intra	296.49	RPS4	RPS4
TGME49_294550:3449-TGME49_294550:3614	TGME49_294550-TGME49_294550	TGME49_294550	TGME49_294550	5	2	both	[K]LDEQTGVIEER	1	EIDVLEVEAL[K]NK	11	3449	3614	Intra	296.41	dynein heavy chain	dynein heavy chain
TGME49_251880:379-TGME49_251880:414	TGME49_251880-TGME49_251880	TGME49_251880	TGME49_251880	5	17	both	[K]VNMLAR	1	PVILSHQMLPGLLEGQE[K]MSK	18	379	414	Intra	296.306	tRNA synthetases class I family protein	tRNA synthetases class I family protein
TGME49_251690:142-TGME49_251690:308	TGME49_251690-TGME49_251690	TGME49_251690	TGME49_251690	5	14	both	NL[K]IDGTPGR	3	EAGSHG[K]DCWGIFR	7	142	308	Intra	296.21	seryl-tRNA synthetase, cytoplasmic	seryl-tRNA synthetase, cytoplasmic
TGME49_216650:112-TGME49_216650:124	TGME49_216650-TGME49_216650	TGME49_216650	TGME49_216650	5	5	both	AVQSG[K]FDVK	6	RGDC[K]LGIEGDK	5	112	124	Intra	296	mature soluble cytoskeleton protein MSC1A	mature soluble cytoskeleton protein MSC1A
TGME49_254120:45-TGME49_254120:65	TGME49_254120-TGME49_254120	TGME49_254120	TGME49_254120	5	3	both	SDLPVID[K]K	8	YIIH[K]HINQCAQNSGLPLTHEK	5	45	65	Intra	295.98	autophagy-related protein ATG8	autophagy-related protein ATG8
TGME49_236040:315-TGME49_236040:323	TGME49_236040-TGME49_236040	TGME49_236040	TGME49_236040	5	143	both	AW[K]GVPENK	3	A[K]AQQVLMER	2	315	323	Intra	295.77	fructose-1,6-bisphosphate aldolase	fructose-1,6-bisphosphate aldolase
TGME49_226910:1724-TGME49_226910:44	TGME49_226910-TGME49_226910	TGME49_226910	TGME49_226910	5	3	cleaved	ALWGP[K]QLGLK	6	FISYFDSAGELEAPN[K]NAGNFR	16	1724	44	Intra	295.57	Amylo-alpha-1,6-glucosidase	Amylo-alpha-1,6-glucosidase
TGME49_309120:351-TGME49_314810:60	TGME49_309120-TGME49_314810	TGME49_309120	TGME49_314810	5	5	cleaved	LAQTEG[T]KQR	7	TY[K]YVSEYR	3	351	60	Inter	295.55	RPL4	RPL7
TGME49_320570:262-TGME49_320570:315	TGME49_320570-TGME49_320570	TGME49_320570	TGME49_320570	5	13	both	[K]LTPFLK	1	[K]GEFETGFEK	1	315	262	Intra	295.45	elongation factor Tu	elongation factor Tu
TGME49_320080:1247-TGME49_320080:1262	TGME49_320080-TGME49_320080	TGME49_320080	TGME49_320080	5	2	both	VFGTSAV[K]R	8	ASSGLHVDLQ[K]LQQLQGR	11	1262	1247	Intra	295.4	KH domain-containing protein	KH domain-containing protein
TGME49_250810:35-TGME49_250810:64	TGME49_250810-TGME49_250810	TGME49_250810	TGME49_250810	5	1	cleaved	VA[K]VTGSAASK	3	VLTVYTQ[K]QR	8	35	64	Intra	295.36	RPL35	RPL35
TGME49_268870:378-TGME49_268870:484	TGME49_268870-TGME49_268870	TGME49_268870	TGME49_268870	5	3	both	I[K]ELISLLR	2	LFCLIGD[K]GYPTADEFAGER	8	484	378	Intra	295.32	tetratricopeptide repeat-containing protein	tetratricopeptide repeat-containing protein
TGME49_318230:141-TGME49_318230:151	TGME49_318230-TGME49_318230	TGME49_318230	TGME49_318230	5	48	both	F[K]ADLTK	2	I[K]ASPEAIAK	2	151	141	Intra	295.25	phosphoglycerate kinase PGKI	phosphoglycerate kinase PGKI
TGME49_287500:318-TGME49_287500:59	TGME49_287500-TGME49_287500	TGME49_287500	TGME49_287500	5	6	cleaved	LVVTSLG[K]R	8	IQS[K]FETR	4	59	318	Intra	295.24	T complex chaperonin	T complex chaperonin
TGME49_209030:234-TGME49_209030:329	TGME49_209030-TGME49_209030	TGME49_209030	TGME49_209030	5	1	cleaved	I[K]VVAPPER	2	AAED[S]SDIEKSYELPDGNIITVGNER	5	329	234	Intra	295.17	actin ACT1	actin ACT1
TGME49_211680:460-TGME49_211680:464	TGME49_211680-TGME49_211680	TGME49_211680	TGME49_211680	5	4	cleaved	HGS[K]PLK	4	[K]DDKGEEL	1	460	464	Intra	295.1	protein disulfide isomerase	protein disulfide isomerase
TGME49_243730:138-TGME49_243730:347	TGME49_243730-TGME49_243730	TGME49_243730	TGME49_243730	5	3	both	VVV[K]PSLIMQ	4	GPSLFTEETMGPS[K]R	14	347	138	Intra	294.89	rhoptry protein ROP9	rhoptry protein ROP9
TGME49_214080:136-TGME49_214080:47	TGME49_214080-TGME49_214080	TGME49_214080	TGME49_214080	4	6	cleaved	SPSP[K]TGR	5	KYENLNTEQQ[K]AYEQVQK	11	47	136	Intra	294.766	toxofilin	toxofilin
TGME49_226980:122-TGME49_226980:141	TGME49_226980-TGME49_226980	TGME49_226980	TGME49_226980	5	4	both	ESPA[K]SPAWLR	5	SY[K]DCEQFATK	3	141	122	Intra	294.59	226980	226980
TGME49_294200:206-TGME49_294200:480	TGME49_294200-TGME49_294200	TGME49_294200	TGME49_294200	5	1	cleaved	VVVE[K]PFGR	5	IPDAYENLLLNVLSGD[K]SHFVR	17	206	480	Intra	294.48	glucose-6-phosphate 1-dehydrogenase	glucose-6-phosphate 1-dehydrogenase
TGME49_319530:183-TGME49_319530:197	TGME49_319530-TGME49_319530	TGME49_319530	TGME49_319530	5	11	both	[K]LHGSVFR	1	NIFHTA[K]IR	7	183	197	Intra	294.33	serine/arginine-rich splicing factor SR1	serine/arginine-rich splicing factor SR1
TGME49_226960:1009-TGME49_226960:1021	TGME49_226960-TGME49_226960	TGME49_226960	TGME49_226960	5	1	cleaved	DIEVHQFP[K]AILR	9	ELFTSLPVTFQH[K]LIR	13	1021	1009	Intra	294.12	phosphofructokinase PFKII	phosphofructokinase PFKII
TGME49_288630:18-TGME49_288630:183	TGME49_288630-TGME49_288630	TGME49_288630	TGME49_288630	5	16	both	EG[K]SPVAAAEAK	3	NNAEAAACQ[K]QR	10	183	18	Intra	293.96	nucleosome assembly protein (NAP)	nucleosome assembly protein (NAP)
TGME49_277270:46-TGME49_277270:84	TGME49_277270-TGME49_277270	TGME49_277270	TGME49_277270	5	1	cleaved	TNVFLA[K]TR	7	INVG[K]THLQTLR	5	84	46	Intra	293.93	NTPase II	NTPase II
TGME49_261570:109-TGME49_261570:138	TGME49_261570-TGME49_261570	TGME49_261570	TGME49_261570	5	1	cleaved	QSAGGAAGG[K]K	10	LLA[K]YKPETR	4	138	109	Intra	293.79	RPL7A	RPL7A
TGME49_265250:476-TGME49_265250:494	TGME49_265250-TGME49_265250	TGME49_265250	TGME49_265250	5	3	both	[K]ETGAGTAR	1	SPGAGAPDQ[K]AR	10	476	494	Intra	293.76	RNA recognition motif-containing protein	RNA recognition motif-containing protein
TGME49_261570:42-TGME49_261570:67	TGME49_261570-TGME49_261570	TGME49_261570	TGME49_261570	5	2	both	SPIFA[K]TPR	6	WP[K]YILLQR	3	42	67	Intra	293.4	RPL7A	RPL7A
TGME49_214970:214-TGME49_214970:245	TGME49_214970-TGME49_214970	TGME49_214970	TGME49_214970	5	3	both	YFLY[K]FNLHAFR	5	GSEQINLHDLNEA[K]K	14	245	214	Intra	293.35	DNA replication licensing factor MCM2	DNA replication licensing factor MCM2
TGME49_273090:321-TGME49_273090:321	TGME49_273090-TGME49_273090	TGME49_273090	TGME49_273090	5	10	both	E[K]TNGEVER	2	E[K]TNGEVER	2	321	321	Intra	293.35	cell division protein CDC48CY	cell division protein CDC48CY
TGME49_216790:104-TGME49_216790:92	TGME49_216790-TGME49_216790	TGME49_216790	TGME49_216790	5	3	both	DLG[K]DVTHR	4	FGANSF[K]LHR	7	92	104	Intra	293.11	ATP-binding cassette sub-family E member 1	ATP-binding cassette sub-family E member 1
TGME49_214210:157-TGME49_278270:19	TGME49_214210-TGME49_278270	TGME49_214210	TGME49_278270	5	1	cleaved	FHAKPE[S]KAK	7	VYTLK[T]HAPDGTPTLSAHPPR	6	157	19	Inter	293.09	rRNA pseudouridine synthase	nucleolar protein, structural component of H/ACA snoRNPs
TGME49_215460:15-TGME49_215460:23	TGME49_215460-TGME49_215460	TGME49_215460	TGME49_215460	5	8	both	L[K]TNPLLQR	2	[K]QFGVDILHPSR	1	15	23	Intra	292.99	RPS24	RPS24
TGME49_288630:140-TGME49_288630:81	TGME49_288630-TGME49_288630	TGME49_288630	TGME49_288630	5	20	both	[K]PVLVK	1	I[K]FTFDEAAK	2	81	140	Intra	292.91	nucleosome assembly protein (NAP)	nucleosome assembly protein (NAP)
TGME49_250770:261-TGME49_250770:290	TGME49_250770-TGME49_250770	TGME49_250770	TGME49_250770	5	22	both	[K]VDFLTSK	1	QFYVAVE[K]EDWK	8	290	261	Intra	292.89	eukaryotic initiation factor-4A	eukaryotic initiation factor-4A
TGME49_209030:207-TGME49_209030:292	TGME49_209030-TGME49_209030	TGME49_209030	TGME49_209030	5	1	cleaved	GYGFTTSAE[K]EIVR	10	[K]DLYGNVVLSGGTTMYEGIGER	1	207	292	Intra	292.86	actin ACT1	actin ACT1
TGME49_214080:125-TGME49_214080:136	TGME49_214080-TGME49_214080	TGME49_214080	TGME49_214080	5	2	cleaved	ATQNLDL[K]K	8	YENLNTEQQ[K]AYEQVQK	10	125	136	Intra	292.78	toxofilin	toxofilin
TGME49_286420:363-TGME49_286420:425	TGME49_286420-TGME49_286420	TGME49_286420	TGME49_286420	5	7	cleaved	FAEIK[T]K	6	QTVAVGVI[K]SVEK	9	363	425	Intra	292.65	elongation factor 1-alpha (EF-1-ALPHA)	elongation factor 1-alpha (EF-1-ALPHA)
TGME49_236040:14-TGME49_236040:22	TGME49_236040-TGME49_236040	TGME49_236040	TGME49_236040	5	36	both	[K]IAAPGK	1	SGYGLPISQEVA[K]ELAENAR	13	22	14	Intra	292.55	fructose-1,6-bisphosphate aldolase	fructose-1,6-bisphosphate aldolase
TGME49_305520:165-TGME49_305520:209	TGME49_305520-TGME49_305520	TGME49_305520	TGME49_305520	5	2	cleaved	DCFSNS[K]GSTK	7	IGEPHTVPM[K]VSGR	10	209	165	Intra	292.49	RPS2	RPS2
TGME49_288360:585-TGME49_288360:652	TGME49_288360-TGME49_288360	TGME49_288360	TGME49_288360	5	1	cleaved	AILI[K]ELQALVLGHQER	5	MSGSVETSSIYVSDTPEQI[K]NK	20	652	585	Intra	292.46	tryptophanyl-tRNA synthetase (TrpRS2)	tryptophanyl-tRNA synthetase (TrpRS2)
TGME49_239710:214-TGME49_239710:9	TGME49_239710-TGME49_239710	TGME49_239710	TGME49_239710	5	14	both	[K]GSGTYGGR	1	FA[K]IHFFGDK	3	9	214	Intra	292.43	phosphomannomutase	phosphomannomutase
TGME49_209030:38-TGME49_209030:85	TGME49_209030-TGME49_209030	TGME49_209030	TGME49_209030	5	4	both	AVFPSIVG[K]PK	9	YPIEHGIVTNWDDME[K]IWHHTFYNELR	16	38	85	Intra	292.41	actin ACT1	actin ACT1
TGME49_268870:121-TGME49_268870:122	TGME49_268870-TGME49_268870	TGME49_268870	TGME49_268870	5	17	both	[K]ASSVQGER	1	VIFNFLQDLFAMQ[K]K	14	122	121	Intra	292.39	tetratricopeptide repeat-containing protein	tetratricopeptide repeat-containing protein
TGME49_229250:20-TGME49_229250:47	TGME49_229250-TGME49_229250	TGME49_229250	TGME49_229250	5	4	both	[K]FNGITLSAER	1	YSGIAH[K]QPLGLNR	7	20	47	Intra	292.38	RPL28	RPL28
TGME49_261740:114-TGME49_261740:121	TGME49_261740-TGME49_261740	TGME49_261740	TGME49_261740	5	8	cleaved	DAGYW[K]K	6	NSDSG[K]HER	6	114	121	Intra	292.35	rhoptry protein ROP47	rhoptry protein ROP47
TGME49_247460:166-TGME49_247460:185	TGME49_247460-TGME49_247460	TGME49_247460	TGME49_247460	5	7	both	VEVD[K]LGVK	5	FVTQGDLGVGEVLL[K]PK	15	166	185	Intra	292	proliferating cell nuclear antigen PCNA1	proliferating cell nuclear antigen PCNA1
TGME49_311400:557-TGME49_311400:990	TGME49_311400-TGME49_311400	TGME49_311400	TGME49_311400	5	3	both	D[K]SDVAETEQK	2	AGAFEHAE[K]PTR	9	557	990	Intra	291.98	protein transport protein SEC31	protein transport protein SEC31
TGME49_229000:55-TGME49_229000:68	TGME49_229000-TGME49_229000	TGME49_229000	TGME49_229000	5	1	cleaved	NIETSD[K]AAPK	7	TADEPDAG[K]SDSADK	9	68	55	Intra	291.94	kelch repeat-containing protein	kelch repeat-containing protein
TGME49_207060:283-TGME49_207060:366	TGME49_207060-TGME49_207060	TGME49_207060	TGME49_207060	5	4	cleaved	TNFFE[K]R	6	DEGLHADFACLLYSQL[K]HK	17	366	283	Intra	291.88	ribonucleoside-diphosphate reductase small subunit	ribonucleoside-diphosphate reductase small subunit
TGME49_291960:216-TGME49_291960:281	TGME49_291960-TGME49_291960	TGME49_291960	TGME49_291960	5	4	cleaved	PLQMSSPSS[K]R	10	VLSIFGVADG[K]K	11	216	281	Intra	291.819	rhoptry kinase family protein ROP40 (incomplete catalytic triad)	rhoptry kinase family protein ROP40 (incomplete catalytic triad)
TGME49_279390:180-TGME49_279390:388	TGME49_279390-TGME49_279390	TGME49_279390	TGME49_279390	5	6	cleaved	LV[K]AGHK	3	ALLAVSVNP[K]K	10	180	388	Intra	291.77	proliferation-associated protein 2G4	proliferation-associated protein 2G4
TGME49_248390:51-TGME49_248390:71	TGME49_248390-TGME49_248390	TGME49_248390	TGME49_248390	5	18	both	VT[K]VYR	3	[K]DDEVMVVR	1	71	51	Intra	291.76	RPL26	RPL26
TGME49_267060:128-TGME49_292130:176	TGME49_267060-TGME49_292130	TGME49_267060	TGME49_292130	5	10	cleaved	VMQQ[K]LK	5	T[K]MQAEAK	2	128	176	Inter	291.76	RPL14	RPL13A
TGME49_209030:114-TGME49_209030:315	TGME49_209030-TGME49_209030	TGME49_209030	TGME49_209030	5	13	both	L[T]KELTSLAPSTMK	2	VAPEEHPVLLTEAPLNP[K]ANR	18	315	114	Intra	291.72	actin ACT1	actin ACT1
TGME49_247550:239-TGME49_247550:345	TGME49_247550-TGME49_247550	TGME49_247550	TGME49_247550	5	26	both	A[K]SVTVTK	2	VELE[K]PFVLLYDK	5	345	239	Intra	291.64	heat shock protein HSP60	heat shock protein HSP60
TGME49_256990:304-TGME49_256990:320	TGME49_256990-TGME49_256990	TGME49_256990	TGME49_256990	5	12	both	GQ[K]ASAASR	3	IGP[K]DEAGAGEEPATGR	4	320	304	Intra	291.59	glycyl-tRNA synthetase	glycyl-tRNA synthetase
TGME49_288360:118-TGME49_288360:227	TGME49_288360-TGME49_288360	TGME49_288360	TGME49_288360	5	18	both	FNEE[K]K	5	TTQNV[K]FSK	6	227	118	Intra	291.48	tryptophanyl-tRNA synthetase (TrpRS2)	tryptophanyl-tRNA synthetase (TrpRS2)
TGME49_213050:121-TGME49_213050:128	TGME49_213050-TGME49_213050	TGME49_213050	TGME49_213050	5	3	cleaved	MQLAS[K]LGEQK	6	EGVQSAAANITE[K]K	13	128	121	Intra	291.39	213050	213050
TGME49_260440:251-TGME49_260440:266	TGME49_260440-TGME49_260440	TGME49_260440	TGME49_260440	5	9	both	SALVDFL[K]K	8	GAPQ[K]GDAAAYK	5	266	251	Intra	291.39	nuclear factor NF3	nuclear factor NF3
TGME49_305520:191-TGME49_305520:202	TGME49_305520-TGME49_305520	TGME49_305520	TGME49_305520	5	1	cleaved	GTHIVGAP[T]TKK	9	ILGFAGI[K]DCFSNSK	8	191	202	Intra	291.16	RPS2	RPS2
TGME49_253430:495-TGME49_253430:558	TGME49_253430-TGME49_253430	TGME49_253430	TGME49_253430	5	6	both	NA[K]LLFPTNTPVTK	3	[S]VDVHQFHQGHRD	1	495	558	Intra	291.09	asparagine synthetase	asparagine synthetase
TGME49_288380:435-TGME49_288380:45	TGME49_288380-TGME49_288380	TGME49_288380	TGME49_288380	5	1	cleaved	N[K]IAELLR	2	ELISNASDALD[K]IR	12	435	45	Intra	291.06	heat shock protein HSP90	heat shock protein HSP90
TGME49_218780:404-TGME49_218780:473	TGME49_218780-TGME49_218780	TGME49_218780	TGME49_218780	5	4	both	AEDVELA[K]K	8	EPA[K]SGNAQEQS	4	404	473	Intra	291.03	phosphoserine aminotransferase	phosphoserine aminotransferase
TGME49_263050:15-TGME49_263050:22	TGME49_263050-TGME49_263050	TGME49_263050	TGME49_263050	5	6	both	YV[K]TWFNQPGR	3	NNVLPNVHLH[K]WWQR	11	22	15	Intra	291.03	RPL13	RPL13
TGME49_281630:233-TGME49_281630:402	TGME49_281630-TGME49_281630	TGME49_281630	TGME49_281630	5	11	both	[K]AGVDLK	1	AN[K]PTVPSSVEQEMR	3	233	402	Intra	290.9	hydroxyacylglutathione hydrolase	hydroxyacylglutathione hydrolase
TGME49_265330:13-TGME49_265330:29	TGME49_265330-TGME49_265330	TGME49_265330	TGME49_265330	5	13	both	TTAV[K]GER	5	PDPQYDPAAAQ[K]SSNAR	12	29	13	Intra	290.88	cell-cycle-associated protein kinase GSK	cell-cycle-associated protein kinase GSK
TGME49_311360:148-TGME49_311360:611	TGME49_311360-TGME49_311360	TGME49_311360	TGME49_311360	5	2	cleaved	YAL[K]CVSR	4	KPAQ[K]AILK	5	611	148	Intra	290.88	protein kinase G AGC kinase family member PKG	protein kinase G AGC kinase family member PKG
TGME49_219540:1013-TGME49_219540:1013	TGME49_219540-TGME49_219540	TGME49_219540	TGME49_219540	5	1	cleaved	AVGAA[K]EGAADK	6	GERAVGAA[K]EGAADK	9	1013	1013	Intra	290.85	cytosolic tRNA-Ala synthetase	cytosolic tRNA-Ala synthetase
TGME49_226030:32-TGME49_226030:54	TGME49_226030-TGME49_226030	TGME49_226030	TGME49_226030	5	1	cleaved	R[K]DDPHAPPVAIK	2	LPPNKCVM[S]NFNFGPTLGTGSFGR	9	54	32	Intra	290.84	cAMP-dependent protein kinase subunit PKAc1	cAMP-dependent protein kinase subunit PKAc1
TGME49_213350:135-TGME49_231140:8	TGME49_213350-TGME49_231140	TGME49_213350	TGME49_231140	5	6	cleaved	HG[K]PGIGATHSSR	3	[T]KEQIAAAAAAGSR	1	135	8	Inter	290.7	RPS15	RPS25
TGME49_313390:31-TGME49_313390:62	TGME49_313390-TGME49_313390	TGME49_313390	TGME49_313390	5	9	both	SPAGAA[K]R	7	VVFL[K]QLAPSGLLLVTGPFK	5	31	62	Intra	290.55	RPL6	RPL6
TGME49_258210:282-TGME49_258210:287	TGME49_258210-TGME49_258210	TGME49_258210	TGME49_258210	5	2	cleaved	QPS[K]FGWVAEVR	4	MASNFVYVFQ[K]K	11	287	282	Intra	290.44	DNA-directed RNA polymerase II RPB2	DNA-directed RNA polymerase II RPB2
TGME49_207640:1070-TGME49_207640:1102	TGME49_207640-TGME49_207640	TGME49_207640	TGME49_207640	5	46	both	LG[K]DMR	3	LEVLGG[K]YVLGADDLTLR	7	1070	1102	Intra	290.268	isoleucyl-tRNA synthetase family protein	isoleucyl-tRNA synthetase family protein
TGME49_239630:174-TGME49_239630:37	TGME49_239630-TGME49_239630	TGME49_239630	TGME49_239630	5	11	both	FLQ[K]FGSR	4	[K]DVEILLMR	1	37	174	Intra	290.08	cytidine and deoxycytidylate deaminase zinc-binding region domain-containing protein	cytidine and deoxycytidylate deaminase zinc-binding region domain-containing protein
TGME49_313560:168-TGME49_313560:27	TGME49_313560-TGME49_313560	TGME49_313560	TGME49_313560	5	10	both	[K]SNPYF	1	MTYLSPIASPLLDG[K]SLR	15	168	27	Intra	290.07	60S L7a	60S L7a
TGME49_219540:1013-TGME49_219540:903	TGME49_219540-TGME49_219540	TGME49_219540	TGME49_219540	5	3	both	ALLELQ[K]AR	7	AVGAA[K]EGAADK	6	903	1013	Intra	289.9	cytosolic tRNA-Ala synthetase	cytosolic tRNA-Ala synthetase
TGME49_209600:105-TGME49_209600:259	TGME49_209600-TGME49_209600	TGME49_209600	TGME49_209600	5	20	both	I[K]QLFGK	2	AYETGV[K]LVK	7	105	259	Intra	289.8	209600	209600
TGME49_223390:1443-TGME49_223390:1978	TGME49_223390-TGME49_223390	TGME49_223390	TGME49_223390	5	4	both	AVYIAPHPLVV[K]ER	12	TPLPSDLIADQ[K]VLLEPSIR	12	1443	1978	Intra	289.8	activating signal cointegrator 1 complex subunit 3 family 1 ASCC3L1	activating signal cointegrator 1 complex subunit 3 family 1 ASCC3L1
TGME49_216650:301-TGME49_216650:360	TGME49_216650-TGME49_216650	TGME49_216650	TGME49_216650	5	3	both	LDIPA[K]TTR	6	HTDNIHF[K]CSCDAEEK	8	301	360	Intra	289.7	mature soluble cytoskeleton protein MSC1A	mature soluble cytoskeleton protein MSC1A
TGME49_278500:114-TGME49_278500:124	TGME49_278500-TGME49_278500	TGME49_278500	TGME49_278500	5	1	cleaved	HTNATDVM[K]R	9	LSSIEIAEW[K]R	10	124	114	Intra	289.64	ribosomal RNA large subunit methyltransferase J protein	ribosomal RNA large subunit methyltransferase J protein
TGME49_294180:169-TGME49_294180:303	TGME49_294180-TGME49_294180	TGME49_294180	TGME49_294180	5	7	cleaved	E[K]VTNYVGER	2	DDPCIAAIESDTEEGM[K]VK	17	169	303	Intra	289.57	tRNA -methyltransferase family protein	tRNA -methyltransferase family protein
TGME49_231970:1185-TGME49_294360:457	TGME49_231970-TGME49_294360	TGME49_231970	TGME49_294360	5	7	cleaved	YE[K]VYEK	3	YDLVANICHQG[K]PHDGQYK	12	1185	457	Inter	289.51	pre-mRNA processing splicing factor PRP8	ubiquitin specific protease 39 isoform 2
TGME49_280370:395-TGME49_280370:470	TGME49_280370-TGME49_280370	TGME49_280370	TGME49_280370	5	3	both	LLGYHG[K]R	7	PATN[K]SATSR	5	470	395	Intra	289.48	280370	280370
TGME49_286420:362-TGME49_312130:596	TGME49_286420-TGME49_312130	TGME49_286420	TGME49_312130	5	8	cleaved	FAEI[K]TK	5	SLAVASNRR[K]K	10	362	596	Inter	289.11	elongation factor 1-alpha (EF-1-ALPHA)	312130
TGME49_307850:280-TGME49_307850:488	TGME49_307850-TGME49_307850	TGME49_307850	TGME49_307850	5	2	cleaved	ILDAAGS[K]GTGK	8	DAFGSHTF[K]R	9	280	488	Intra	289.02	6-phosphogluconate dehydrogenase	6-phosphogluconate dehydrogenase
TGME49_209030:329-TGME49_286420:315	TGME49_209030-TGME49_286420	TGME49_209030	TGME49_286420	5	1	cleaved	I[K]VVAPPERK	2	RGYVASD[S]KNDPAK	8	329	315	Inter	288.92	actin ACT1	elongation factor 1-alpha (EF-1-ALPHA)
TGME49_244320:109-TGME49_244320:126	TGME49_244320-TGME49_244320	TGME49_244320	TGME49_244320	5	1	cleaved	AQKPET[K]AK	7	[S]KAAGVRPQSGPAQK	1	109	126	Intra	288.87	RPL24	RPL24
TGME49_261570:157-TGME49_261570:184	TGME49_261570-TGME49_261570	TGME49_261570	TGME49_261570	5	7	both	[K]EVPYCIVK	1	YGINHVTDLIEI[K]K	13	184	157	Intra	288.86	RPL7A	RPL7A
TGME49_238180:122-TGME49_238180:160	TGME49_238180-TGME49_238180	TGME49_238180	TGME49_238180	5	13	both	LEEA[K]EK	5	AYDVAYQ[K]TVGAGGK	8	122	160	Intra	288.84	26s proteasome regulatory complex subunit	26s proteasome regulatory complex subunit
TGME49_216650:106-TGME49_216650:124	TGME49_216650-TGME49_216650	TGME49_216650	TGME49_216650	5	5	both	GDC[K]LGIEGDK	4	FLDPIDELPEPF[K]AVQSGK	13	124	106	Intra	288.696	mature soluble cytoskeleton protein MSC1A	mature soluble cytoskeleton protein MSC1A
TGME49_209030:316-TGME49_209030:40	TGME49_209030-TGME49_209030	TGME49_209030	TGME49_209030	5	6	cleaved	P[K]NPGIMVGMEEK	2	LT[K]ELTSLAPSTMK	3	40	316	Intra	288.65	actin ACT1	actin ACT1
TGME49_288650:244-TGME49_288650:74	TGME49_288650-TGME49_288650	TGME49_288650	TGME49_288650	5	1	cleaved	A[K]NLVVDPLPR	2	AATVAAGNELF[K]EALGHQR	12	74	244	Intra	288.58	GRA12	GRA12
TGME49_258150:117-TGME49_258150:86	TGME49_258150-TGME49_258150	TGME49_258150	TGME49_258150	5	15	both	VLIN[K]TR	5	FIAQVQQ[K]YTHR	8	86	117	Intra	288.49	proteasome subunit alpha type-7	proteasome subunit alpha type-7
TGME49_311720:193-TGME49_311720:448	TGME49_311720-TGME49_311720	TGME49_311720	TGME49_311720	5	1	cleaved	IINKN[T]VIPTK	6	QA[T]KDAGAIAGLNVIR	3	448	193	Intra	288.39	chaperonin protein BiP	chaperonin protein BiP
TGME49_263050:133-TGME49_263050:44	TGME49_263050-TGME49_263050	TGME49_263050	TGME49_263050	5	9	both	[K]GLAGIPADTPK	1	AA[K]LGVVPSGLLRPIVHPPTQR	3	133	44	Intra	288.32	RPL13	RPL13
TGME49_207440:105-TGME49_207440:214	TGME49_207440-TGME49_207440	TGME49_207440	TGME49_207440	5	19	both	MLFD[T]KGR	5	DA[K]NNEFATR	3	105	214	Intra	288.11	RPS4	RPS4
TGME49_209030:316-TGME49_209030:61	TGME49_209030-TGME49_209030	TGME49_209030	TGME49_209030	5	1	cleaved	DCYVGDEAQ[S]KR	10	LT[K]ELTSLAPSTMK	3	61	316	Intra	288.1	actin ACT1	actin ACT1
TGME49_217460:516-TGME49_217460:518	TGME49_217460-TGME49_217460	TGME49_217460	TGME49_217460	5	2	cleaved	[K]LLALVTEK	1	LNVTYTVMS[K]R	10	518	516	Intra	287.89	glutaminyl-tRNA synthetase (GlnRS)	glutaminyl-tRNA synthetase (GlnRS)
TGME49_500080:538-TGME49_500080:538	TGME49_500080-TGME49_500080	TGME49_500080	TGME49_500080	5	5	cleaved	ILDQ[K]LK	5	ILDQ[K]LK	5	538	538	Intra	287.8	kinesin-like protein KIN14	kinesin-like protein KIN14
TGME49_245460:123-TGME49_245460:196	TGME49_245460-TGME49_245460	TGME49_245460	TGME49_245460	5	2	cleaved	SFYGLDLG[K]K	9	ADGYILEGEELMFY[K]R	15	123	196	Intra	287.75	RPS8	RPS8
TGME49_238010:25-TGME49_238010:34	TGME49_238010-TGME49_238010	TGME49_238010	TGME49_238010	5	11	both	[K]AQQAAK	1	GL[K]ASSSFK	3	25	34	Intra	287.67	RPL23A	RPL23A
TGME49_267060:128-TGME49_292130:175	TGME49_267060-TGME49_292130	TGME49_267060	TGME49_292130	5	16	cleaved	VMQQ[K]LK	5	[T]KMQAEAK	1	128	175	Inter	287.66	RPL14	RPL13A
TGME49_321620:329-TGME49_321620:41	TGME49_321620-TGME49_321620	TGME49_321620	TGME49_321620	5	6	both	[K]LINVVDELR	1	HI[K]NFLPEIK	3	41	329	Intra	287.64	dynamin-related protein DRPB	dynamin-related protein DRPB
TGME49_288720:121-TGME49_288720:30	TGME49_288720-TGME49_288720	TGME49_288720	TGME49_288720	5	14	cleaved	GVPDA[K]IR	6	GAFG[K]PMGLVAR	5	30	121	Intra	287.62	RPL10	RPL10
TGME49_222970:181-TGME49_222970:291	TGME49_222970-TGME49_222970	TGME49_222970	TGME49_222970	5	3	both	SFVG[K]LTAPGL	5	[K]IGMPDVDPVAQAAAR	1	291	181	Intra	287.47	inositol(myo)-1(or 4)-monophosphatase 2	inositol(myo)-1(or 4)-monophosphatase 2
TGME49_289650:117-TGME49_289650:136	TGME49_289650-TGME49_289650	TGME49_289650	TGME49_289650	5	7	both	[K]DILDLGQLQK	1	[K]QIDANLQHHKPGDCPLTK	1	136	117	Intra	287.38	PEP-carboxykinase I	PEP-carboxykinase I
TGME49_227360:166-TGME49_227360:383	TGME49_227360-TGME49_227360	TGME49_227360	TGME49_227360	5	6	both	FYGPL[K]SR	6	AICHTQP[S]KTPIGSK	8	383	166	Intra	287.28	RPL3	RPL3
TGME49_227620:52-TGME49_227620:97	TGME49_227620-TGME49_227620	TGME49_227620	TGME49_227620	5	10	both	FAENVGQH[S]EKAFK	9	AVGG[K]GEHTPPLPDER	5	97	52	Intra	287.251	GRA2	GRA2
TGME49_251690:223-TGME49_251690:98	TGME49_251690-TGME49_251690	TGME49_251690	TGME49_251690	5	1	cleaved	AAEL[K]DFEETLYR	5	LPTIEAAA[T]EAEEKR	9	223	98	Intra	287.22	seryl-tRNA synthetase, cytoplasmic	seryl-tRNA synthetase, cytoplasmic
TGME49_223410:169-TGME49_223410:50	TGME49_223410-TGME49_223410	TGME49_223410	TGME49_223410	5	15	both	LVD[K]LSQGR	4	[S]KEYSDNTR	1	169	50	Intra	287.2	eukaryotic initiation factor eIF4E1	eukaryotic initiation factor eIF4E1
TGME49_228490:285-TGME49_228490:288	TGME49_228490-TGME49_228490	TGME49_228490	TGME49_228490	5	7	cleaved	A[K]GDEPLGFK	2	EADAGPTTGP[K]K	11	288	285	Intra	287.16	protein BCP1	protein BCP1
TGME49_205380:249-TGME49_205380:385	TGME49_205380-TGME49_205380	TGME49_205380	TGME49_205380	5	2	cleaved	VN[K]FPYGVR	3	TAELGTPNAGN[K]R	12	249	385	Intra	287.04	fructose-1,6-bisphosphatase 1	fructose-1,6-bisphosphatase 1
TGME49_227620:127-TGME49_227620:52	TGME49_227620-TGME49_227620	TGME49_227620	TGME49_227620	5	18	both	VA[K]EAAGR	3	AVGG[K]GEHTPPLPDER	5	127	52	Intra	287.01	GRA2	GRA2
TGME49_248480:115-TGME49_248480:154	TGME49_248480-TGME49_248480	TGME49_248480	TGME49_248480	5	3	both	VF[K]LGLAK	3	VDSE[K]HVDYAITSPFGGGR	5	115	154	Intra	286.98	RPS9	RPS9
TGME49_261740:103-TGME49_261740:70	TGME49_261740-TGME49_261740	TGME49_261740	TGME49_261740	5	1	cleaved	D[K]SSEEGAGDR	2	GPQPSPSG[K]PLQR	9	70	103	Intra	286.88	rhoptry protein ROP47	rhoptry protein ROP47
TGME49_273090:242-TGME49_273090:342	TGME49_273090-TGME49_273090	TGME49_273090	TGME49_273090	5	13	both	TLGV[K]PPR	5	VVSQLLTLMDGL[K]GR	13	242	342	Intra	286.82	cell division protein CDC48CY	cell division protein CDC48CY
TGME49_235970:212-TGME49_235970:434	TGME49_235970-TGME49_235970	TGME49_235970	TGME49_235970	5	5	both	VGD[K]IALSR	4	AFVAGTAAD[K]APIIPVSAVLK	10	434	212	Intra	286.81	eukaryotic initiation factor-2 gamma	eukaryotic initiation factor-2 gamma
TGME49_225260:1015-TGME49_225260:1070	TGME49_225260-TGME49_225260	TGME49_225260	TGME49_225260	5	4	both	[K]VNELLNEK	1	ECIGP[K]ALQWLLGEVER	6	1015	1070	Intra	286.77	DNA-directed RNA polymerase II RPB1	DNA-directed RNA polymerase II RPB1
TGME49_209850:940-TGME49_209850:940	TGME49_209850-TGME49_209850	TGME49_209850	TGME49_209850	5	5	cleaved	G[K]DELEDR	2	G[K]DELEDR	2	940	940	Intra	286.72	RNA recognition motif-containing protein	RNA recognition motif-containing protein
TGME49_221460:48-TGME49_221460:84	TGME49_221460-TGME49_221460	TGME49_221460	TGME49_221460	5	1	cleaved	G[K]VQAALLGLHFR	2	HAESTNNALFL[K]LR	12	84	48	Intra	286.69	phosphoglycerate mutase family protein	phosphoglycerate mutase family protein
TGME49_270530:259-TGME49_271440:409	TGME49_270530-TGME49_271440	TGME49_271440	TGME49_270530	5	1	cleaved	VNESAP[K]K	7	ASPESAPA[K]K	9	409	259	Inter	286.66	nuclear protein localization protein 4	ubiquitin fusion degradation protein UFD1CY
TGME49_245460:125-TGME49_245460:154	TGME49_245460-TGME49_245460	TGME49_245460	TGME49_245460	5	4	both	[K]AGQEEEGSR	1	QQGVP[K]LDPLLEEQFNTGR	6	125	154	Intra	286.654	RPS8	RPS8
TGME49_205700:49-TGME49_205700:89	TGME49_205700-TGME49_205700	TGME49_205700	TGME49_205700	5	45	both	[S]GKPLYYK	1	MNGTGGESIYGE[K]FADENFSYK	13	49	89	Intra	286.59	cyclophilin precursor	cyclophilin precursor
TGME49_289010:22-TGME49_289010:449	TGME49_289010-TGME49_289010	TGME49_289010	TGME49_289010	5	2	both	GSFHLLG[K]LLK	8	FIALGNLG[S]KEPER	9	22	449	Intra	286.53	RNA recognition motif-containing protein	RNA recognition motif-containing protein
TGME49_265330:29-TGME49_265330:77	TGME49_265330-TGME49_265330	TGME49_265330	TGME49_265330	5	10	both	[K]VLQDPR	1	TTAV[K]GER	5	77	29	Intra	286.46	cell-cycle-associated protein kinase GSK	cell-cycle-associated protein kinase GSK
TGME49_220400:19-TGME49_220400:43	TGME49_220400-TGME49_220400	TGME49_220400	TGME49_220400	5	8	both	FNEL[K]IR	5	DG[K]GNADEFR	3	19	43	Intra	286.33	actin depolymerizing factor ADF	actin depolymerizing factor ADF
TGME49_240890:480-TGME49_240890:625	TGME49_240890-TGME49_240890	TGME49_240890	TGME49_240890	5	11	both	MMYV[K]QDAQGK	5	VLI[K]ELNEVLSANDGK	4	625	480	Intra	286.2	6-phosphofructokinase	6-phosphofructokinase
TGME49_221470:534-TGME49_221470:97	TGME49_221470-TGME49_221470	TGME49_221470	TGME49_221470	5	8	both	NIPL[K]DFASK	5	TYYTFTLGQ[K]LFEFHR	10	97	534	Intra	286.15	221470	221470
TGME49_313390:160-TGME49_313390:170	TGME49_313390-TGME49_313390	TGME49_313390	TGME49_313390	5	2	both	D[K]LLTQYLK	2	QLQDSVD[K]ALLASLSK	8	170	160	Intra	286.03	RPL6	RPL6
TGME49_310490:48-TGME49_310490:65	TGME49_310490-TGME49_310490	TGME49_310490	TGME49_310490	5	1	cleaved	INYDK[Y]HPGYFGK	6	HYHLL[K]NQYTCPTVNVDK	6	48	65	Intra	285.98	RPL27A	RPL27A
TGME49_292920:500-TGME49_292920:511	TGME49_292920-TGME49_292920	TGME49_292920	TGME49_292920	5	1	cleaved	IL[K]FLDDQSK	3	ENMQNSVLIE[K]LSQILVR	11	511	500	Intra	285.94	heat shock protein 75	heat shock protein 75
TGME49_290290:409-TGME49_290290:883	TGME49_290290-TGME49_290290	TGME49_290290	TGME49_290290	5	3	cleaved	FTG[K]FSPLR	4	MVFVPVEFEKDDD[T]NFHIDLVHAASTLR	14	409	883	Intra	285.55	ubiquitin-activating enzyme E1 family protein	ubiquitin-activating enzyme E1 family protein
TGME49_309600:613-TGME49_309600:652	TGME49_309600-TGME49_309600	TGME49_309600	TGME49_309600	5	4	both	AASAVFVL[K]PR	9	IMQTVLAHLQ[K]VDVAR	11	652	613	Intra	285.48	GRA71	GRA71
TGME49_238250:59-TGME49_261570:258	TGME49_238250-TGME49_261570	TGME49_261570	TGME49_238250	5	3	cleaved	SQHAQQ[K]K	7	IIELL[K]IGTAATTK	6	258	59	Inter	285.35	RPL7A	RPL36
TGME49_209030:285-TGME49_209030:327	TGME49_209030-TGME49_209030	TGME49_209030	TGME49_209030	5	2	cleaved	ELTSLAPSTM[K]IK	11	TTFDSIM[K]CDVDIRK	8	327	285	Intra	285.25	actin ACT1	actin ACT1
TGME49_232710:109-TGME49_232710:202	TGME49_232710-TGME49_232710	TGME49_232710	TGME49_232710	5	7	both	D[K]ICSLVR	2	DIENAC[K]GIFPLQNVFIR	7	109	202	Intra	285.09	RPS3A	RPS3A
TGME49_313150:44-TGME49_313150:51	TGME49_313150-TGME49_313150	TGME49_313150	TGME49_313150	5	1	cleaved	ASCAADEK[T]R	9	LLAQY[K]DMQALR	6	44	51	Intra	285.04	DUF89/Fructose bisphosphatase	DUF89/Fructose bisphosphatase
TGME49_297720:281-TGME49_297720:507	TGME49_297720-TGME49_297720	TGME49_297720	TGME49_297720	5	2	both	[S]KIEANPVVLQMAR	1	PS[K]SALLPSLFHLR	3	507	281	Intra	285.03	trehalose-phosphatase	trehalose-phosphatase
TGME49_202370:151-TGME49_202370:499	TGME49_202370-TGME49_202370	TGME49_202370	TGME49_202370	5	17	both	[K]DVYDADK	1	GTDDML[K]QNVVETFSSK	7	151	499	Intra	285.01	T-complex protein 1, epsilon subunit (TCP-1-epsilon)	T-complex protein 1, epsilon subunit (TCP-1-epsilon)
TGME49_240450:23-TGME49_240450:27	TGME49_240450-TGME49_240450	TGME49_240450	TGME49_240450	5	1	cleaved	VILGSSS[K]WR	8	[K]ILEGQGCPCGVISPDIDEK	1	23	27	Intra	284.97	Maf family protein	Maf family protein
TGME49_311720:452-TGME49_311720:530	TGME49_311720-TGME49_311720	TGME49_311720	TGME49_311720	5	8	both	NTVIP[T]KK	6	SE[K]ITITNDK	3	452	530	Intra	284.96	chaperonin protein BiP	chaperonin protein BiP
TGME49_249390:122-TGME49_249390:640	TGME49_249390-TGME49_249390	TGME49_249390	TGME49_249390	5	9	both	TNFW[K]DVK	5	APSAVFHPSTSAPAICFP[K]R	19	640	122	Intra	284.88	glutamate/leucine/phenylalanine/valine dehydrogenase family protein	glutamate/leucine/phenylalanine/valine dehydrogenase family protein
TGME49_248480:138-TGME49_248480:176	TGME49_248480-TGME49_248480	TGME49_248480	TGME49_248480	5	1	cleaved	[S]LKGGNAEGGDDE	1	VG[K]HIVDIPSFMVR	3	176	138	Intra	284.81	RPS9	RPS9
TGME49_205710:107-TGME49_205710:200	TGME49_205710-TGME49_205710	TGME49_205710	TGME49_205710	5	4	cleaved	VSASGQ[K]LR	7	DS[K]QQQQEGNSSPAVNNK	3	200	107	Intra	284.77	lysine-tRNA ligase	lysine-tRNA ligase
TGME49_292080:1092-TGME49_292080:1092	TGME49_292080-TGME49_292080	TGME49_292080	TGME49_292080	5	1	cleaved	D[K]AVQMLSGGK	2	RTKD[K]AVQMLSGGK	5	1092	1092	Intra	284.69	leucyl-tRNA synthetase	leucyl-tRNA synthetase
TGME49_211680:253-TGME49_211680:318	TGME49_211680-TGME49_211680	TGME49_211680	TGME49_211680	5	2	both	FVLPEATTSL[K]DAAK	11	DLDLVWLCGTE[K]DFDEAK	12	318	253	Intra	284.49	protein disulfide isomerase	protein disulfide isomerase
TGME49_286420:362-TGME49_286420:372	TGME49_286420-TGME49_286420	TGME49_286420	TGME49_286420	5	4	cleaved	FAEI[K]TK	5	RSGK[T]LEEAPK	5	362	372	Intra	284.49	elongation factor 1-alpha (EF-1-ALPHA)	elongation factor 1-alpha (EF-1-ALPHA)
TGME49_203310:229-TGME49_227620:116	TGME49_203310-TGME49_227620	TGME49_227620	TGME49_203310	5	1	cleaved	GFTAA[K]THTVR	6	SRQPALEQEVPESG[K]DGEDARQ	15	116	229	Inter	284.47	GRA2	GRA7
TGME49_320600:17-TGME49_320600:62	TGME49_320600-TGME49_320600	TGME49_320600	TGME49_320600	5	8	cleaved	VQVGHDG[K]R	8	[K]GFGFITAEDGTDLFVHQTEIK	1	62	17	Intra	284.46	cold-shock DNA-binding domain-containing protein	cold-shock DNA-binding domain-containing protein
TGME49_312600:107-TGME49_312600:131	TGME49_312600-TGME49_312600	TGME49_312600	TGME49_312600	5	1	cleaved	LND[K]VLYGEK	4	IVMLFDLPGFE[K]K	12	131	107	Intra	284.36	heat shock protein HSP21	heat shock protein HSP21
TGME49_235620:221-TGME49_235620:415	TGME49_235620-TGME49_235620	TGME49_235620	TGME49_235620	5	2	cleaved	ITCEA[K]PVK	6	CLAPTVVGDFYL[K]GQDLR	13	415	221	Intra	284.35	deoxyhypusine synthase	deoxyhypusine synthase
TGME49_273760:585-TGME49_273760:597	TGME49_273760-TGME49_273760	TGME49_273760	TGME49_273760	5	25	both	EEFEA[K]QK	6	AIQEALDWLD[K]NQLAEK	11	597	585	Intra	284.24	heat shock protein HSP70	heat shock protein HSP70
TGME49_227620:127-TGME49_227620:127	TGME49_227620-TGME49_227620	TGME49_227620	TGME49_227620	5	3	cleaved	VA[K]EAAGR	3	VA[K]EAAGR	3	127	127	Intra	284.21	GRA2	GRA2
TGME49_315250:541-TGME49_315250:552	TGME49_315250-TGME49_315250	TGME49_315250	TGME49_315250	5	3	both	LPLLE[K]LR	6	DSELG[K]AVLTDER	6	541	552	Intra	284.06	GAMM1 protein	GAMM1 protein
TGME49_309120:351-TGME49_314810:55	TGME49_309120-TGME49_314810	TGME49_314810	TGME49_309120	4	12	cleaved	HAL[K]MR	4	LAQTEG[T]KQR	7	55	351	Inter	284.05	RPL7	RPL4
TGME49_283850:306-TGME49_283850:315	TGME49_283850-TGME49_283850	TGME49_283850	TGME49_283850	5	39	both	[K]VDLYTEK	1	E[K]SAFGNIFK	2	315	306	Intra	283.89	peptidyl-prolyl cis-trans isomerase	peptidyl-prolyl cis-trans isomerase
TGME49_210690:229-TGME49_210690:242	TGME49_210690-TGME49_210690	TGME49_210690	TGME49_210690	5	19	both	[K]AQAAAAPK	1	PAEV[K]VVK	5	229	242	Intra	283.87	RPS6	RPS6
TGME49_272910:214-TGME49_272910:234	TGME49_272910-TGME49_272910	TGME49_272910	TGME49_272910	5	1	cleaved	GIVMVEQ[K]VSK	8	[K]LGGTVDESELVK	1	234	214	Intra	283.85	T-complex protein 1 delta subunit	T-complex protein 1 delta subunit
TGME49_263090:17-TGME49_263090:62	TGME49_263090-TGME49_263090	TGME49_263090	TGME49_263090	5	12	cleaved	A[K]LAEQAER	2	NLLSVAY[K]NAVGAR	8	17	62	Intra	283.74	14-3-3 protein	14-3-3 protein
TGME49_268200:206-TGME49_268200:287	TGME49_268200-TGME49_268200	TGME49_268200	TGME49_268200	5	27	both	FAES[K]SQR	5	LGMHSLGMGGEGGGVDQA[K]LFVGSIPR	19	287	206	Intra	283.73	RNA recognition motif-containing protein	RNA recognition motif-containing protein
TGME49_243620:225-TGME49_243620:227	TGME49_243620-TGME49_243620	TGME49_243620	TGME49_243620	5	4	both	TEVDAVSK[T]R	9	[K]LEQVECGNALR	1	225	227	Intra	283.68	pre-mRNA-splicing factor CWF7	pre-mRNA-splicing factor CWF7
TGME49_270510:571-TGME49_270510:620	TGME49_270510-TGME49_270510	TGME49_270510	TGME49_270510	5	7	both	LAAMIAA[K]DLDPK	8	KPCIVYNYP[K]DIK	10	620	571	Intra	283.43	asparaginyl-tRNA synthetase (NOB+tRNA synthase)	asparaginyl-tRNA synthetase (NOB+tRNA synthase)
TGME49_312630:2579-TGME49_312630:804	TGME49_312630-TGME49_312630	TGME49_312630	TGME49_312630	5	11	both	GLVHPAL[K]AAAK	8	CNCLQAL[K]VAMR	8	2579	804	Intra	283.35	glideosome-associated connector GAC	glideosome-associated connector GAC
TGME49_288380:435-TGME49_288380:592	TGME49_288380-TGME49_288380	TGME49_288380	TGME49_288380	5	10	both	IM[K]AQALR	3	N[K]IAELLR	2	592	435	Intra	283.16	heat shock protein HSP90	heat shock protein HSP90
TGME49_311470:1182-TGME49_311470:1399	TGME49_311470-TGME49_311470	TGME49_311470	TGME49_311470	5	1	cleaved	ID[K]IILK	3	IAIPDY[K]DLWDFSLR	7	1182	1399	Intra	282.93	rhoptry neck protein RON5	rhoptry neck protein RON5
TGME49_270530:240-TGME49_270530:247	TGME49_270530-TGME49_270530	TGME49_270530	TGME49_270530	5	14	cleaved	LDG[K]AIR	4	VLFAG[K]GTR	6	247	240	Intra	282.84	ubiquitin fusion degradation protein UFD1CY	ubiquitin fusion degradation protein UFD1CY
TGME49_273760:425-TGME49_273760:559	TGME49_273760-TGME49_273760	TGME49_273760	TGME49_273760	5	2	cleaved	NTTIPT[K]K	7	QTLDDE[K]LK	7	425	559	Intra	282.84	heat shock protein HSP70	heat shock protein HSP70
TGME49_219310:719-TGME49_219310:767	TGME49_219310-TGME49_219310	TGME49_219310	TGME49_219310	5	4	both	FTQ[K]VFSAPR	4	[K]VMDMANETEAWLSEMMAK	1	767	719	Intra	282.78	DnaK family protein	DnaK family protein
TGME49_292120:322-TGME49_292120:344	TGME49_292120-TGME49_292120	TGME49_292120	TGME49_292120	5	4	both	[K]EGQGTFLWTDGR	1	GGWLNG[K]QHGVGEFTAR	7	322	344	Intra	282.76	membrane occupation and recognition nexus protein MORN2	membrane occupation and recognition nexus protein MORN2
TGME49_310640:23-TGME49_310640:67	TGME49_310640-TGME49_310640	TGME49_310640	TGME49_310640	5	3	cleaved	TYHLGV[K]K	7	QFYTFTGK[Y]IK	9	23	67	Intra	282.67	phosphorylase family protein	phosphorylase family protein
TGME49_272910:158-TGME49_272910:199	TGME49_272910-TGME49_272910	TGME49_272910	TGME49_272910	5	3	both	EMAVPVDL[K]DREK	9	VLPEG[K]DVDNVDLNDIR	6	158	199	Intra	282.56	T-complex protein 1 delta subunit	T-complex protein 1 delta subunit
TGME49_270380:132-TGME49_270380:76	TGME49_270380-TGME49_270380	TGME49_270380	TGME49_270380	5	1	cleaved	[T]KQLPATWK	1	IL[K]LQGLAPELPEDLYYLIK	3	132	76	Intra	282.55	RPS13	RPS13
TGME49_284560:28-TGME49_284560:47	TGME49_284560-TGME49_284560	TGME49_284560	TGME49_284560	5	2	both	VVTV[K]GK	5	HLPVDIQ[K]TK	8	28	47	Intra	282.52	RPL9	RPL9
TGME49_215220:131-TGME49_215220:192	TGME49_215220-TGME49_215220	TGME49_215220	TGME49_215220	5	6	both	VLTSD[K]EK	6	VLTSGEG[K]EK	8	192	131	Intra	282.47	GRA22	GRA22
TGME49_253290:1156-TGME49_253290:1164	TGME49_253290-TGME49_253290	TGME49_253290	TGME49_253290	5	1	cleaved	[K]EAMPAYEEK	1	ANLE[K]MIQGYEK	5	1164	1156	Intra	282.47	valyl-tRNA synthetase	valyl-tRNA synthetase
TGME49_205470:397-TGME49_205470:419	TGME49_205470-TGME49_205470	TGME49_205470	TGME49_205470	5	17	both	TDLYI[K]SIQR	6	VFSGTVA[T]GQKVR	8	419	397	Intra	282.44	translation elongation factor 2 family protein	translation elongation factor 2 family protein
TGME49_211680:456-TGME49_211680:464	TGME49_211680-TGME49_211680	TGME49_211680	TGME49_211680	5	2	cleaved	[K]DDKGEEL	1	TVEGLTEFVN[K]HGSK	11	464	456	Intra	282.43	protein disulfide isomerase	protein disulfide isomerase
TGME49_273370:40-TGME49_273370:57	TGME49_273370-TGME49_273370	TGME49_273370	TGME49_273370	5	9	both	A[K]VLQEAR	2	[K]CSQIITK	1	40	57	Intra	282.21	coatomer gamma 2-subunit protein	coatomer gamma 2-subunit protein
TGME49_205700:31-TGME49_205700:46	TGME49_205700-TGME49_205700	TGME49_205700	TGME49_205700	5	8	cleaved	ALCTGEKG[T]GR	9	IEFELFADVVP[K]TAENFR	12	46	31	Intra	282.12	cyclophilin precursor	cyclophilin precursor
TGME49_216650:116-TGME49_216650:157	TGME49_216650-TGME49_216650	TGME49_216650	TGME49_216650	5	4	cleaved	FDV[K]CWK	4	LPTFP[K]SWK	6	116	157	Intra	282.06	mature soluble cytoskeleton protein MSC1A	mature soluble cytoskeleton protein MSC1A
TGME49_320110:12-TGME49_320110:149	TGME49_320110-TGME49_320110	TGME49_320110	TGME49_320110	5	2	both	[S]KELQDLVR	1	MFECTIEGLLL[K]R	12	149	12	Intra	282.04	proliferating cell nuclear antigen PCNA2	proliferating cell nuclear antigen PCNA2
TGME49_249180:40-TGME49_249180:59	TGME49_249180-TGME49_249180	TGME49_249180	TGME49_249180	5	5	both	VT[K]TTPEEASR	3	FA[K]TGDSGLPSPSVGK	3	40	59	Intra	281.85	bifunctional dihydrofolate reductase-thymidylate synthase	bifunctional dihydrofolate reductase-thymidylate synthase
TGME49_261570:268-TGME49_261570:270	TGME49_261570-TGME49_261570	TGME49_261570	TGME49_261570	5	6	cleaved	[K]MGLQLA	1	LINIEL[K]K	7	270	268	Intra	281.71	RPL7A	RPL7A
TGME49_290950:408-TGME49_290950:480	TGME49_290950-TGME49_290950	TGME49_290950	TGME49_290950	5	10	cleaved	DFVE[K]WLR	5	YGLPGAEETLMQEFNQHFASGNF[K]TAAR	24	480	408	Intra	281.71	clathrin heavy chain	clathrin heavy chain
TGME49_210408:32-TGME49_210408:71	TGME49_210408-TGME49_210408	TGME49_210408	TGME49_210408	5	5	cleaved	KP[Y]ESKAVADK	3	RPLSAFIFFS[K]DK	11	71	32	Intra	281.69	HMG (high mobility group) box domain-containing protein	HMG (high mobility group) box domain-containing protein
TGME49_209030:327-TGME49_209030:329	TGME49_209030-TGME49_209030	TGME49_209030	TGME49_209030	5	4	cleaved	I[K]VVAPPERK	2	ELTSLAPSTM[K]IK	11	329	327	Intra	281.64	actin ACT1	actin ACT1
TGME49_249390:283-TGME49_249390:297	TGME49_249390-TGME49_249390	TGME49_249390	TGME49_249390	5	61	both	[K]FLGLSGK	1	[K]ASQNFQVER	1	297	283	Intra	281.46	glutamate/leucine/phenylalanine/valine dehydrogenase family protein	glutamate/leucine/phenylalanine/valine dehydrogenase family protein
TGME49_288380:193-TGME49_288380:269	TGME49_288380-TGME49_288380	TGME49_288380	TGME49_288380	5	16	both	L[K]DLVK	2	EVVVEYEQLN[K]QK	11	193	269	Intra	281.46	heat shock protein HSP90	heat shock protein HSP90
TGME49_240960:163-TGME49_240960:341	TGME49_240960-TGME49_240960	TGME49_240960	TGME49_240960	5	2	cleaved	VLNLEGGA[K]R	9	HLVFVYGTL[K]R	10	341	163	Intra	281.41	AIG2 family protein	AIG2 family protein
TGME49_209030:292-TGME49_310030:36	TGME49_209030-TGME49_310030	TGME49_310030	TGME49_209030	4	9	cleaved	IDSATM[K]QK	7	[K]DLYGNVVLSGGTTMYEGIGER	1	36	292	Inter	281.25	cyclase-associated protein CAP	actin ACT1
TGME49_232710:45-TGME49_232710:55	TGME49_232710-TGME49_232710	TGME49_232710	TGME49_232710	5	6	both	NFG[K]TLVTK	4	SQGT[K]LAVDGLR	5	45	55	Intra	281.22	RPS3A	RPS3A
TGME49_226910:1222-TGME49_226910:44	TGME49_226910-TGME49_226910	TGME49_226910	TGME49_226910	5	2	both	ILDFD[K]QTQHPLLENLR	6	FISYFDSAGELEAPN[K]NAGNFR	16	1222	44	Intra	281.06	Amylo-alpha-1,6-glucosidase	Amylo-alpha-1,6-glucosidase
TGME49_251810:41-TGME49_251810:87	TGME49_251810-TGME49_251810	TGME49_251810	TGME49_251810	5	6	both	GNPC[K]VVDYSTSK	5	KYEDVCPTSHNMEVPNV[K]R	18	41	87	Intra	281.05	translation initiation factor eIF-5A	translation initiation factor eIF-5A
TGME49_221950:284-TGME49_246500:230	TGME49_221950-TGME49_246500	TGME49_246500	TGME49_221950	4	1	cleaved	ISDIAGS[T]QKTLSR	8	Q[K]FSEQFEEQWGR	2	230	284	Inter	281.01	splicing factor 3A subunit 1	splicing factor 3A subunit 3
TGME49_244560:364-TGME49_244560:490	TGME49_244560-TGME49_244560	TGME49_244560	TGME49_244560	5	1	cleaved	[K]LSVDALK	1	AIWLRP[K]EEIEEK	7	490	364	Intra	280.97	heat shock protein 90	heat shock protein 90
TGME49_201780:624-TGME49_201780:630	TGME49_201780-TGME49_201780	TGME49_201780	TGME49_201780	5	2	cleaved	HAAV[K]FDYR	5	N[K]PCDLPTFETK	2	624	630	Intra	280.83	MIC2	MIC2
TGME49_299810:661-TGME49_299810:796	TGME49_299810-TGME49_299810	TGME49_299810	TGME49_299810	5	10	both	APLV[K]EVAK	5	VS[K]EELQR	3	661	796	Intra	280.83	cysteine-tRNA synthetase (CysRS)	cysteine-tRNA synthetase (CysRS)
TGME49_290950:925-TGME49_290950:952	TGME49_290950-TGME49_290950	TGME49_290950	TGME49_290950	5	1	cleaved	DPHLAFTAY[K]R	10	DAESFL[K]TNAYYDSLVVGK	7	952	925	Intra	280.7	clathrin heavy chain	clathrin heavy chain
TGME49_293180:310-TGME49_293180:343	TGME49_293180-TGME49_293180	TGME49_293180	TGME49_293180	5	5	cleaved	YSTV[K]FVPDK	5	VMTFSDSSGYIVNE[K]GFPLGQIQR	15	343	310	Intra	280.646	NADP-specific glutamate dehydrogenase	NADP-specific glutamate dehydrogenase
TGME49_250710:107-TGME49_250710:109	TGME49_250710-TGME49_250710	TGME49_250710	TGME49_250710	5	3	both	AEEDAET[K]R	8	[K]QEAVIQELK	1	107	109	Intra	280.58	MIC10	MIC10
TGME49_238250:59-TGME49_261570:42	TGME49_238250-TGME49_261570	TGME49_261570	TGME49_238250	4	1	cleaved	SPIFA[K]TPR	6	IIELL[K]IGTAATTK	6	42	59	Inter	280.36	RPL7A	RPL36
TGME49_252220:222-TGME49_252220:312	TGME49_252220-TGME49_252220	TGME49_252220	TGME49_252220	5	2	cleaved	RYEC[K]ADFSK	5	GSAENASAT[K]AAAGVK	10	312	222	Intra	280.36	tetratricopeptide repeat domain containing protein	tetratricopeptide repeat domain containing protein
TGME49_316250:263-TGME49_316250:339	TGME49_316250-TGME49_316250	TGME49_316250	TGME49_316250	5	2	cleaved	[K]LNDYEPR	1	LTWDPE[K]CFAHFR	7	339	263	Intra	280.27	GRA45	GRA45
TGME49_286420:372-TGME49_312130:592	TGME49_286420-TGME49_312130	TGME49_286420	TGME49_312130	4	4	cleaved	RSGK[T]LEEAPK	5	SLAVA[S]NRRKK	6	372	592	Inter	280.22	elongation factor 1-alpha (EF-1-ALPHA)	312130
TGME49_227360:363-TGME49_227360:375	TGME49_227360-TGME49_227360	TGME49_227360	TGME49_227360	5	8	both	FQTSEE[K]AK	7	FIDTSA[K]WGHGR	7	375	363	Intra	280.19	RPL3	RPL3
TGME49_203310:227-TGME49_209030:329	TGME49_203310-TGME49_209030	TGME49_209030	TGME49_203310	5	4	both	I[K]VVAPPERK	2	SRQPALEQEVPE[S]GKDGEDARQ	13	329	227	Inter	280.18	actin ACT1	GRA7
TGME49_239100:109-TGME49_239100:185	TGME49_239100-TGME49_239100	TGME49_239100	TGME49_239100	5	6	both	TMLPLDF[K]R	8	LTN[K]DAVFSFPQHVY	4	109	185	Intra	280.08	RPS7	RPS7
TGME49_300260:739-TGME49_300260:782	TGME49_300260-TGME49_300260	TGME49_300260	TGME49_300260	5	1	cleaved	AD[K]TVTVR	3	TLTLDAW[K]K	8	739	782	Intra	280.08	threonyl-tRNA synthetase family protein	threonyl-tRNA synthetase family protein
TGME49_245620:104-TGME49_245620:136	TGME49_245620-TGME49_245620	TGME49_245620	TGME49_245620	5	4	cleaved	LAVL[K]FYK	5	ETCGAGVFMAAH[K]NR	13	104	136	Intra	280.02	ribosomal-ubiquitin protein RPS27A	ribosomal-ubiquitin protein RPS27A
TGME49_240650:1089-TGME49_240650:1208	TGME49_240650-TGME49_240650	TGME49_240650	TGME49_240650	5	4	both	EAH[K]LVTAGR	4	LVNGNFLAI[K]GAQEEITK	10	1089	1208	Intra	279.92	coatomer protein complex, subunit alpha	coatomer protein complex, subunit alpha
TGME49_256990:510-TGME49_256990:524	TGME49_256990-TGME49_256990	TGME49_256990	TGME49_256990	5	1	cleaved	SAFDLT[S]HSKVSK	7	[K]FDSPQIVEYVK	1	510	524	Intra	279.91	glycyl-tRNA synthetase	glycyl-tRNA synthetase
TGME49_231480:1363-TGME49_286420:240	TGME49_231480-TGME49_286420	TGME49_231480	TGME49_286420	4	1	cleaved	IVGGGLVPQHIVL[K]R	14	LPLQDV[Y]KIGGIGTVPVGR	7	1363	240	Inter	279.8	GCN1	elongation factor 1-alpha (EF-1-ALPHA)
TGME49_251810:29-TGME49_251810:41	TGME49_251810-TGME49_251810	TGME49_251810	TGME49_251810	5	31	both	[K]NGFVMLK	1	GNPC[K]VVDYSTSK	5	29	41	Intra	279.79	translation initiation factor eIF-5A	translation initiation factor eIF-5A
TGME49_280600:1155-TGME49_280600:1158	TGME49_280600-TGME49_280600	TGME49_280600	TGME49_280600	5	2	cleaved	[K]QMDMACQR	1	NGIAAEFFYGAGA[K]LK	14	1158	1155	Intra	279.78	histidyl-tRNA synthetase (HisRS)	histidyl-tRNA synthetase (HisRS)
TGME49_300140:166-TGME49_300140:7	TGME49_300140-TGME49_300140	TGME49_300140	TGME49_300140	5	5	both	LLTP[K]DDVR	5	SG[K]VDAAALLEK	3	7	166	Intra	279.73	elongation factor 1-gamma	elongation factor 1-gamma
TGME49_223710:78-TGME49_223710:88	TGME49_223710-TGME49_223710	TGME49_223710	TGME49_223710	5	2	cleaved	QEAYELA[K]R	8	CDLKN[Y]VCWHVLGLIYR	6	78	88	Intra	279.7	tetratricopeptide repeat-containing protein	tetratricopeptide repeat-containing protein
TGME49_315670:186-TGME49_315670:261	TGME49_315670-TGME49_315670	TGME49_315670	TGME49_315670	5	1	cleaved	[S]LFEKLLTHEALLVR	1	LLHSDSGLFFS[K]CSAAK	12	261	186	Intra	279.55	serine/threonine-protein phosphatase PP2A subunit A	serine/threonine-protein phosphatase PP2A subunit A
TGME49_228210:82-TGME49_300310:112	TGME49_228210-TGME49_300310	TGME49_300310	TGME49_228210	4	9	cleaved	CVVI[K]TSTR	5	FIV[K]MSSGPR	4	112	82	Inter	279.42	26S proteasome regulatory subunit, S6a family AAA ATpase	26S proteasome regulatory subunit
TGME49_210408:31-TGME49_210408:46	TGME49_210408-TGME49_210408	TGME49_210408	TGME49_210408	5	13	both	NPEL[K]SK	5	RPLSAFIFF[S]KDK	10	46	31	Intra	279.398	HMG (high mobility group) box domain-containing protein	HMG (high mobility group) box domain-containing protein
TGME49_225260:1006-TGME49_225260:1070	TGME49_225260-TGME49_225260	TGME49_225260	TGME49_225260	5	5	both	[K]QSPIEIAR	1	ECIGP[K]ALQWLLGEVER	6	1006	1070	Intra	279.3	DNA-directed RNA polymerase II RPB1	DNA-directed RNA polymerase II RPB1
TGME49_311720:284-TGME49_311720:295	TGME49_311720-TGME49_311720	TGME49_311720	TGME49_311720	4	8	cleaved	GLQ[K]LR	4	YD[K]DLR	3	295	284	Intra	279.237	chaperonin protein BiP	chaperonin protein BiP
TGME49_311720:446-TGME49_311720:560	TGME49_311720-TGME49_311720	TGME49_311720	TGME49_311720	5	5	both	FAEED[K]K	6	IIN[K]NTVIPTK	4	560	446	Intra	278.96	chaperonin protein BiP	chaperonin protein BiP
TGME49_216260:459-TGME49_216260:495	TGME49_216260-TGME49_216260	TGME49_216260	TGME49_216260	5	1	cleaved	GC[K]LTNCQVR	3	SIFGAEVSVGS[K]AR	12	495	459	Intra	278.91	eukaryotic initiation factor-2B, gamma subunit	eukaryotic initiation factor-2B, gamma subunit
TGME49_251680:167-TGME49_286420:371	TGME49_251680-TGME49_286420	TGME49_251680	TGME49_286420	4	2	cleaved	DGL[K]EEK	4	RSG[K]TLEEAPK	4	167	371	Inter	278.751	translationally-controlled tumor protein homolog	elongation factor 1-alpha (EF-1-ALPHA)
TGME49_244260:72-TGME49_244260:84	TGME49_244260-TGME49_244260	TGME49_244260	TGME49_244260	5	1	cleaved	DLPAD[K]ELLR	6	GQFQSFYDPYLAS[K]ESTASR	14	84	72	Intra	278.61	244260	244260
TGME49_306970:202-TGME49_306970:22	TGME49_306970-TGME49_306970	TGME49_306970	TGME49_306970	5	10	both	SG[K]STQAR	3	RGGYGDEVYE[K]LATQER	11	22	202	Intra	278.592	thymidylate kinase	thymidylate kinase
TGME49_209030:114-TGME49_227620:52	TGME49_209030-TGME49_227620	TGME49_227620	TGME49_209030	4	1	cleaved	AVGG[K]GEHTPPLPDER	5	VAPEEHPVLLTEAPLNP[K]ANR	18	52	114	Inter	278.57	GRA2	actin ACT1
TGME49_300000:114-TGME49_300000:98	TGME49_300000-TGME49_300000	TGME49_300000	TGME49_300000	5	1	cleaved	MVHAPKL[T]VCALR	8	RLE[K]AGGECLTFDQLALR	4	98	114	Intra	278.55	RPL18	RPL18
[truncated: 6,387 more rows]
